# Supplementary material for: Buffering by Transporters Can Spare Geometric Hindrance in Controlling Glutamate Escape
Source: Front Cell Neurosci. 2021 Jul 23;15:707813. doi: 10.3389/fncel.2021.707813 (PMC8342858; doi:10.3389/fncel.2021.707813)
Supplement: Supplementary file 1 [file Table_1.XLSX]

## Sheet: Panel A
Particles				Spheres
X	Y	Z		X	Y	Z	R	nm
281.947	261.096	-47.8194		10	10	10	6
-428.226	-259.871	175.11		-451.531	333.382	1255.84	80.5095
-505.998	306.171	-324.994		58.9812	872.091	-1615.29	30.309
183.982	-145.253	206.183		-444.503	-1276.89	1033.19	58.1227
-849.781	-429.874	-184.761		1126.14	1616.75	1650.19	40.9169
787.492	-508.505	108.35		1550.7	-1122.15	1307.62	137.391
83.6564	351.06	-517.119		-1599.76	-929.042	1553.05	210.865
-12.2774	378.982	731.245		1676.1	-1383.02	531.837	99.5125
-209.912	-13.8347	-7.47756		-784.047	289.451	-892.445	122.245
238.366	-108.068	39.8604		-1603.16	-1430.17	156.209	77.9116
326.477	213.151	781.148		305.579	-1670.89	-1221.65	205.661
-78.5824	-339.453	88.9386		329.029	475.118	-726.384	63.3351
530.882	480.332	41.1578		895.68	-1590.49	1547.37	69.3467
155.023	-227.184	-34.0517		-561.114	-1392.93	932.74	145.013
-471.566	-608.336	-141.917		1589.36	116.055	317.177	88.6629
122.585	-419.017	400.227		-242.239	-1137.36	-156.527	170.965
-1381.67	210.074	-667.756		934.517	-1468.84	-661.154	23.0232
75.5139	-100.116	-6.16299		-748.933	310.422	1295	49.9489
214.58	634.449	315.013		1091.94	-1552.91	-1326.87	148.314
110.34	164.532	-29.1717		238.596	-849.534	955.058	211.122
-564.453	-428.752	37.8235		-122.416	1396.78	70.3843	114.915
520.015	-588.028	-149.179		-324.175	-777.278	646.536	85.0357
-313.075	57.7842	-85.2862		1305.45	-1383.2	-1611.49	93.0155
530.148	-26.2712	23.8512		-94.729	391.685	1397.12	38.5727
368.609	144.216	57.1199		1150.62	1007.54	-1183.59	84.5359
101.633	-130.819	-426.444		-608.626	757.37	-1587.95	78.3755
168.609	53.4676	28.0456		81.6737	166.462	-745.354	188.572
133.109	-168.831	-371.414		829.954	1032.24	1074.1	30.896
-363.48	-391.17	420.747		269.226	-162.448	-121.485	47.5067
-40.4194	247.522	321.313		-1023.19	-891.072	22.2846	216.084
223.517	162.589	96.9447		640.746	1122.49	-165.968	83.6014
178.869	-149.43	723.484		-122.921	-349.005	-778.89	71.3009
172.914	275.031	462.319		-522.458	-237.668	1669.99	95.1718
-155.142	589.634	-225.711		1661.03	-109.286	-1238.96	43.3573
-29.0149	319.816	62.8751		449.915	-893.051	-430.082	160.645
230.743	33.0704	200.573		544.988	706.74	1583.55	38.6627
-257.212	472.949	134.885		-493.463	-1272.64	790.747	171.834
-390.95	312.896	62.2694		-345.071	1261.27	1531.59	178.488
322.976	-290.607	99.2259		707.466	-1226.89	1303.93	183.559
237.285	53.3694	411.554		319.938	215.695	-345.635	165.116
-165.926	574.225	141.606		-1666.85	836.319	-260.086	208.582
-173.289	-575.059	22.9917		127.951	183.166	842.719	82.9205
58.5523	99.767	-169.196		335.781	-1180.26	738.04	82.3574
-145.527	-117.705	-340.006		299.385	1441.49	-141.789	83.2114
-150.476	271.912	-560.077		-1047.46	1225.69	-152.486	86.9279
322.421	16.8458	-156.51		828.052	-597.304	511.531	103.942
-76.7258	-480.934	-43.2424		-396.794	1680.63	196.894	50.4576
58.7504	-559.793	116.738		-309.917	511.746	927.349	32.6977
-449.918	448.513	-122.457		-1671	-1394.15	-1465.88	177.166
471.021	-373.169	20.3939		-255.965	-1229.56	-786.91	21.8414
-103.193	-215.457	-585.099		697.528	381.241	849.673	55.6915
178.036	-334.437	220.56		-1150.63	1119.61	1208.96	130.149
58.2896	75.6713	178.373		-1504.98	-409.11	1283.95	31.959
-305.288	163.035	450.944		36.1246	1402.69	845.582	196.715
9.63128	165.636	238.69		795.988	-1148.9	439.939	140.993
-230.274	-124.414	-556.93		-1057.03	-328.68	-700.274	53.5527
134.623	-381.258	-227.384		1326.91	333.105	1377.7	102.301
461.417	224.723	-209.888		1684.32	383.484	736.409	141.66
-221.702	22.9792	223.987		-197.076	71.8874	-612.71	114.255
-102.191	-210.376	-10.0968		-1641.65	863.687	-1259.38	44.458
134.539	-1222.68	-95.9682		-67.4714	-1695.91	1522.29	174.842
-259.341	843.783	-183.472		739.529	-1042.86	1146.08	98.0636
290.172	-487.287	-725.113		-1309.69	410.671	261.921	78.4384
-16.5365	-220.69	-2.21111		815.789	-921.634	185.163	138.463
157.784	-338.704	359.59		-1429.35	1149.29	751.911	198.599
254.177	203.095	165.287		1631.75	1151.98	535.995	60.6603
37.6061	-599.321	195.476		536.849	1517.84	592.036	181.411
131.664	-417.23	-124.045		-1274.42	528.607	-286.92	71.478
-182.698	133.808	-107.373		-1652.36	-1074.34	-656.161	77.8716
-69.2824	112.17	11.284		836.284	894.409	-1145.16	114.659
-818.463	535.098	330.624		-156.099	-1433.79	24.7706	141.057
-179.797	446.811	49.6618		1458.42	-415.455	793.115	219.141
301.542	382.767	82.2034		-466.43	454.946	-377.162	201.872
-159.309	174.26	313.737		-268.667	642.887	1630.14	206.411
-337.378	-48.4219	-158.835		-1108.09	149.24	521.02	91.4439
-165.907	-45.7997	-427.991		-194.559	251.235	-276.974	136.228
-1.77879	-559.008	155.555		1437.99	1697.82	-1032.59	176.991
-486.131	589.03	-322.955		-1640.03	544.214	-162.973	155.142
-461.196	-8.0029	355.181		1236.9	798.478	76.888	185.144
897.394	644.227	350.163		-1022.67	-1376.69	-120.298	140.871
743.07	-154.862	-73.3378		-912.132	-526.04	-783.401	113.869
487.722	-155.717	-80.5234		955.106	-547.874	-1579.9	70.8019
-344.718	353.679	329.624		207.42	397.516	931.024	165.295
503.356	371.968	-486.664		115.059	-703.603	-534.741	86.9447
386.144	26.2652	-453.074		272.209	-1099.8	1048.55	181.126
237.48	-213.262	-93.8773		-1355.3	-500.425	82.9726	71.3059
608.472	-330.981	-24.4685		427.166	829.777	826.351	121.371
136.025	506.372	-171.606		-433.879	-1473.38	-906.475	180.182
64.3985	433.611	198.385		-188.691	538.492	1260.3	157.324
-23.1763	122.805	311.034		1628.89	651.278	-743.038	30.1066
187.413	-182.665	206.567		-576.339	919.3	-301.995	132.929
6.13319	213.831	-44.2552		-631.761	710.626	-1510.91	148.266
326.832	-527.128	-214.003		-939.925	-1111.18	-809.157	84.0616
-235.101	-348.529	131.775		1298.96	1014.39	114.947	27.592
-40.1294	26.9733	-611.858		-1301.25	-1236.02	-1205.15	171.412
401.195	-540.985	138.127		34.5334	-411.732	1082.88	171.294
-503.751	61.7844	198.735		-480.934	460.41	-1082.89	69.388
12.4836	-324.445	-97.3915		1264.45	223.435	-1502.76	204.288
-564.621	335.753	158.136		-356.961	-812.213	-1545.15	108.688
332.285	-234.343	267.2		1455.75	310.503	342.39	143.827
-358.329	549.028	251.946		-799.505	-168.327	-476.385	67.0122
-350.798	-88.8352	95.3675		-128.3	15.9637	-806.577	134.174
-17.9025	135.668	154.494		774.836	-1428.17	-314.859	105.074
320.436	-307.229	-201.11		-1315.57	-1019.31	-999.008	165.739
-244.199	-170.45	576.632		-139.116	1157.42	240.419	103.874
-187.735	517.441	-183.639		-1515.69	1092.08	-14.7807	65.8361
183.773	-246.103	473.319		133.934	483.198	552.715	129.43
237.839	-214.481	177.909		800.131	1638.93	-1600.91	34.9511
124.743	226.608	760.406		291.554	-583.395	734.856	212.845
408.996	146.922	-404.63		-352.438	-1264.55	1696.18	119.598
-148.33	-327.967	96.364		-982.954	-1281.21	1037.36	215.474
120.358	-169.441	208.12		-1364.21	-919.48	389.57	123.107
-105.023	-372.828	422.957		-1144.04	-377.607	-190.92	164.491
427.635	28.4823	-162.069		348.578	1161.32	1396.86	60.0292
18.9787	-157.449	-80.2844		758.351	829.773	-97.6583	199.986
-626.931	135.242	695.519		-1054.41	-1529.04	-1190.88	29.1542
-176.632	344.583	-121.331		875.017	-723.377	-1583.19	119.131
152.611	-154.297	11.4883		902.601	589.806	-812.06	42.4381
500.582	320.68	22.7835		-810.683	1331.86	-152.604	122.888
448.961	154.054	236.029		522.35	128.321	-571.39	67.0053
-168.249	174.18	124.002		468.742	271.598	178.577	27.4723
-56.5682	651.528	211.364		-380.539	-38.861	1424.67	38.3633
394.616	65.8483	-199.313		-1495.04	413.888	-1428.1	147.224
497.037	163.848	93.4141		754.524	-1167.45	693.088	56.696
-185.982	-287.973	280.181		-1440.07	-1659.37	628.715	102.821
410.751	508.108	107.07		-739.527	1532.99	1526.26	83.4848
-89.2282	214.137	127.219		1051.48	-468.426	972.872	59.32
-16.9519	330.338	36.7837		-423.805	1598.43	-134.18	22.9597
46.6115	33.9634	124.69		-436.579	-211.937	-103.09	21.8614
11.6774	-51.1437	-393.902		78.4997	1030.07	-721.737	196.264
-333.848	156.135	167.086		736.287	383.999	-549.586	160.486
-100.422	-53.3881	-228.159		-1109.84	-738.939	356.677	108.052
-120.282	259.141	-38.0808		-1245.36	-48.7651	947.047	202.877
392.908	978.78	124.561		995.847	-1577.68	-1524.41	127.985
-161.859	272.009	462.023		-1481.08	277.149	-104.648	101.704
-366.107	-85.751	45.3393		1648.14	-838.856	-1670.13	215.756
189.875	209.288	264.348		-1372.78	-545.075	872.223	206.666
-12.3559	304.094	141.964		-1663.63	-1206.53	189.01	80.1608
-361.606	70.2096	-340.765		248.811	590.458	-599.074	90.2262
335.682	-37.1113	-261.099		1294.19	-1282.33	-537.047	46.6622
411.923	183.343	-139.278		1213.98	-1156.18	1401.54	76.4356
27.5052	-666.078	-265.122		592.806	290.315	1202.67	136.115
64.235	-357.371	72.5074		-1172.58	-775.228	89.7524	92.7219
-172.506	-418.947	274.686		929.634	1372.72	1094.64	138.726
-145.222	136.454	-236.892		-398.339	854.247	-607.4	175.152
300.101	150.583	131.987		1302.41	-1574.86	-1569.09	180.203
-82.828	-390.147	115.403		-1120.07	-341.255	371.219	95.1265
-489.348	-25.088	493.733		-286.71	400.394	-1218.1	159.21
341.946	-103.616	-376.58		-1483.53	1665.72	-1602.8	207.295
194.655	336.638	178.358		1499.63	-752.377	-565.024	130.753
-658.755	595.564	731.44		-1268.8	1490.92	-477.178	66.6551
45.8597	-646.7	-29.7999		-1685.06	-1236.4	448.571	129.162
13.7833	-119.169	-430.331		-368.34	497.18	-1632.45	109.92
-91.8387	-257.38	-623.904		836.057	-1288.98	-514.815	188.175
39.9257	-86.3597	-92.7266		-1469.29	-1581.87	1319.81	218.105
-216.022	-16.6455	165.462		-963.098	-1508.75	1281.33	199.972
-83.9107	-255.468	-10.8382		338.312	1089.7	476.489	155.722
-36.7803	-705.523	150.789		1568.39	581.227	511.142	33.1643
-30.2088	-7.70525	904.228		-723.738	421.378	-1355.44	169.968
390.987	-63.4021	-685.74		-469.164	1329.13	-1686.33	165.488
-5.56081	243.955	-198.982		1411.75	1675.28	611.095	155.783
-349.415	64.2026	-44.2439		-660.114	27.0204	1465.79	38.2003
203.916	-158.013	180.623		460.68	1380.07	781.469	174.465
-41.9892	91.6853	-142.766		-125.432	-1435.08	-454.295	189.695
282.317	-240.564	259.92		-698.785	-451.861	-1112.92	53.8046
-529.53	37.8118	-99.4022		1156.76	-1051.23	289.809	136.879
191.611	-358.181	-779.261		-1482.6	-885.985	605.048	37.9383
405.15	387.453	-407.049		1293.42	-30.5634	1332.89	146.725
15.4263	118.288	-186.567		-1192.73	-1271.99	-1446.89	183.678
293.358	-111.868	-349.339		-968.291	-50.6812	-556.222	128.698
-687.745	181.042	-369.103		-1465.92	-1675.32	-128.152	160.322
373.105	-41.5548	-541.56		1150.2	-15.3955	-1405.61	75.6055
123.818	-63.5403	86.1434		-493.814	347.066	-412.678	116.637
220.957	-183.441	158.007		1286.29	-1663.05	-1274.95	76.371
-65.2188	390.845	-236.938		-934.507	1018.22	-693.926	82.1379
-198.33	-283.014	-289.644		-1394.16	98.3888	1030.84	219.951
264.821	265.292	82.7494		1027.48	1263.67	646.276	58.2345
-150.025	-3.04206	-1033.95		-1584.29	1317.71	-707.515	28.7825
-146.108	460.358	81.4538		-1530.64	-698.208	677.543	96.8803
562.797	-133.596	-724.695		195.029	1631.71	427.557	149.659
95.2194	-138.921	-246.414		-807.851	-523.916	-1346.52	98.8787
-304.236	102.95	-403.752		-668.795	-138.806	1320.88	80.2862
-433.214	241.967	-270.583		-705.759	812.844	-729.244	174.791
-329.884	582.107	312.303		696.305	-1375.96	797.113	22.9318
540.198	421.885	-16.089		492.882	1222.27	330.809	38.8411
300.553	-150.399	35.103		-1143.44	-1547.78	220.744	82.9512
186.785	-694.2	-165.761		-79.593	-524.691	-1309.32	215.623
12.3031	-236.148	149.752		-1452.25	-1098.87	-1034.62	95.0936
-425.06	-347.073	478.985		-675.093	177.971	1323.8	98.2401
-472.143	328.803	-236.53		1280.73	1572.08	252.675	145.582
-239.992	-425.77	-352.809		-265.578	-1243.15	-1435.2	155.36
285.065	315.873	-290.858		205.344	-186.175	-582.707	30.3482
142.089	-558.102	-166.252		1574.37	-1496.35	1052.18	157.347
79.3762	301.783	676.261		1001.24	867.83	522.511	196.302
86.6109	328.543	-618.195		-1427.85	876.217	1131.66	51.9743
198.5	250.963	225.291		-1669.49	-454.76	-833.084	25.9559
54.6763	-399.716	-30.7309		1128.51	-1452.12	-1667.18	110.618
-182.684	-247.182	16.8176		1481.76	972.429	1326.92	110.428
246.762	153.019	606.351		1256.23	-9.00477	15.5214	47.79
191.742	366.249	-157.893		-574.498	788.859	1055.7	170.413
18.9328	-168.804	328.196		-1558.49	1593.64	-968.647	132.573
156.202	-510.864	-681.544		550.364	222.265	1606.93	85.094
67.9221	-721.254	388.733		1517.5	-1286.76	-1171.94	140.011
51.4622	-333.393	121.998		-471.009	1542.88	929.736	32.7762
252.805	103.508	-376.079		813.603	-1559.02	-1503.81	79.0491
35.4614	-414.74	73.1531		-622.071	434.17	-1312	161.671
-303.342	-124.227	467.164		-94.46	726.245	-100.229	81.7673
280.343	106.9	-134.56		1609.77	-1468.9	227.813	83.9601
-144.309	133.19	376.89		1104	402.116	860.036	147.572
320.162	88.4723	-179.013		-144.564	-633.469	148.958	202.467
-167.206	-184.391	-223.174		1389.38	588.113	-11.8162	74.4316
46.0953	54.9196	-261.35		-1335.12	-757.092	240.712	69.4099
105.969	-369.921	-331.871		31.2139	-1687.72	1404.02	35.2285
11.7289	115.871	163.659		1701.16	492.676	1616.27	196.118
561.624	-125.474	521.75		1141.96	-1063.42	847.916	120.383
-194.665	-196.739	-440.178		1580.72	-1567.18	151.916	37.4022
320.188	67.9538	143.692		986.234	843.697	652.541	106.132
3.95775	10.9214	-174.976		972.839	-26.0385	921.655	63.1564
55.0845	23.5024	-196.334		437.022	-1603.22	918.486	60.7919
-293.308	-113.296	-269.207		-17.8741	726.28	1140.2	122.191
398.233	-476.862	-168.314		-735.593	393.179	22.4196	140.88
251.378	326.674	59.7697		763.369	251.885	-1679.81	34.1035
-12.6422	37.2396	88.7914		-117.263	-75.1224	973.633	155.609
-135.932	131.404	657.679		-1598.27	1209.84	232.221	76.1976
-567.639	-298.49	582.245		838.428	-820.24	-921.267	162.017
42.7158	544.23	462.533		-999.486	1391.61	1668.88	64.0152
-201.257	208.435	-49.6229		-835.46	-671.539	1096.82	207.395
85.515	-58.5892	102.464		-1030.58	657.696	1565.55	125.527
445.421	146.531	-331.104		-733.726	-1284.67	1270.4	88.1294
134.8	89.8868	-338.852		-1407.32	-710.363	-1426.61	167.34
-75.2239	-34.644	13.1888		695.649	1543.26	97.9056	134.483
-103.545	-379.596	-45.0208		1665.4	-921.549	-72.56	194.051
138.48	-326.042	-593.448		-1687.37	1578.59	1691.61	189.92
150.826	-476.258	5.81165		58.5408	-1172.29	437.185	65.6116
-153.197	213.885	25.4219		-170.457	474.966	-720.779	114.547
137.319	-29.2042	-275.335		-663.753	-1296.02	-1564.65	45.8964
261.035	231.281	-420.503		-1549.01	1419.73	-1370.08	192.121
330.477	598.496	-126.144		-658.321	-1557.3	382.209	214.453
-98.2922	833.459	138.748		214.152	-538.101	-1032.29	85.2711
182.068	119.215	64.6996		-879.933	-306.289	1430.79	127.87
-139.265	113.781	-238.16		1546.33	-735.298	-1162.56	157.572
248.984	-79.8229	272.782		-690.187	-1240.21	1306.54	82.3261
-451.265	-358.665	-228.617		-975.209	906.778	-713.278	156.854
-51.0382	329.886	-426.202		761.87	1472.3	1018.07	170.654
-148.068	-293.185	121.77		936.387	-1386.45	120.649	166.181
-240.805	391.148	140.408		-200.257	1436.02	1111.09	85.9961
137.441	-407.257	300.08		176.761	847.231	1082.01	149.062
-78.5611	-167.641	-128.327		532.559	502.289	-883.211	190.332
548.607	-31.2557	42.9723		-246.36	-15.5442	516.45	118.457
79.269	-131.507	270.733		-495.394	1348.3	436.143	83.145
221.271	-465.073	3.05263		53.5893	1416.05	599.235	124.358
-86.785	-275.074	526.186		-3.78332	-281.771	-559.908	50.0179
-121.367	-267.98	22.746		1608.42	396.894	1655.02	38.0639
-514.94	44.3543	218.959		763.489	-1389.72	-1547.49	138.751
79.119	-308.577	-1101.16		829.292	-1057.31	-1277.45	143.484
255.158	-626.199	209.698		222.176	-767.939	708.492	176.351
-161.637	-119.541	-280.674		244.104	76.9175	-517.934	162.911
-44.5167	294.269	-356.758		-1194.43	626.636	1260.49	174.331
68.1732	-267.92	-201.473		1248.91	149.444	-23.4309	194.682
204.903	-45.6207	-394.383		161.495	-930.82	560.214	21.1882
123.627	-511.337	-73.1358		1397.43	1480.23	-1176.54	140.639
-188.365	-150.633	-465.672		1320.22	-759.915	-597.703	157.503
192.158	134.628	-75.9498		272.812	833.821	857.854	124.114
434.231	383.151	-138.586		1273.83	38.7	1536.89	105.823
-401.83	75.3672	399.055		-1252.9	-1543.83	-1548.09	83.7047
109.845	-208.89	381.556		562.246	-1224.25	1101.89	70.9216
-467.509	-198.362	-150.294		1426.11	92.0159	-572.158	28.4285
138.856	108.842	918.053		-846.829	-1420.82	-206.795	167.694
140.309	-104.904	-293.676		927.214	-1400.41	1466.04	111.476
124.702	198.754	407.465		65.2639	-45.9187	1596.81	192.679
-10.899	21.2101	-411.904		1574.12	-486.377	166.306	93.7984
-3.49527	309.888	-321.092		840.317	288.608	-395.712	102.804
251.783	148.104	-70.222		-57.7717	-157.632	1041.59	211.202
-159.356	-34.1352	-154.512		678.094	-1424.28	-1264.27	85.7457
-37.9564	-521.948	-175.051		858.107	1603.78	1312.5	23.3841
-101.979	-768.169	-549.43		480.069	-1633.5	-326.582	156.507
438.914	130.424	591.524		871.821	104.574	-1465.74	94.0933
19.6275	183.322	-173.911		207.925	-559.372	489.809	160.655
65.7258	-402.019	-168.852		-981.546	1374.72	1172.57	125.747
-599.531	136.77	27.5503		1401.84	1652.79	-752.857	85.9313
269.698	-204.427	-150.746		-217.733	753.364	1495.19	214.83
-62.8721	-263.249	-800.881		1402.62	-825.081	-679.182	165.333
9.49598	259.7	-159.62		-265.467	541.871	-248.635	149.555
-85.2852	131.423	48.7386		560.634	-593.912	-287.765	101.442
266.393	352.326	36.2122		-711.388	1379.05	-1278.29	98.4102
179.75	128.681	86.6526		441.355	-222.151	-944.643	148.203
316.483	-553.921	-312.657		-312.527	596.288	1238.98	97.5096
218.806	321.4	613.105		228.532	1518.39	795.41	159.268
-232.344	264.854	-149.239		339.522	444.608	-789.611	173.958
-95.1235	-132.536	-39.4019		1391	731.205	1534.26	20.5922
-327.69	247.578	48.5951		1503.9	929.22	1619.51	148.472
225.425	429.438	37.0281		398.211	-1358.62	-1384.04	125.723
423.152	-142.592	-82.4991		-74.304	-485.356	-221.991	29.4613
-325.192	-251.826	-49.8392		-1627.84	-742.151	244.32	87.6589
69.3704	627.112	34.8162		1576.92	-711.486	-298.573	64.2687
-183.006	-95.3757	-715.717		-1212.34	-404.439	1639.12	142.022
-176.068	-207.716	-91.0216		1473.38	383.702	-1351.44	82.6728
23.0507	123.833	-322.172		1538.81	-1559.01	-863.211	31.7111
-467.442	-208.968	-73.884		410.883	-297.663	1111.79	29.4859
-73.9214	-126.224	389.676		-971.452	944.255	785.315	92.3006
667.763	180.874	121.981		1586.12	489.038	-1447.91	38.9597
-293.767	440.167	-169.299		559.816	-361.306	255.682	26.7523
-136.39	588.46	-135.147		227.171	-535.801	1108.12	87.3053
-356.044	-136.416	466.273		-1218.72	1376.74	-636.681	105.664
31.6795	-291.57	-82.5069		-689.328	292.683	-417.867	158.554
469.248	81.6498	-216.388		-274.003	720.959	720.209	101.44
406.981	-190.994	-289.271		1566.55	-1676.85	1077.86	59.4847
284.151	320.575	808.136		-760.796	-489.538	725.154	26.5712
-37.5656	-622.755	87.9944		543.968	-521.039	-795.918	181.647
-325.888	309.614	-115.262		-430.777	-1458.57	-162.963	147.152
-316.986	154.951	-63.3732		-193.002	1011.17	-1254.32	103.049
-242.227	292.41	231.939		25.5317	-300.089	513.125	108.498
291.804	206.023	147.119		-1667.62	-1192.98	-1271.51	62.7696
-42.5379	420.404	12.0379		832.549	-0.65305	-1627.83	202.818
1.48106	-615.545	-206.438		-1683.65	230.733	917.701	162.532
-98.7235	685.203	530.68		-595.842	-319.871	415.819	114.906
139.186	-212.091	-107.486		-1410.83	229.456	-713.341	45.2263
-121.25	-315.234	43.9178		-631.171	1078.32	1476.2	89.7269
531.429	188.872	365.592		-67.9631	19.9991	674.74	169.355
-135.321	-183.561	-158.674		885.833	575.162	183.775	65.1362
221.143	-304.818	219.089		909.918	-1374.65	-420.196	56.0992
-473.738	-52.631	20.7023		188.573	1465.89	553.8	145.704
-724.268	-556.867	-132.385		-1067.89	-335.337	6.82967	167.588
212.562	-928.86	-520.125		1171.33	1108.65	761.323	130.657
346.412	486.283	154.3		-573.047	178.906	233.646	123.39
41.2772	-64.6222	-126.482		-610.064	1479.81	-690.141	63.3998
-547.451	-759.784	-321.641		899.462	70.8284	881.577	62.3207
-520.915	-257.253	-209.72		117.833	1311.37	1443.55	64.5748
-90.7048	165.095	-85.3363		698.636	-178.586	596.197	211.997
-228.579	51.066	-555.708		-426.707	-839.871	-1434.86	108.174
99.8177	-737.438	502.462		-803.346	-250.925	-1656.08	96.0147
231.029	396.938	448.402		-39.665	-535.112	1666.7	125.516
180.837	-155.605	-328.688		-1573.81	-89.0852	698.248	87.998
499.624	-137.232	622.023		1207.88	-702.563	-88.1655	147.534
290.75	9.92369	178.464		-476.944	584.586	-527.869	168.861
292.214	-249.534	-686.837		-838.666	470.428	-480.086	38.4335
62.1723	126.78	161.731		-1484.55	1314.4	-676.752	80.111
694.633	-191.247	175.984		1242	-1659.55	322.324	203.946
-200.093	473.314	98.3731		1500.77	-864.078	-1190.84	202.016
-49.2093	-250.412	-87.8248		-136.743	754.589	497.676	143.469
289.332	-104.753	115.561		-715.527	-1229.66	1312.25	64.3149
-396.891	-147.127	-637.35		-743.816	-813.496	-1565.03	31.4076
77.9565	-519.914	-631.843		439.63	-66.8511	691.224	49.7631
-192.08	-243.927	-281.487		582.164	-763.595	-1276.86	141.718
-125.345	-287.376	-115.131		-430.808	1613.04	459.217	215.038
-434.183	-115.456	11.2041		1273.03	-1004.24	1484.01	207.635
0.78329	273.563	43.7537		-602.728	952.972	1241.84	92.8742
488.164	-363.268	-348.768		-1099.63	1094.41	-1477.75	180.76
170.446	-156.267	-45.2674		1638.51	-1499.58	-366.544	147.225
-62.3612	362.44	602.606		-318.679	-793.143	-177.978	44.697
619.598	-290.309	249.966		808.27	-267.95	277.392	122.426
216.419	-182.187	-1.5493		-1174.44	260.43	33.0953	78.0564
1.02108	-5.73193	592.467		643.533	-762.747	-541.335	57.6984
-394.472	514.604	303.031		-410.207	-1033.01	-129.45	56.8548
337.058	107.266	254.884		-792.245	-838.611	-1672.42	124.393
-200.765	183.441	250.506		1595.19	1570.02	-276.908	125.368
-31.3517	-288.676	-577.974		-938.403	-1191.33	558.13	210.772
-47.1056	-481.73	-44.4093		47.7729	503.649	1004.84	132.293
134.421	-434.313	-83.0587		-62.1454	1100.05	-175.129	198.704
-501.62	-235.251	87.8973		-864.471	1087.43	-1611.64	130.916
-272.668	369.706	-20.6083		-1316.84	715.867	-217.403	84.6517
589.461	-266.195	-425.174		133.639	1674.49	1015.52	69.1661
-30.7754	90.8142	270.332		87.7214	523.506	-951.44	98.4279
-172.562	735.606	-356.14		-495.919	-1065.97	1360.22	115.243
284.458	-118.574	138.004		-51.0925	1593.7	-738.993	28.998
-396.771	-529.235	-289.466		711.914	1621.06	326.409	162.326
107.056	67.8016	-489.067		1494.21	1230.02	-310.526	149.669
18.1718	159.602	234.102		-1158.22	-1275.44	920.074	174.537
-216.971	-249.238	-422.616		-1317.59	-1260.22	376.096	114.825
-117.293	-45.5316	-547.9		-1093.41	-1538.43	-612.388	45.9563
78.3949	-202.835	182.77		957.547	-90.9795	589.9	48.9214
84.1927	119.072	76.442		-1106.81	44.2099	-993.472	189.599
-292.225	-398.319	328.931		-461.012	-350.252	1231.94	94.8723
-315.148	-15.9153	-165.99		95.8889	-937.562	1599.48	72.727
-221.665	251.626	53.5866		-765.581	276.932	-613.861	144.197
81.5484	-185.938	211.164		-359.21	1651.76	-981.483	198.995
-176.087	-295.876	315.797		1201.15	-1072.5	1612.24	57.8771
-83.168	-79.8656	-206.101		500.409	-657.096	1233.47	104.31
-33.269	-376.263	68.2028		-990.23	164.057	1286.06	189.596
-297.921	-396.473	-131.32		557.383	-1281.65	706.641	125.694
-379.465	217.413	41.4166		-1141.57	454.384	-762.878	22.747
194.456	-430.923	-677.192		601.435	-1507.79	-907.192	86.5565
345.954	111.157	348.584		1180.57	690.624	410.749	36.3543
431.978	296.07	-194.146		-1046.71	-400.467	-1335.36	152.324
77.257	-303.789	-573.922		89.2304	-1118.06	-146.63	129.184
428.146	159.251	407.458		-749.634	1289.88	-402.013	77.0375
-32.8812	-239.377	-141.201		558.665	538.295	123.141	144.442
-193.303	200.415	532.252		895.837	62.6416	-637.854	206.433
598.173	-736.48	-59.8158		404.781	-305.044	-803.433	32.1702
484.019	-133.014	-170.338		645.067	1343.25	561.652	172.136
464.502	33.9059	-209.373		-1403.21	-760.146	416.265	91.458
-46.262	-210.525	-284.232		1576.57	-1212.08	280.718	147.307
34.7358	-394.172	-105.489		715.274	279.231	1161.99	149.128
-315.415	-61.6365	-114.308		1554.96	1078.3	551.433	42.7796
568.067	161.068	-65.1469		179.296	945.351	1106.2	72.1711
264.99	567.066	151.481		359.126	948.653	-428.371	128.946
826.315	-160.575	8.45583		518.555	1413.95	-214.966	150.41
-69.8985	48.8533	57.0897		378.876	-1192.56	711.335	20.5252
314.823	-97.1974	-119.133		-251.853	-1110.48	1307.41	123.628
-300.261	212.577	-396.055		-837.29	976.052	47.699	156.128
332.591	295.266	-248.78		-985.96	1561.12	-1245.99	119.567
66.565	-138.702	-492.982		-154.772	-368.993	-819.04	209.849
-511.315	560.396	-82.6252		-335.352	-1374.67	-1523.82	57.6991
-117.944	-94.4597	-252.713		-648.83	1173.45	-739.657	89.7294
86.7411	354.206	252.571		1280.63	-1178.3	-562.757	152.121
148.562	77.2197	144.363		-472.909	-306.484	1655.62	111.828
-143.562	262.647	-85.5261		-1264	-1040.58	1297.16	163.236
480.562	170.378	-378.695		-1181.03	-618.534	-1158.79	195.303
-30.7401	441.744	-181.019		162.97	623.846	782.027	150.036
-209.966	-9.12116	-12.5684		1108.49	757.853	1131.31	186.738
122.906	34.8854	-537.242		-1326.81	1035.45	-1503.29	202.032
-179.647	135.251	453.968		516.013	-704.57	992.787	182.334
721.995	-268.55	-497.135		1033.05	-521.152	-284.455	59.937
246.133	59.4397	-125.863		-1011.35	1377.87	-1306.39	204.281
-34.658	175.809	88.4934		-873.204	433.303	1630.2	101.164
-317.977	-163.866	-251.091		-1228.28	405.92	1440.01	165.775
-264.667	328.86	-11.8487		-901.139	1334.76	-351.154	108.154
-125.699	-290.103	-356.848		1675.13	-1222.32	817.526	78.9003
228.469	-483.937	64.7352		1384.11	-1639.71	-1377.32	171.152
514.921	266.479	209.443		-28.3025	1268.8	1655.29	100.409
-308.377	131.498	49.6936		-763.261	-165.663	-446.01	97.756
443.784	601.113	572.853		-411.336	23.6209	1578.13	143.913
-114.951	-511.337	-381.154		993.131	-1447.48	-801.102	142.437
-371.003	-686.027	-266.373		-935.416	-1207.04	-1682.75	150.035
-226.137	184.263	-429.599		-1295.65	-889.761	1421.9	105.368
53.9175	384.637	46.7893		-1256.37	-1571.96	1309.05	38.2972
-126.401	509.791	628.454		1230.96	-22.2981	-1505.21	135.658
372.55	-222.321	-300.054		25.8978	1470.36	-183.297	151.9
-82.1172	409.448	-18.1749		180.575	816.798	1648.79	188.839
-162.568	-381.909	-328.798		1175.46	819.357	1394.05	42.3573
-589.715	450.573	-136.724		-1331.61	-764.588	525.524	21.0021
-38.5181	94.7521	37.8792		1090.62	-1668.89	52.5309	40.2636
37.2995	654.913	-16.3637		710.949	360.674	1331.2	133.822
-3.16498	-397.36	56.915		533.234	-1203.23	-900.521	136.855
-92.5341	-225.875	-230.454		1193.08	651.074	1289.77	73.5294
-89.6879	-395.847	104.538		52.722	-1322.46	860.097	183.369
-59.3557	234.938	245.728		-151.359	-1555.77	-723.382	209.948
445.963	170.345	96.4497		-1531.6	-1013.97	1329.49	58.3123
-597.617	45.3778	-568.854		1302.63	658.679	-1499.76	136.932
296.514	-253.474	-416.166		1609.08	1666.72	1049.66	183.513
242.664	70.415	-93.8267		-264.436	1295.47	184.538	115.201
382.415	-52.4948	134.675		849.181	739.235	-530.072	95.4542
121.233	-231.467	34.5886		1444.27	-1359.43	1157.18	66.0192
201.202	1034.84	-174.327		1413.88	346.645	-359.691	134.124
-498.713	-55.3932	-243.538		1472.28	-1613.21	589.786	190.046
57.6105	133.995	-162.303		720.993	880.864	30.56	117.696
-8.4087	-325.042	-73.3649		-523.916	114.399	-943.449	214.962
-226.383	-32.9925	5.26619		-962.153	-599.207	1000.27	24.3422
472.79	-54.4106	-533.579		676.943	-281.665	-228.283	138.222
209.165	119.699	217.348		210.859	-106.823	590.362	73.9065
625.325	363.661	708.181		521.043	814.911	-46.898	187.239
-120.853	235.305	12.4242		-398.618	-876.159	-983.697	137.426
-91.6247	99.9585	-113.149		-862.083	-1603.63	358.02	132.429
282.724	354.111	224.804		1589.04	656.724	682.559	70.3582
370.517	-202.688	-76.6765		508.242	722.539	-1570.74	75.7913
-466.79	84.0146	398.335		-1255.21	232.766	761.582	82.7094
31.5672	-308.327	-439.191		1709.11	-1640.92	264.554	143.835
-26.6441	-302.502	-11.2174		497.287	-1349.85	712.718	49.3792
228.489	123.198	80.3355		971.785	1030.98	-877.189	28.3744
-113.451	-701.239	-115.867		138.195	-291.473	1332.39	77.1594
-325.36	1.6486	-122.891		-69.9081	562.691	1384.31	35.9409
-173.534	-36.5685	-284.929		1382.93	420.103	-1169.56	181.286
277.693	-292.25	-86.5339		123.088	413.975	-1506.72	108.553
11.5033	525.859	516.699		-590.957	-108.379	92.1603	130.892
216.127	851.85	155.532		-697.669	692.507	-328.283	45.8477
-935.862	-24.6734	226.345		336.622	88.0611	-264.117	24.5386
-98.7089	-10.1824	-162.187		775.86	-235.541	-244.947	130.113
-104.695	-105.08	-59.3396		-584.451	-19.0304	1640.11	56.0602
62.9129	311.18	-167.502		506.125	-1358.24	1368.06	21.0996
-336.29	181.603	79.8592		821.131	1535.84	1017.04	91.1051
476.04	10.577	365.141		561.645	-355.297	933.315	84.0006
-86.4348	114.177	347.297		-582.897	1436.89	-683.812	190.895
306.282	-28.0643	-327.164		-510.063	560.061	693.926	98.7616
48.9206	-387.717	108.944		-1303.12	-1031.21	-1381.78	97.921
185.984	256.457	-118.483		-1313.07	-1443.92	190.201	184.028
236.62	137.161	292.362		131.775	-863.227	-1117.5	106.967
615.607	283.034	64.7422		782.777	-985.555	1498.72	32.8295
290.553	67.1508	-157.502		1059.41	-1615.13	474.304	67.5853
-565.557	-211.384	-333.622		609.917	-1344.25	810.354	64.6704
229.659	-733.686	-60.5714		1147.87	335.767	-737.683	145.795
399.65	89.1295	542.924		-128.458	-656.18	-235.574	215.479
-7.97797	-626.738	-321.53		-1678.32	-1527.04	-765.094	214.099
332.536	935.444	-33.0886		-1220.86	469.602	1462.81	91.206
-9.35493	184.556	-133.375		-883.142	590.266	1586.64	51.6901
477.666	-108.823	4.4092		1020.06	-908.463	-1192.05	135.955
127.313	-593.158	-44.7789		-296.832	996.478	876.362	79.6627
-135.764	-155.841	8.6539		1238.66	-694.287	-640.105	50.549
51.3827	116.469	-115.796		-1227.73	807.995	-430.145	125.337
411.585	81.335	116.965		-618.537	624.07	599.821	139.037
77.6869	-196.524	54.4194		1676.93	-804.99	-1506.33	85.4323
-481.101	28.7702	211.587		-1509.04	-962.555	660.863	100.1
-462.61	-63.1957	298.258		1220.54	-1414.98	1654.48	72.6917
522.096	46.2762	343.6		1223.17	1116.36	-1177.17	194.64
160.872	-801.302	-9.0221		-412.783	-1153.28	498.885	124.808
34.0085	-226.823	-7.56453		1231.03	76.5867	-113.234	42.6512
-263.539	488.945	81.7303		-357.946	-1647.59	1067.48	24.0947
-18.9849	204.989	-695.147		-1057.15	-639.721	-1550.42	96.3841
-176.077	374.62	674.352		999.433	1449.7	-749.778	206.129
-48.7299	-397.707	137.56		-1383.4	1553.88	1489.79	92.5862
-320.411	159.318	29.6494		216.614	-1285.68	1202.27	43.4295
-121.795	-473.312	383.734		328.932	678.915	474.906	78.1815
-253.389	195.25	228.719		1125.02	3.83773	-1450.32	136.217
418.595	75.1865	228.441		-694.923	-30.5941	62.4511	192.495
298.804	275.377	-35.9702		-440.59	1239.84	96.1125	164.568
-107.274	-405.616	195.732		1132.84	-420.804	1197.1	192.611
-154.157	-145.061	-360.223		1555.14	1628.45	-1493.98	27.955
-388.928	338.575	-401.989		-1077.68	-1005.58	-217.816	213.923
315.94	406.938	-457.814		1030.31	-1151.02	-426.614	183.423
17.2434	84.3334	-331.028		1651.96	1066.39	1560.33	63.5273
166.771	52.9362	-245.583		932.469	-1699.12	45.0823	144.274
-529.398	-165.085	-112.992		-136.804	-1641.49	-1046.33	109.45
188.135	-96.5286	146.847		-902.841	1155.18	575.889	42.8385
19.7965	-87.4135	-105.82		-601.54	146.684	-1171.15	172.698
-396.387	390.763	-76.2039		-260.944	1140.77	-1526.82	194.208
-27.6447	-983.754	-11.402		-85.1962	1244.13	-537.172	161.152
368.495	76.5269	314.765		-1587.88	1111.05	-817.918	85.2936
92.3837	-177.2	144.917		-319.727	137.679	784.046	140.987
484.358	-43.5164	135.73		475.703	-779.757	-1284.46	63.0495
297.095	-435.604	294.03		-960.424	903.666	-288.234	194.65
185.532	167.905	-421.14		-10.021	-147.254	697.334	148.571
-158.351	-568.425	-136.627		-809.656	-546.286	736.273	202.13
496.326	-365.869	-454.444		-1119.91	-299.297	923.305	63.7705
42.826	23.4748	211.821		-567.53	-1171.01	-790.426	182.398
236.724	-130.925	-291.947		-1049.38	964.603	-1382.6	51.7561
-168.801	-7.02503	-127.121		-882.38	-1125.69	1686.28	30.4445
-104.971	-449.203	-158.497		1473.9	-648.018	-836.756	161.515
-448.383	-31.9627	64.0165		-1464.76	-1304.8	1310.41	66.9336
216.67	-93.937	-247.973		994.597	-452.835	612.183	187.444
-521.704	314.452	-614.344		-1635.27	-867.515	973.691	63.4938
-49.1567	-51.7727	739.824		521.694	294.089	-1059.53	216.596
-363.937	299.3	-104.655		1423.42	1112.13	-81.3441	84.2744
-40.317	-216.293	-307.13		1560.09	-536.366	-1025.66	202.918
-75.6203	-421.539	-403.883		587.5	-708.624	-1189.04	193.424
309.684	186.039	-457.732		-623.468	1448.05	1031.18	188.923
-393.48	-32.9618	173.659		-1370.37	797.978	1668.85	81.5159
22.4131	209.453	99.8955		-30.9129	329.655	-1233.62	182.211
-392.647	186.482	-315.169		-1480.99	-542.575	-1564.35	31.4026
-166.361	-20.7395	-53.4022		1594.17	-155.534	440.625	100.116
123.95	429.275	-845.65		592.349	-1530.96	1224.62	89.8191
-302.328	-16.4245	336.505		1274.69	342.751	600.696	137.667
-16.512	-383.207	75.7859		129.582	-766.811	-1672.78	67.8933
-16.3986	-214.714	-46.7486		-617.708	1426.96	-259.742	139.921
288.455	419.922	245.417		-127.716	-570.231	-980.879	60.7175
703.452	-610.063	250.032		-568.824	1690.79	-76.9451	216.835
748.072	-59.7896	667.255		-489.348	1196.4	-299.866	57.231
55.0675	363.743	208.75		-1480.16	-1037.08	552.071	87.5367
-84.7124	243.558	258.503		383.511	-651.167	-732.24	61.1602
-19.6791	-6.19532	-27.0571		564.838	1544.72	-1571.84	101.61
-292.441	401.165	230.815		-1032.88	-376.481	-6.86531	91.0131
-269.166	147.21	323.473		-1248.09	860.45	-944.171	163.375
292.938	149.648	197.642		-642.207	422.354	-1014.09	176.88
-158.095	-85.5635	664.859		1239.45	464.145	1144	178.42
-2.63329	-356.949	223.835		-771.761	-1234.07	128.754	93.6507
532.709	808.166	-282.259		-228.268	202.028	-1352.11	39.0578
-106.159	-32.9255	-504.269		1279.61	-46.0824	-1679.85	38.7798
-424.659	-462.397	-339.675		-1180.43	128.99	60.1241	219.077
191.591	-245.853	106.457		-1540.27	-286.036	1426.71	174.919
-55.3645	215.493	-88.8797		1091.07	1480.25	-257.204	117.847
-84.0301	13.6544	-176.994		1636.34	641.051	-1446.66	122.928
-16.8414	152.079	223.462		-1071.23	-1159.81	932.667	189.584
-867.566	791.475	207.484		-71.007	184.717	-1365.17	119.315
89.0369	-198.272	-34.2982		-1364.74	13.5328	958.039	205.818
565.416	-554.653	-176.182		-835.224	821.149	78.4787	180.475
10.3556	399.722	-141.618		-828.08	-1420.15	757.837	125.902
106.852	58.1335	-645.203		-319.46	-867.235	89.4444	123.681
-121.871	604.325	524.615		20.822	-120.328	813.674	86.3002
448.79	-149.863	476.626		1485.98	-1681.58	-1019.92	51.7245
-421.46	-214.703	-121.959		-1677.76	-59.158	-934.432	51.9649
232.574	802.572	192.4		110.786	93.8454	1591.62	184.96
-73.4663	279.366	-191.631		-35.6159	-1447.99	-1097.49	182.234
-4.27342	27.5496	-158.869		-906.224	-1035.32	1054.78	209.035
-228.167	-365.703	-292.118		-1354.1	-326.081	1130.05	214.228
-436.855	76.3774	150.384		305.482	-1535.33	-588.801	175.363
-202.009	-16.7279	-295.131		-892.763	612.321	-753.081	112.811
445.136	206.161	64.9019		-1227.89	75.7691	-12.8025	141.791
-224.568	-49.2732	36.345		-416.96	1651.2	1633.59	159.69
130.649	542.257	395.182		-776.014	-401.747	-1290.16	194.557
44.8065	-15.9524	-211.937		-316.136	750.622	-556.322	39.8546
261.016	124.691	-174.631		1321.76	-1328.53	673.456	36.195
50.8549	4.95526	166.686		584.084	672.235	336.12	110.776
-4.83911	85.134	61.129		-940.255	-1265.72	1680.02	77.7952
208.438	-171.956	99.8615		1116	-631.385	-70.2045	156.029
144.135	-229.838	598.124		342.442	1342.5	567.432	103.521
152.742	-682.683	1.13707		-1147.35	442.524	114.566	152.935
259.288	345.973	-398.284		-404.91	62.3165	1401.24	163.714
-240.037	179.947	306.049		-1059.85	-1566.97	-850.699	202.603
45.7992	-316.339	173.989		1023.67	-795.208	1576.91	141.978
206.647	155.697	-66.7006		-807.121	856.452	632.259	72.5553
-248.236	-22.7857	-323.491		2.51443	-1508.72	1461.45	113.057
193.768	65.8083	124.419		31.8612	-698.987	-1394.19	151.399
-267.897	132.949	361.086		344.784	1623.61	202.491	187.885
-296.417	721.051	534.211		267.572	-46.0907	-832.794	213.918
-429.325	595.187	873.547		-1514.2	308.629	-458.939	185.158
44.5704	198.292	142.085		840.665	-675.235	-859.483	64.9652
-417.954	396.446	-177.198		-49.192	438.481	-1107.44	65.7051
401.636	17.8204	-103.755		631.343	-412.745	177.304	51.6421
-576.419	34.9436	192.604		-980.94	31.7251	1165.76	75.1094
-94.2325	-481.41	-115.362		-1320.73	714.421	-428.522	91.2643
145.696	542.599	309.741		-415.193	-1328.69	544.561	89.767
-31.2198	-250.219	124.381		835.378	-1399.8	-1388.43	58.4736
63.5858	5.77434	63.4663		554.652	-1685.74	1209.59	156.123
-154.935	137.158	312.005		-1248.26	-813.598	425.797	92.7916
77.0725	-160.126	-69.324		-1267.26	-1385.01	769.68	74.9406
37.5246	-450.372	46.4274		-176.868	-239.878	-349.476	120.691
-168.563	-42.2433	-104.853		708.383	815.967	1422.07	22.4078
29.1861	-586.831	-379.283		-1061.86	-23.1918	669.934	21.8461
-41.0698	94.1207	-499.611		-419.636	-1440.73	-1255.08	125.389
224.659	241.505	-262.466		602.006	160.104	-692.056	112.543
95.0044	315.381	-151.317		-1490.44	-653.148	-308.392	83.4621
-33.7211	-182.554	-106.623		147.076	997.801	-522.932	95.6093
473.877	-224.95	-391.978		426.887	470.267	-320.942	88.7514
-388.175	-350.734	-6.55199		739.645	1369.23	905.66	78.5879
-118.778	-100.292	30.084		1656.82	893.965	1584.28	178.194
221.584	197.088	-235.495		-841.876	-482.218	-1351.16	152.488
389.335	-272.171	-21.8228		-376.134	-1574.27	137.744	150.502
-86.387	83.4712	73.9103		177.89	1451.89	-553.322	97.9803
-133.782	-93.1939	-645.793		-1646.25	-179.086	276.199	149.984
71.9397	-392.877	2.38504		-1140.21	840.743	-1144.03	127.882
253.892	31.6798	583.588		-312.929	-171.491	-1175.6	27.9142
-49.6067	235.378	130.339		558.048	1009.11	-1188.91	184.099
-234.524	-291.6	-376.196		-209.635	463.511	-1309.31	171.635
151.009	-224.898	469.634		1326.91	-678.048	-489.26	147.641
-119.222	-129.333	11.109		1010.82	-565.399	420.76	90.2566
-202.969	481.351	291.729		-480.58	-906.939	675.466	149.58
108.935	358.05	288.475		-622.91	-197.344	-256.584	151.41
-91.4162	339.568	-201.618		1168.97	1145.25	968.727	148.761
27.796	-120.887	-224.27		-1519.1	-799.708	1394.61	104.607
-117.361	541.537	-33.2437		-794.086	-1022.72	1415.24	32.7926
-229.295	-359.06	-48.8398		124.516	-1418.85	-652.11	29.6713
622.028	-240.009	26.105		548.879	0.0584	1697.78	154.281
181.778	191.699	258.696		1219.95	193.919	-524.738	149.525
-139.45	445.093	398.06		98.5009	-376.62	1296.88	80.7523
147.738	103.426	838.995		-141.52	960.086	890.066	72.6364
127.716	206.75	614.002		-1678.33	-541.827	267.494	56.9089
-298.543	-422.493	230.836		360.811	-1326.86	939.668	66.1595
-184.177	226.778	100.839		-1122.81	156.313	95.2934	138.065
309.25	510.424	100.394		1638.91	-229.392	-1611.59	180.634
316.749	-238.943	-251.365		-1281.35	60.3738	-1697.33	99.348
638.858	-88.088	-173.426		-86.5348	1383.53	1358.3	113.109
-291.276	99.0912	-49.7477		-236.334	-626.131	-1625.23	134.792
267.116	-346.917	301.646		1495.62	411.147	-179.834	125.66
11.5373	49.4159	-175.543		682.192	-1671.89	678.622	151.194
18.0456	340.864	224.748		11.349	-1526.47	504.392	100.917
-255.285	-719.831	307.956		172.782	1079.97	-1326.04	39.8434
-218.32	139.107	161.699		1029.06	-768.916	-1082.58	48.5237
180.833	141.489	-103.786		1483.19	884.654	-970.246	33.8811
-204.185	-117.439	-468.505		1326.12	-620.015	-1632.66	34.7927
-121.823	-264.084	167.483		-329.848	134.95	-1021.91	80.2241
174.734	99.3334	319.808		614.81	897.922	-453.562	156.239
496.362	79.3327	-217.305		-942.055	233.431	149.199	60.7098
-15.1375	-13.4603	-39.1899		1555.54	1672.96	342.8	62.8037
304.201	-590.105	130.387		282.814	428.81	1374.52	203.369
-320.487	-107.726	40.4911		-35.0069	-291	-76.6734	46.7781
353.041	22.1741	362.821		-1574.79	-593.61	-725.478	105.868
-308.439	-638.889	120.772		-1531.89	1292.51	1638.29	62.2332
3.30287	292.627	-244.676		-229.823	-403.926	-524.428	209.614
462.415	-15.2522	-25.7857		-1611.48	-445.467	526.001	172.812
20.0535	-180.95	-184.156		611.666	654.785	1339.85	89.8984
-290.187	254.588	274.272		-1191.24	-899.828	-774.177	199.706
-127.556	-159.032	302.768		762.141	1628.04	-1098.03	102.181
-444.796	150.822	-56.9678		-737.397	-1282.3	-264.225	166.756
-89.9556	79.4369	-225.012		-1408.04	773.466	-869.555	128.593
342.44	-349.592	-49.6069		1709.51	-613.506	627.343	171.362
302.616	176.928	123.477		-326.174	1303.89	-1613.17	66.5847
-63.0945	-235.408	-195.866		960.953	1049.17	4.13972	24.8729
247.706	4.87518	3.49228		-1642.78	-961.54	-1610.81	117.689
354.499	76.6519	170.496		-1521.8	623.446	-355.648	41.932
233.334	216.242	356.975		1177.22	-1104.11	367.179	72.1471
-418.88	62.6277	353.126		-1466.71	-1241.43	-1208.01	38.7875
-360.154	444.632	865.391		-995.524	1171.77	1123.97	84.9233
39.001	354.36	252.497		656.562	-1257.43	-1106.52	86.8951
33.373	242.918	339.133		-1004.17	1116.15	766.534	152.401
-246.385	-36.2703	-89.5172		-1348.56	-1081.53	770.477	86.0024
132.38	147.828	-112.493		-393.189	-746.602	1360.98	78.8855
306.955	458.961	302.105		-270.363	-1547.18	-862.163	64.7608
127.757	18.4184	-218.816		-952.887	745.171	1430.31	114.082
-578.56	-97.2554	-100.651		314.4	-1478.38	-1521.54	38.6397
-297.688	-40.7798	130.342		1518.7	17.7529	1523.01	184.574
247.107	189.187	149.217		-75.5648	173.131	508.563	62.1671
259.877	161.495	53.0091		724.186	1270.38	-1628.44	86.4336
-139.624	212.844	739.242		-124.642	-212.045	-518.841	122.264
-68.1275	-100.513	-99.6042		-65.2969	1406.54	238.892	26.3389
267.077	84.8869	137.908		-309.449	1518.37	-1445.98	99.3257
284.165	-287.187	482.964		-137.302	1066.51	1471.45	124.452
-446.513	-545.335	393.556		-1473.93	-1340.91	697.613	187.936
-54.1759	-87.0101	51.2962		-1222.84	-1207.77	-277.701	146.32
445.868	336.511	49.7264		251.021	431.53	-1505.3	139.953
-118.565	-304.544	-231.193		101.483	-131.382	1227.24	60.3267
558.408	-124.287	36.8205		956.897	-939.557	1528.42	169.949
-132.906	-255.102	-2.71467		254.58	-160.781	955.576	191.183
2.90885	294.314	-248.677		-1343.42	571.403	-1418.93	162.971
-1.42012	251.589	319.537		-1624.86	-863.028	-1213.21	94.3076
272.354	-306.312	-70.8157		-100.259	254.088	-1665.36	199.616
349.195	-88.7714	-182.782		-890.636	1056.27	531.255	196.598
278.821	353.063	167.884		447.424	471.424	1533.78	134.192
430.816	438.385	-875.375		-1639.17	-164.426	1257.64	24.2257
173.553	-352.946	-429.82		1344.56	390.023	-549.661	154.336
-39.1209	133.001	384.94		-1530.57	755.324	1471.35	154.334
-262.566	138.047	-454.317		-1552.05	-777.907	-721.739	28.6352
-449.924	-209.429	-252.96		-661.979	831.243	-669.266	167.077
16.0267	-201.038	-317.355		1571.91	-1633.59	1086.02	26.3037
-335.845	-13.6702	-188.073		793.524	-619.843	3.88096	75.8508
245.601	209.045	-42.9765		1006.4	-371.973	510.816	194.789
142.529	55.4869	-420.048		-1219.92	1058.1	1563.83	216.228
308.757	-423.66	-225.889		-1612.97	-848.698	1564.5	213.833
-29.1553	-49.0403	-470.157		-11.5276	92.7707	647.644	109.973
249.983	-163.815	281.588		-441.256	809.124	-130.081	152.726
-411.546	725.865	-72.9021		-469.171	601.116	-1266.48	34.965
-120.428	760.933	-23.6715		1075.81	1602.56	483.352	32.9875
296.82	-165.499	417.319		292.645	378.323	-413.196	71.0464
18.3646	174.379	-229.417		-1344.33	415.834	-137.829	36.6156
282.078	79.0564	148.993		1429.92	1374.98	153.342	117.129
-81.1893	-192.492	254.311		254.167	-276.224	-309.917	39.3025
-444.243	-134.097	384.458		666.906	-261.453	-493.692	52.2105
489.348	-355.172	552.112		-108.338	-173.641	959.347	135.284
317.785	-9.30668	127.17		522.262	950.955	1319.96	190.201
28.3936	284.133	339.67		-602.101	832.823	1123.88	94.2239
-144.043	117.036	395.946		-1280.32	-53.2188	535.304	113.788
-540.62	21.6027	112.438		534.384	531.671	-1290.58	210.925
-329.85	-90.0905	-218.914		-399.66	1533.86	-1602.38	52.6823
295.996	-253.363	-127.603		355.934	355.12	-442.719	71.6151
-250.617	-151.212	205.859		1075.75	-1078.77	-541.462	87.1765
478.93	-202.035	-267.738		813.776	-1432.64	682.461	83.8583
390.773	512.51	-286.918		-37.7938	1180.27	-1068.59	177.797
-873.281	-364.376	-280.687		-1684.42	-1267.64	1243.54	91.275
268.767	249.075	6.8454		1285.27	-1204.01	1126.45	120.063
356.268	-16.5791	125.26		-1029.7	-652.564	-1529.21	132.714
432.948	-412.671	-456.932		418.378	1415.23	916.184	151.596
-72.3022	100.444	37.2926		1477.45	-1173.24	-1425.37	116.798
254.498	-147.628	-229.5		-579.562	-265.048	557.014	33.4678
-115.65	-197.464	225.334		-234.505	1017.54	-1669.31	81.5514
315.427	779.932	98.3078		-1117.67	1433.34	348.448	194.979
278.909	175.406	349.065		-801.928	955.162	-1559.78	218.852
93.0679	-48.2355	49.1169		-825.138	634.781	-185.096	111.546
589.293	330.382	112.032		976.868	787.704	559.428	128.789
-101.501	-50.141	-42.0108		1008.6	-1214.56	-613.899	213.739
-150.532	298.745	-21.7294		137.2	-619.681	428.766	142.989
37.1699	-182.453	421.632		-1634.93	1365.26	1605.49	162.416
-326.027	-98.9908	343.694		544.1	660.946	-67.7754	159.395
-152.345	395.151	434.221		-314.795	-659.835	19.7278	150.457
-32.78	-100.255	-121.69		468.39	-1142.21	1171.28	97.1312
-260.858	-59.3683	113.229		965.558	-1612.32	-1348.38	70.6064
265.491	-63.5569	-524.512		-1171.6	-1443.17	-240.467	176.154
-563.539	255.221	100.138		1523.45	309.237	-1454.98	32.112
347.033	300.437	-325.99		-736.192	-500.162	1532.77	97.6796
85.1906	-475.926	-40.3816		-800.422	1296.04	86.8389	197.66
-457.756	-80.0737	480.705		-678.404	-1682.48	-847.57	196.681
187.16	-321.623	-325.493		967.784	-509.978	-1427.89	209.97
-97.1257	372.031	-315.407		-718.182	-1432.68	537.406	183.91
-27.8735	192.789	229.89		1666.65	1125.95	1108.4	173.443
-177.539	-182.191	-809.943		173.739	198.568	-14.3724	56.9582
430.184	261.535	-51.3089		-646.208	276.585	-1682.21	98.8329
-426.71	712.499	-471.38		-703.225	-584.252	248.119	45.6417
-15.9928	-388.194	12.6516		-588.457	766.076	-955.074	146.447
301.911	31.0914	363.224		1450.49	1559.11	-959.321	65.0768
506.082	-18.8972	-416.352		1292.26	1522.03	-1062.79	128.453
-385.148	278.309	-56.172		-786.732	-277.419	-1241.12	65.7021
-57.4649	-105.29	-84.6279		1622.91	1148.51	58.477	193.998
-178.218	122.546	173.949		1529.95	-73.9536	220.631	207.096
-365.761	-96.0654	113.412		-1007.63	960.575	1652.71	115.345
178.633	358.296	-537.551		916.952	-794.807	-177.847	35.2013
-68.811	268.753	177.514		615.742	86.0289	277.374	202.735
433.893	795.329	161.173		348.906	-138.054	523.204	47.5497
144.863	-108.155	-47.3336		763.959	-1245.76	947.979	58.5511
31.4055	-348.055	-411.977		-1103.27	-951.099	967.085	219.16
-206.48	-335.955	199.938		-1474.35	1514.71	1167.28	76.9284
21.1756	-470.658	-387.444		-353.664	-414.112	-456.132	45.1961
-339.558	-264.083	-388.207		1392.46	-596.554	-250.877	168.787
530.235	393.915	-350.377		841.205	700.857	-1683.39	93.7385
-162.977	187.423	-461.994		1264.95	-1095.04	757.732	202.002
-543.94	605.47	801.54		1652.87	1684.48	655.487	154.489
579.496	79.1916	-376.455		-291.41	1318.38	470.633	97.7126
203.167	580.101	387.829		-1644.53	702.25	-395.668	178.446
-21.7286	302.009	-291.224		1103.44	1164.19	1355.76	152.815
294.124	-157.697	-101.566		-1090.66	-1310.47	149.564	194
-191.007	-45.9044	248.269		1601.52	912.988	-1529.2	165.548
-300.484	-307.298	-300.422		-336.442	485.733	-876.629	143.915
-304.941	5.54105	-285.825		-99.5347	-1530.03	1564.26	155.066
273.435	-120.199	57.1201		969.895	1616.1	1187.08	198.596
-322.933	309.039	-315.796		-1556.38	-345.679	697.283	83.0478
-368.723	393.263	-78.7931		-963.427	647.881	1642.3	208.6
210.336	-115.818	-461.233		-271.229	-1105.23	-586.131	197.56
-184.763	371.961	1128.25		-986.783	1627.83	1677.59	131.739
176.171	76.0161	-207.173		830.619	509.261	816.637	97.6832
46.2522	-387.324	-806.155		1697.33	-31.4501	1643.38	25.4219
100.218	-298.835	-894.67		389.75	-1093.65	1663.09	44.74
475.519	381.348	153.787		2.33047	-1691.54	1613.02	215.694
-139.044	-138.553	-47.5354		303.443	-40.8351	1555.53	198.301
-289.25	-2.70597	-95.9661		31.2176	967.505	794.749	68.7789
-223.857	-207.004	536.673		-980.96	504.197	-239.873	45.838
202.757	549.117	68.9618		-1121.4	-1493.61	-1365.89	180.512
58.8072	13.8305	-271.202		-502.523	-1487.38	-468.298	137.531
-124.963	460.252	607.94		1396.39	847.931	-1440.1	129.634
355.518	13.8773	362.264		118.255	-1361.62	-1448.92	183.552
-453.877	-455.867	133.364		-866.097	-1529.21	-1472.71	53.412
-135.185	-21.1595	-91.7577		1251.3	344.062	1517.9	90.1256
-159.448	-38.8735	-488.531		-1011.89	-1533.15	370.278	131.069
388.212	95.5925	478.583		-1479.21	1105.46	1555.72	101.856
119.371	128.942	424.838		-1451.75	711.53	1048.09	128.189
-40.9873	-201.746	192.963		1301.2	-544.586	-184.116	58.5299
451.377	12.065	-252.085		522.042	-282.432	-839.38	173.366
157.006	-253.955	-17.1441		-221.576	1036.35	-237.497	196.296
224.616	166.728	241.638		42.8211	703.93	1408.91	174.712
467.662	-116.857	155.694		1044.77	-739.673	-1112.68	115.65
159.017	484.031	-288.748		-727.59	-1114.96	-591.741	186.438
-195.844	471.15	229.546		-1020.91	92.9697	-1476.27	118.579
222.57	563.215	269.198		-1590.98	-645.391	505.797	54.7354
291.029	106.706	397.251		-745.912	-788.419	549.492	173.984
360.81	-185.863	407.465		1348.82	-1209.59	-550.316	197.888
-103.661	127.542	-605.668		1156.12	-480.594	997.155	152.261
-81.2505	323.384	166.466		-325.224	-1344.31	1172.06	62.076
579.81	80.9431	448.091		1087.28	391.014	14.1658	209.947
211.222	427.12	300.647		1320.93	-794.103	863.837	137.142
-357.8	262.711	305.155		868.02	-199.454	475.493	30.754
321.233	-182.416	-472.13		-1486.08	93.4902	-357.173	132.264
17.5504	117.82	-119.561		1601.08	-1516.1	195.001	108.39
-464.301	95.5361	135.379		1139.44	999.841	65.4822	118.006
-342.468	-355.601	-146.311		-1417.78	-287.429	-774.252	26.2326
176.745	-75.1157	-643.232		803.851	1486.16	-1617.42	217.222
96.5691	59.6363	256.661		296.258	448.818	1687.24	116.289
41.2629	121.007	127.466		-158.013	1542.44	-568.016	218.192
-137.33	-570.877	-147.024		-1338.22	-128.988	-1335.35	50.2478
-405.996	-493.77	119.339		-52.4723	904.506	635.712	155.399
-355.58	-147.261	-257.576		-1283.39	-350.468	-466.87	51.6945
887.256	186.676	203.637		-1133.99	-461.09	-1223.06	43.1782
-70.5937	-244.675	557.633		166.923	-495.192	-968.484	147.394
300.392	477.737	-376.521		1522.84	302.949	-70.3662	92.858
368.343	-200.779	-137.933		-1340.09	-1230.08	719.583	149.656
-163.335	-286.667	-443.477		889.754	1132.02	-370.464	63.0247
246.116	-178.434	46.0924		-1628.36	-577.245	731.612	154.267
433.788	186.886	357.554		1404.4	1181.68	-1504.79	77.1014
-232.297	209.519	-130.177		1023.19	-1494.86	-532.065	127.439
-344.638	131.256	-309.825		606.303	618.421	-1590.35	210.916
279.185	122.339	147.106		-1324.28	1019.88	401.251	179.38
798.619	-9.10849	-73.6817		901.042	-440.817	1517.8	156.225
-139.659	385.151	359.391		-243.311	1204.03	643.572	27.4185
-404.178	-504.868	12.4804		-321.379	-1434.27	-237.278	131.099
210.058	1.55903	-193.224		464.276	-1342.33	464.848	132.143
431.438	-133.084	511.618		-1358.54	780.526	292.138	125.296
92.4173	-527.667	-448.874		-37.0803	729.777	-1474.54	209.619
-252.13	789.742	-322.347		-1355.77	838.825	1575.86	136.055
381.044	-44.299	-534.938		562.054	-1637.39	-1330.12	193.029
-28.7725	92.5907	84.636		690.884	-1574.1	-750.633	95.6642
355.753	199.564	501.818		-803.624	-13.3313	-1340.63	179.199
184.942	399.253	-41.5481		-676.029	761.683	1287.31	141.607
-576.114	256.719	92.5252		1178.88	1285.78	-1384.85	195.332
610.766	14.3731	371.789		628.493	1463.73	1074.67	115.814
684.408	159.895	186.5		-190.814	866.844	338.116	212.01
-80.163	-543.358	-32.0879		-341.286	-587.397	-842.539	198.067
-54.1063	-416.94	93.2032		-992.043	1062.17	981.907	188.403
-240.512	77.1231	300.127		-591.278	-460.735	775.607	64.4725
-92.1343	38.8547	-235.161		923.985	-1413.34	-311.286	171.947
-56.0124	226.285	-384.943		-470.979	875.562	-1320.3	21.5688
141.986	-99.4429	93.5584		-1572.97	-1623.4	-1634.44	198.619
-616.6	266.661	157.945		-869.792	-1437.57	1182.83	65.2553
-74.8319	335.908	76.5304		-1555.82	56.4227	-848.465	100.402
227.739	-510.358	404.61		864.804	-1353.57	-1024.39	157.449
308.056	460.512	122.089		310.652	-622.555	498.1	203.199
-173.891	214.859	-42.7596		1300	-238.343	-1404.12	167.339
34.2331	-174.967	-133.912		-612.244	1235.25	-1014.39	183.928
-24.7315	-437.052	3.28628		-1160.85	-1123.56	-1226.13	75.8464
-473.323	639.24	256.933		1426.78	-1686.03	-717.058	97.0768
568.328	333.999	-47.6633		-1645.21	279	-1308.61	51.2799
221.198	-158.036	-869.369		262.665	-1372.04	-1450.19	128.637
583.665	158.018	210.613		1360.61	-714.772	1695.47	172.564
-318.258	-105.293	75.6911		209.135	-1281.84	-1344.53	208.901
-72.5966	-356.422	-53.6116		-1029.22	-1224.13	1110.26	174.664
-312.322	-243.999	-67.9085		23.5763	-796.42	175.333	101.873
-433.182	132.609	186.959		1109.95	533.773	-1616.4	45.1409
350.542	-248.937	-437.253		630.217	-482.146	425.441	35.7377
133.72	221.464	-144.232		-1646.74	-1243.15	-1530.43	171.84
-8.17849	-362.818	84.2609		1564.37	1615.23	-1028.77	72.8522
453.511	79.9877	-358.968		1136.86	-1424.69	-274.715	21.6923
625.027	-364.135	-302.353		-522.26	1597.79	439.617	100.786
-94.6244	29.5601	906.946		814.053	-1629.19	-40.473	219.211
204.728	20.8177	-293.402		959.9	94.1977	465.845	108.092
159.925	-202.799	107.592		1262.68	-479.706	1160.4	108.932
41.7331	-303.784	-99.6608		1491.05	-422.249	1585.02	141.29
140.217	-351.585	-307.731		-942.939	1155.32	873.106	216.639
-297.874	58.4257	-87.8297		1685.48	-412.013	-1215.29	132.163
237.576	-150.129	-169.851		335.243	36.8935	1273.14	37.5437
25.7261	-151.325	-710.936		-1402.29	818.039	-226.885	25.0645
-76.1187	136.047	73.7157		1230.19	643.312	-1234.05	77.6888
-451.647	323.78	-76.8956		-726.394	450.498	1275.36	168.641
390.693	-17.3759	-353.803		-844.327	-1052.36	-1188.22	171.221
-18.4912	269.097	35.529		-788.446	-1358.5	-142.888	28.9911
12.3884	-232.941	-628.481		384.534	-489.315	1611.49	203.441
96.0442	-398.244	80.9561		-228.793	-1579.62	150.867	129.782
558.146	103.923	41.0135		-101.117	-1692.33	-1004.36	154.979
-405.918	290.336	255.71		1605.71	-1092.98	1010.42	100.551
-562.569	380.888	-159.605		-1603.63	478.058	1573.17	196.261
-199.527	-97.2732	-26.5942		1197.87	754.718	-1660.76	29.4916
62.1729	-98.6087	322.828		891.396	-139.098	1460.65	22.2654
-17.6508	-40.3108	-135.613		-1209.25	615.452	-1070.22	148.361
-52.9494	399.436	-298.242		361.33	-497.332	-624.196	209.524
-308.949	223.58	211.679		683.925	-62.9849	172.861	77.3424
335.853	70.3878	317.044		-1124.11	-1398.28	570.655	215.425
60.5176	-344.637	-9.70716		50.9409	-335.17	1326.86	185.792
26.2627	-29.9	83.9054		499.716	-1542.04	-1565.96	171.755
-313.497	325.371	439.176		-1557.89	-281.622	1403.1	194.132
19.0436	-152.886	-43.0999		1701.35	1668.45	1046.98	26.7344
-233.341	-158.531	286.123		-1543.19	1485.42	-194.047	74.5741
386.519	49.3564	222.879		445.199	173.387	1505.34	22.3498
-497.531	373.732	80.6553		-1109.6	1362.03	269.445	42.8448
223.064	-421.895	-580.661		1010.61	-352.52	900.048	97.6964
-516.454	-396.167	-125.404		722.979	-142.335	-772.93	93.5307
91.3554	-23.3791	120.336		1284.32	-1272.64	1262.24	72.6976
-375.518	-948.876	225.943		409.255	-1381.87	602.106	172.423
120.036	10.0782	382.125		675.391	612.614	1667.98	166.293
-569.168	664.171	-85.6519		-598.352	82.9211	-680.027	32.1037
8.27207	888.9	44.1778		1410.07	-1332.73	-612.757	63.6008
-281.793	-21.7008	-128.927		1693.6	-1507.86	309.906	57.8211
455.034	143.166	-387.518		528.78	-853.576	1676.93	51.5983
-277.984	179.537	-121.811		544.235	832.283	-119.612	139.827
-385.864	255.94	177.086		-1217.37	1576.17	-1176.2	38.9642
-106.475	-250.044	329.499		-1177.65	-1334.37	594.981	196.004
-65.3799	272.112	24.4524		-52.264	-1383.78	1195.92	130.5
-81.9853	139.705	370.004		-69.6186	-515.137	513.047	45.5655
465.756	288.701	-278.642		784.28	-1678.4	-1194.07	128.179
-17.34	-191.487	-392.706		-621.456	1626.82	-346.243	86.4774
-66.3951	-80.8441	618.478		1283.82	-386.45	1271.2	114.55
340.239	137.141	456.097		1523.17	-1634.41	887.119	152.146
337.561	267.634	-465.456		-1672.1	16.3348	459.236	130.857
211.59	-220.101	-290.19		377.374	1427.4	-1361.43	188.73
153.734	295.769	-139.832		636.357	-316.083	1187.78	219.632
65.361	-41.5984	128.021		-141.447	606.479	-1686.78	86.0792
43.7284	201.231	570.615		-928.867	1612.51	-1337.82	33.6672
-364.988	211.762	-591.332		1351.21	-798.225	-239.071	185.93
546.013	334.488	-109.627		601.78	1345.8	1364.69	211.755
-236.61	247.016	468.327		1670.28	-787.265	225.229	45.6418
206.034	-458.639	293.026		760.645	879.679	-1094.79	174.242
-511.832	-306.529	391.254		-1012.87	-1422.31	-783.844	150.443
319.627	203.298	114.017		-412.579	50.3854	1350.38	111.492
-264.145	180.491	151.631		-1523.76	-957.216	-931.621	56.0505
196.488	-239.155	37.9255		287.744	263.546	1034.18	177.28
12.1885	126.387	-862.921		1269.34	-155.856	664.539	200.579
-15.2039	-322.506	116.224		-773.396	1420.58	-1537.25	80.5891
308.868	150.08	-117.959		488.108	-656.386	-913.517	58.1376
163.077	340.158	586.076		631.15	-303.81	-1490.1	163.77
-33.8344	-110.398	-79.137		773.609	-1439.06	539.931	67.6364
67.0233	-99.1228	-5.95518		1577.05	1215.73	-1.23549	120.673
410.202	-20.2642	560.707		-1634.09	529.046	-860.852	173.764
113.851	400.354	399.873		-1633.23	-627.29	-1344.91	116.438
-474.2	333.926	-97.2		-1170.32	-90.5796	-1463.67	203.213
-288.938	-103.048	417.653		-1251.71	-1620.6	-959.27	150.164
314.267	-160.313	258.76		-746.562	-181.389	455.415	52.4746
430.318	111.876	38.01		806.303	142.558	-525.798	83.9848
-233.334	-634.653	-208.539		1198.98	444.603	1467.65	125.943
171.895	-36.7349	-35.256		575.022	-1421.16	582.997	159.246
-206.519	-12.4606	23.8107		1022.08	1015.39	816.669	184.205
300.792	-154.247	-95.3235		-552.302	643.356	-189.824	158.604
-69.716	-279.289	117.811		83.9989	339.461	-1229.21	205.618
-91.7117	104.842	309.933		293.11	963.29	1212.42	149.34
339.812	-6.92089	714.843		312.076	986.756	-670.786	78.4276
-356.88	-108.115	55.8589		673.549	297.687	-1403.61	199.986
-417.763	260.181	363.638		-293.224	329.519	-1592.45	189.383
-419.325	193.433	217.178		-27.3173	-830.079	428.001	27.7569
145.042	337.241	137.206		620.345	746.13	100.491	78.0521
-191.402	14.2257	-23.7133		-1317.97	-912.82	977.946	194.765
82.9041	-219.41	-7.22047		-1146.5	1661.35	186.117	115.472
19.3712	-101.488	100.731		1376.17	734.228	501.867	175.533
206.977	-410.32	-84.7871		-217.165	-1298.4	-792.851	110.928
383.694	-219.903	238.644		-798.425	-421.894	854.461	162.806
-459.032	-457.36	282.631		-18.7715	1569.26	139.842	34.6522
-45.8529	63.7619	-157.611		-20.6487	223.147	1071.55	142.995
-335.212	-150.179	-42.1729		-1249.16	-973.86	-740.827	62.502
-404.074	365.691	728.238		-191.259	96.0306	405.21	94.3639
712.862	-445.965	307.416		-876.166	-487.97	545.093	157.934
-315.719	334.934	-104.358		901.906	1490.06	702.573	60.3325
-159.944	-453.952	7.73448		-1122.12	469.868	-1417.39	95.9133
239.907	-497.048	-145.679		1533.86	-103.115	741.868	140.211
295.098	326.002	698.887		1170.87	736.31	-762.866	210.511
362.304	-237.556	470.925		127.96	417.359	92.966	101.95
-272.203	-249.165	-51.6495		428.714	-1452.85	998.729	199.909
-479.17	-6.26486	145.363		-439.627	-428.599	1262.79	105.859
-163.924	-13.1772	139.425		1535.01	216.513	1203.69	179.643
-265.991	29.8925	-288.378		-273.385	737.743	-442.175	91.8756
-626.747	120.691	558.818		912.569	975.515	1191.27	24.5559
-219.52	154.073	-111.996		211.435	-891.328	1686.71	213.524
-523.452	-210.111	-320.881		1446.9	-444.404	237.66	32.0088
-431.588	307.68	-60.4354		-702.268	-1598.91	357.429	74.8819
102.311	146.321	170.371		-0.38974	-1023.69	-554.033	119.672
-415.984	195.06	107.395		-1049.57	-590.507	-1515.65	100.068
340.34	-364.201	414.477		-648.17	988.693	-684.342	51.7762
-469.458	49.9659	-1063.45		1606.69	417.1	1572.02	131.548
-896.403	126.511	21.4599		-550.016	-1295.76	-788.353	199.032
177.829	-145.785	45.2654		-265.198	-230.606	-1331.44	94.7371
319.996	-215.921	360.571		1513.43	-742.685	432.059	70.4886
93.7095	-0.43761	-458.893		129.748	-1037.66	1373.05	89.7075
10.6188	162.647	-280.086		1665.01	1158.86	-872.483	33.9451
-482.112	-27.7508	-188.768		829.625	-1100.57	-215.97	142.595
-46.0247	-379.418	190.176		369.206	-987.943	1541.3	103.538
106.395	106.036	-162.963		882.062	-427.783	-831.13	29.5187
-265.349	231.704	379.141		1634.82	-1309.98	1096.7	140.164
198.611	332.437	259.687		1678.86	839.705	-1687.25	178.283
-27.3576	329.299	480.541		-1215.21	1085.23	1114.5	96.1107
314.419	327.209	-236.145		-1446.51	-1551.01	-1442.65	217.912
-353.268	-169.408	-56.487		-1310.68	-1647.09	1423.08	78.7706
-101.436	-266.145	79.7423		-131.747	960.296	-1699.41	94.5739
-723.509	451.845	-374.051		474.441	358.02	-732.261	61.5468
				-1139.34	459.2	-887.637	106.503
				450.186	1667.7	534.16	67.1901
				99.838	582.217	94.4938	90.1456
				-1453.89	576.774	-1140.36	79.4647
				1675.63	-1170.85	-985.566	213.302
				-164.392	-1029.6	-668.773	149.509
				-1598.62	-444.604	-719.729	134.69
				-126.838	1472.49	844.731	80.5846
				908.058	1662.48	-393.4	140.437
				-1433.3	-596.344	61.004	172.665
				-934.62	-93.208	1002.26	184.243
				-735.369	-1135.14	-1312.93	160.394
				1195.7	1339.25	-76.82	189.231
				1573.39	974.073	565.481	161.973
				-626.86	971.252	446.926	203.988
				1230.76	-1027.28	36.8933	138.666
				1131.64	-856.674	-637.161	67.642
				1231.7	542.426	1656.01	151.03
				1098.05	945.169	-1443.02	38.0811
				871.378	680.352	114.338	190.516
				-234.361	1007.55	807.784	146.602
				1650.14	41.771	-1228.49	176.414
				-1549.73	1353.38	565.538	119.939
				467.475	760.58	291.175	34.145
				-776.624	842.521	-1647.33	104.879
				1678.61	-1374.16	-1146.09	202.849
				1332.84	496.844	1688.3	48.6314
				-1416.45	-1224.44	-478.347	85.2812
				1069.66	449.812	-1324.8	139.337
				-1239.49	1266.11	1290.54	142.328
				1408.25	-762.122	762.012	20.0928
				1131.11	1493.4	977.519	28.3113
				-366.176	576.207	443.14	155.815
				-494.297	104.081	867.944	195.813
				1424.26	-299.319	1077.86	198.831
				1183.39	1599.12	22.9374	201.192
				1141.4	-1473.92	-921.989	117.847
				-1069.7	1037.39	-94.1085	171.288
				1474.41	896.212	341.726	153.625
				1324.31	488.452	1088.07	88.878
				191.699	-64.2061	1095.13	131.423
				-919.184	-873.921	-1210.56	193.29
				-34.0536	-858.216	-1386.79	187.001
				1504.02	-840.624	-1326.13	39.3357
				1303.45	1384.98	-695.544	130.136
				831.479	-266.237	-1351.12	46.0013
				929.322	-1473.48	-122.228	127.179
				-1581.25	-338.173	166.032	219.354
				1667.83	1250.24	-971.313	135.594
				174.287	950.691	-341.626	22.5412
				-417.346	29.1366	-1676.55	86.5049
				-802.122	944.354	-1114.71	153.782
				-224.032	661.817	10.9562	24.6768
				810.596	947.915	1273.34	56.5008
				-747.258	826.792	-247.516	148.198
				226.289	650.558	-986.074	82.9259
				-1482.34	-1600.17	304.242	158.593
				-1465.06	-1551.17	1228.12	65.2621
				1334.95	1094.99	-1628.83	62.2786
				-1098.71	1016.77	752.835	139.808
				-114.156	50.6981	663.631	151.323
				1626.29	-602.202	1224.99	176.14
				585.46	-1451.76	503.716	21.3181
				-1576.56	-850.652	-233.209	23.3512
				1352.66	-959.99	1518.02	167.57
				-48.007	-301.316	-871.45	95.8955
				-1290.88	423.749	1357.77	36.238
				1427.32	625.261	1509.78	212.343
				319.565	1383.97	-1569.2	209.192
				1480.36	-710.364	-1210.03	139.998
				1001.62	200.023	1698.88	57.6883
				-218.713	-825.468	1275.31	135.953
				-1193.2	1480.37	1542.81	94.2957
				188.688	-473.13	1541.89	74.6838
				527.005	-1232.19	838.834	137.983
				-481.142	-613.719	-221.355	21.7498
				1465.2	1530.72	1345.32	170.752
				-1366.33	-294.03	385.798	29.2318
				-102.518	544.694	-1414.3	190.257
				570.067	-985.921	339.271	44.8978
				124.028	837.812	1588.88	33.0697
				577.374	-691.739	1064.03	33.7993
				-442.387	-866.647	807.477	219.973
				-221.577	-234.062	-1570.74	177.608
				-1583.97	-324.491	-19.5406	147.259
				1634.15	-1383.15	667.541	62.8574
				859.848	-464.842	-267.686	155.431
				-1070.31	730.277	-494.877	214.051
				98.9924	444.817	834.686	139.82
				1384.85	233.175	-780.803	43.9407
				257.341	726.802	-925.072	156.908
				1181.19	-804.095	-362.006	147.553
				819.406	-1493.52	-550.952	51.9146
				1495.72	-319.405	-1567.18	212.632
				1408.07	-556.545	854.194	106.513
				-1558.18	-531.959	1688.29	180.13
				-895.117	487.435	1087.39	129.59
				-1254.92	97.9584	1433.74	193.081
				498.29	1186	617.558	89.7775
				590.486	55.844	1501.83	133.508
				1496.49	-438.947	1419.96	124.691
				407.833	-1176.8	-882.777	201.466
				-741.571	165.129	-1385.62	130.1
				726.861	1561.79	1524.77	161.361
				-757.851	424.962	432.072	107.515
				-1279.2	1534.76	700.424	80.1291
				-1506.02	-919.503	1091.85	146.082
				-1272.67	1555.26	1523.31	25.2629
				-1187.38	-1053.8	1657.31	36.1076
				206.053	-325.96	-762.416	52.3205
				716.931	-855.707	-1494.04	211.116
				922.274	1290.3	790.492	137.536
				496.184	-422.405	-1091.54	203.388
				-1388.49	1295.15	-609.137	144.501
				571.912	383.141	-405.569	73.5682
				1375.41	-661.674	649.273	181.122
				618.594	-1025.83	-267.315	51.264
				-1202.22	624.523	1315.77	114.804
				968.185	515.153	-145.665	114.071
				-947.583	-88.2118	410.037	42.0623
				-634.428	-1037.11	-1165.45	198.238
				-390.068	1437.19	-460.455	26.9072
				-1157.31	253.525	1478.96	73.2591
				-1600.6	-443.397	1375.53	48.2231
				983.505	-1588.5	-552.068	132.406
				-6.49952	948.222	1255.5	169.351
				381.484	-61.2754	-833.008	125.846
				270.904	322.57	-778.025	77.9529
				935.956	-1401.01	1016.73	118.816
				-1097.98	-1360.31	591.778	178.684
				1696.81	-1482.97	-309.189	75.4685
				-770.602	-662.183	1147.23	49.5339
				-64.0598	-1030.79	1668.82	214.399
				-1323.91	1465.46	710.282	89.5217
				-228.389	1074.16	-1595.5	198.567
				-395.227	583.556	385.55	45.1584
				-1408.92	1505.38	813.439	64.4701
				36.3729	-597.581	-908.336	30.8672
				-887.941	1555.04	-835.827	53.8835
				-1037.01	-892.776	-357.507	213.98
				395.428	-930.892	-1600.22	47.8877
				1489.98	-236.607	41.1012	73.1622
				-42.2519	-1049.16	696.906	95.0951
				-708.347	438.264	-1020.61	27.9579
				321.093	-502.363	1479.8	54.8415
				313.648	531.574	1071.49	213.793
				1331.36	-677.731	731.666	145.386
				-915.448	-859.506	298.294	214.168
				1622.44	-1652.17	-426.863	46.5282
				-688.696	-381.565	1243.12	201.273
				-552.641	-106.814	459.655	81.583
				812.274	1347.44	-258.584	76.974
				27.4493	1662.82	1131.51	214.393
				-7.64257	-647.885	587.727	116.619
				811.028	1567.73	388.958	190.901
				1255.48	1364.83	1327.74	163.348
				-273.922	-1150.82	-243.947	22.4767
				76.3277	-1555.7	1678.43	79.2394
				-1133.76	-1530.62	-469.197	139.394
				-791.151	1370.62	1133.25	182.826
				-761.442	54.5537	-826.044	146.927
				733.597	1574.01	-1148.46	92.2995
				-1069.51	772.198	1557.44	87.1664
				-644.898	518.042	1087.89	108.552
				1674.91	871.682	-1679.21	205.589
				123.82	-1601.2	-24.2634	219.383
				-1000.65	964.782	699.22	121.722
				1192.69	1593.7	335.888	193.069
				-1111.55	1440.55	-879.378	193.882
				944.489	-577.976	-125.319	110.595
				745.773	-1586.82	-1293.08	76.1294
				-385.145	1280.96	-772.061	182.622
				-1689.38	-1487.59	1284.58	197.945
				-914.364	1223.71	723.898	46.029
				754.347	1270.41	326.757	47.1276
				1190.69	751.389	-586.284	99.6765
				1446.03	785.429	-922.756	202.452
				-758.508	1306.2	1122.9	200.678
				1640.35	75.7458	1697.13	55.0758
				-822.634	783.02	1527.85	121.148
				-1027.69	-612.605	648.972	120.001
				-1345.73	85.6139	256.333	106.684
				-1650.44	1567.59	1605.27	69.5727
				1709.91	990.496	-1428.1	180.836
				485.138	-1321.56	-2.83443	209.392
				607.377	-1489.86	-128.841	163.604
				-157.397	83.0566	-484.835	193.753
				849.611	-598.955	-1091.56	134.279
				1679.39	-797.37	-842.279	45.2566
				1267.8	-1471.04	356.101	127.755
				-981.609	-342.501	-1566.59	68.6573
				-403.894	268.175	-777.841	197.881
				-330.075	1078.19	-1124.68	180.957
				115.994	1370.98	-1367.68	177.794
				-1280.11	438.532	1351.51	93.5209
				-1496.47	-876.391	-1631.4	68.7016
				-1346.74	-1657.63	-1445.15	127.771
				-1550.73	-1518.72	-898.125	176.501
				35.4346	397.319	649.192	88.7543
				259.057	-296.375	1183.76	152.616
				277.732	1114.52	700.229	137.763
				1137.79	-512.535	1049.27	58.5714
				-1319.33	178.338	-691.802	123.71
				-385.184	1243.94	-1347.08	93.6631
				344.173	-1152.3	-924.21	61.7607
				-658.215	-741.552	174.464	24.2847
				48.9603	888.28	374.13	48.4546
				-42.7565	641.638	-182.999	184.168
				366.254	840.092	1254.04	185.556
				1658.07	-1390.2	-355.723	188.854
				178.278	-142.386	-1328.9	53.75
				-613.017	-1587.9	-1165.31	131.741
				-540.877	-174.786	1455.27	206.996
				168.743	1422.88	-1330.76	104.537
				941.979	1611.16	-1449.97	65.5649
				716.805	-1161.18	-1251.19	185.611
				99.558	569.288	-1250.64	115.737
				-1312.35	-804.436	442.946	140.664
				-672.396	-448.738	-1061.32	169.888
				1007.42	-1022.87	1553.5	20.9291
				-1485.51	-316.7	-434.038	59.2505
				-1292.62	1579.6	-455.065	196.611
				-690.482	210.799	-989.289	29.8124
				-412.882	1434.86	-1145.9	100.823
				-1141.13	124.694	-195.654	184.495
				1593.98	1569.45	-91.8978	103.427
				-142.865	1005.85	-1035.57	196.643
				1533.3	735.999	-1668.61	181.015
				215.174	-343.598	1624.75	156.23
				1101.45	-526.292	-241.334	201.695
				1452.33	253.599	1219.31	125.739
				-803.517	-1639.31	172.779	209.967
				616.712	1430.66	1043.35	27.1806
				294.437	104.185	-1509.95	98.7905
				478.375	1559.31	-819.416	179.922
				1383.34	-1585.16	334.038	42.6245
				-419.267	287.147	-1229.03	133.708
				-1013.1	-1174.21	-161.974	97.7836
				-776.201	1184.49	-1670.74	203.286
				-1503.38	826.34	495.174	157.179
				1414.49	369.999	1466.4	135.227
				-1272.15	-840.957	173.233	122.3
				-590.191	-174.887	328.338	209.546
				457.696	-1328.5	-377.92	21.9656
				-964.758	-689.376	30.3478	214.747
				827.106	325.733	-484.055	30.5203
				1453.85	-1044.02	-317.174	145.095
				-308.399	582.177	1382.79	82.2868
				427.032	-382.98	-1611.53	125.944
				336.16	323.058	1570.9	92.4249
				-737.487	-840.497	66.1227	175.588
				598.697	294.748	440.353	107.049
				205.166	-434.057	792.772	186.749
				-1114.81	1536.4	-655.841	56.4458
				-462.739	761.621	201.909	119.552
				-802.006	558.026	-894.63	112.923
				-1401.5	300.875	-1581.07	159.166
				-1386.92	-598.932	414.304	32.3882
				1329.24	-523.834	-1640.4	183.03
				475.401	1446.98	751.691	115.22
				-143.453	-395.232	51.7052	136.986
				1608.75	-259.036	1164.66	53.5402
				-1155.76	-1390.37	-753.189	167.935
				-531.343	-1345.55	1101.29	29.0563
				1421.26	-1119.24	792.887	71.2709
				-1352.02	1200.61	1571.73	53.1221
				621.808	-1380.55	1005.59	20.8642
				314.92	-1493.38	274.717	141.661
				-1319.33	-1002.72	687.559	162.879
				-1345.01	-676.071	1412.23	135.991
				-948.594	-406.636	173.634	52.1747
				101.293	-159.257	1070.83	42.0533
				716.494	1273.47	-358.294	92.731
				92.2069	526.352	-1079.34	88.7268
				-1069.09	-212.252	-689.902	37.5517
				564.852	1042.85	709.396	45.2081
				1215.11	1504.22	258.066	216.151
				1157.67	1165.96	-690.197	112.993
				378.531	-1288.17	1243.11	49.252
				-41.983	-963.55	-1020.29	143.911
				-250.519	-607.084	-1361.25	140.525
				408.805	1059.09	-517.282	51.5154
				1186.14	1194.63	-554.562	211.012
				1564.7	-48.2572	519.161	210.909
				-1294.94	273.499	1555.32	177.639
				-889.836	-725.082	-783.167	21.2529
				-14.0014	437.665	-562.667	98.5281
				607.94	668.843	-699.286	195.407
				502.121	1569.61	-1175.53	158.733
				184.775	1348.53	-481.704	109.53
				-1505.26	187.954	-1056.74	114.945
				-196.12	1301.68	795.72	191.052
				-595.353	1110.73	-1650.7	194.634
				407.275	-848.03	1208.43	99.9274
				755.31	-1534.37	1027.58	26.8403
				508.547	-1235.06	1184.28	31.3721
				-1415.12	-943.528	-817.136	95.2202
				-1271.5	-1166.83	1006.3	48.0891
				562.002	958.872	-732.302	73.9155
				-650.982	1460.05	-1347.9	161.405
				-1122.75	-1182.56	881	175.261
				-352.599	-241.236	-433.934	27.3949
				-897.846	961.003	-1634.06	179.868
				-950.335	-1069.71	1067.75	72.4423
				-1582.62	660.784	1530	149.979
				1505.43	-1549.06	-1376.98	101.644
				-108.364	-1500.05	423.193	175.473
				-1466.97	826.106	761.883	207.735
				-943.337	839.386	-1399.01	176.111
				-488.689	927.405	1130.7	122.578
				-491.203	-1242.89	594.911	32.555
				1649.07	1502.05	-1254.34	172.293
				-1601.5	-200.41	1205.3	43.9421
				-1048.96	-1152.07	1211.14	128.761
				404.429	-718.875	-1105.91	135.113
				523.352	-1279.32	950.098	116.871
				-1061.17	-1150.85	96.3822	82.6314
				1449.07	-2.56788	1344.32	119.012
				-1395	-501.698	-1287.56	38.498
				-274.195	468.268	1083.85	156.801
				-768.049	-857.062	904.112	152.556
				-1143.87	-139.669	-396.868	141.041
				1134.89	944.963	-629.251	94.9697
				1353.59	-964.516	115.243	215.477
				-1189.5	1093.43	-165.635	49.2809
				999.342	1472.74	-146.248	58.6672
				1549.29	-506.745	381.864	160.04
				-157.841	-292.85	-1495.55	181.069
				542.542	54.5983	-281.421	160.377
				-1083.55	-1464.64	1686.91	56.8996
				-1313.22	-1687.68	-474.871	67.495
				-1670.75	239.011	-605.798	112.122
				-486.683	-1555.01	1098.62	214.316
				-908.928	1504.92	774.349	184.546
				-287.832	181.907	1374.49	35.8213
				-432.066	-59.0352	-337.631	127.16
				-79.3545	1205.48	750.081	35.2248
				52.2412	1207.12	-1429.34	87.0764
				-1156.54	-538.852	-1607.42	59.6684
				-1397.04	1662.01	1009.82	64.336
				-666.074	-1212.83	-1069.68	133.342
				729.718	-1617.93	1371.9	86.6907
				-1274.64	287.253	1608.77	150.322
				-805.692	1474.88	-885.612	156.814
				1405.28	742.793	-1205.95	146.414
				-1244.76	-1391.45	1436.26	89.5287
				678.239	562.24	-1062.95	76.5228
				-1349.21	-1533.02	838.006	135.449
				-1045.55	811.164	-1537.95	89.8095
				-1039.85	104.222	1615.78	204.686
				779.312	-1103.92	-858.949	136.453
				-734.468	-506.376	-222.546	73.2574
				-269.296	-1017.98	350.621	45.8648
				-226.512	-763.388	-569.294	33.2519
				1251.8	-349.851	996.615	67.293
				-763.804	1348.84	-1680.85	194.675
				306.89	-237.657	-680.517	30.6975
				-782.145	1316.46	-831.172	119.62
				908.936	-1121	786.287	137.598
				-1404.29	1295.77	-1347.55	28.7192
				-1124.77	1245.37	-194.547	111.513
				-1472.3	1546.87	1678.95	196.747
				1337.21	903.244	271.062	97.8716
				-202.717	-1665.68	959.09	172.283
				-1462.67	589.121	841.402	218.486
				729.108	1606.09	-456.54	82.3695
				-1549.46	1242.8	-1.48454	116.234
				576.022	1452.51	-802.552	176.028
				522.99	-1510.7	-1440.16	158.129
				-494.632	-534.646	1010.93	149.009
				-737.012	749.664	-46.2745	157.851
				1436.18	-1220.8	-620.033	53.663
				-826.03	-1632	-669.032	156.714
				288.005	-869.286	-481.677	94.4814
				-1566.78	-656.119	-1344.62	22.3134
				-1405.07	-1546	-15.6686	23.5278
				708.219	199.253	1462.93	139.43
				-838.965	-1645.22	658.069	96.9788
				-50.7105	1074.21	-1248.75	176.907
				1187.42	-1150.75	704.9	185.315
				525.15	-1244.88	51.4772	70.3425
				75.5001	-1103.92	1681.64	200.139
				1178.94	233.133	-1432.02	162.574
				510.956	-976.697	-667.778	154.609
				1559.79	1587.13	-1592.11	188.464
				-1599.03	-1692.63	-755.805	63.9338
				1395.3	-1444.6	1333.33	200.404
				-129.436	1640.21	953.51	32.7332
				122.766	-330.052	946.596	150.313
				1322.66	-1103.19	-538.31	40.9561
				999.923	420.247	-1495.53	37.731
				-1425.9	-1056.51	167.043	110.737
				-1454.38	-1350.04	1511.84	70.7032
				-242.544	1675.55	85.3787	37.1331
				1273.54	1053.75	858.326	203.212
				1217.1	1181.43	-1131.48	202.545
				-916.046	-549.306	-1235.68	183.879
				-997.559	-173.496	-1435.19	155.593
				1684.07	1585.6	-396.363	84.0921
				1241.44	-198.775	1351.21	151.084
				-504.202	-1445.75	-1657.04	185.344
				-993.949	-970.165	521.519	124.153
				37.0058	-1216.81	-1527.18	218.694
				-1130.2	649.056	-813.087	74.0914
				1263.99	724.236	1519.56	67.1204
				-338.448	-225.675	341.256	73.8634
				-492.204	1513.43	-361.082	110.458
				-332.181	-1145.06	1095.5	144.245
				-407.777	-75.9942	-78.0357	165.446
				1328.26	114.862	-513.127	155.596
				1491.3	-125.558	366.588	217.009
				-378.539	-1030.52	-558.926	137.946
				2.74564	963.557	856.447	108.452
				-192.366	729.943	247.423	59.0718
				-1221	208.408	428.199	168.649
				-777.644	196.687	1102.16	146.152
				-505.275	-1597.32	1659.18	120.336
				704.293	1019.56	-1520.16	182.057
				6.71715	-942.357	1579.61	121.387
				-1333.72	-610.337	-430.791	66.3258
				638.785	449.157	-1246.29	81.9239
				-963.759	-392.183	-1224.38	163.78
				755.542	1281.35	112.243	109.499
				1033.67	-1542.06	-1591.31	200.688
				1001.72	-937.045	1275.39	205.313
				1390.59	967.564	-1644.85	197.445
				285.602	836.372	80.7404	76.8233
				219.968	-1508.86	514.39	105.114
				843.967	37.075	-1580.86	104.569
				-204.768	-1400.4	593.51	205.387
				-296.017	-1209.51	1477.46	94.2955
				-140.383	-1132.26	609.005	86.3578
				1075.26	-498.491	-1093.47	147.026
				-460.885	-1573.13	1268.93	208.558
				-899.757	95.3101	759.084	147.938
				-448.187	562.209	1124.37	100.215
				58.9658	-480.87	782.264	78.4871
				-1577.33	1348.8	-402.609	166.087
				142.989	424.69	1274.9	77.6122
				894.83	489.07	-833.141	78.1162
				1021.26	1279.44	-1096.86	203.105
				198.653	-1527.66	-13.5934	73.429
				-1213.55	-427.595	944.452	66.4748
				-1382.59	315.913	-795.275	175.534
				-1206.01	-1090.64	-1324.16	99.9996
				1204.35	1041.98	-945.81	91.0234
				-323.967	-503.75	-563.057	100.777
				504.851	1293.71	415.232	88.9056
				153.366	-1231.32	1694.73	140.145
				-1264.69	808.816	292.091	133.938
				591.067	-1190.05	-1199.61	144.374
				1485.9	-1187.85	1454.39	115.922
				-271.904	497.532	-1410.32	94.7179
				207.636	-965.184	-129.739	132.961
				-1090.81	1625.77	-174.698	38.0519
				154.568	-1084.14	-1438.51	152.155
				-823.425	-448.108	689.684	213
				-1559.77	169.727	-452.371	150.359
				-761.013	-321.346	-332.502	178.796
				-1557.08	1543.34	646.612	131.553
				-1116.26	1308.11	1433.82	167.066
				-262.44	-119.392	1680.38	137.186
				-283.841	-656.037	-415.459	34.723
				1343.62	-1322.22	-663.66	208.966
				-1112.75	1493.98	-566.632	25.4048
				555.169	-137.499	1044.71	183.192
				-1686.58	909.074	-977.22	61.1317
				-1143.29	-398.805	-1477.75	210.298
				-912.228	821.424	1423.35	49.9574
				165.805	-1239.06	1121.71	79.9561
				469.423	-949.307	-433.884	122.846
				642.278	-332.225	-1520.74	58.7857
				78.3646	-1045.9	-1657.43	35.2894
				-895.589	1246	1541.81	53.6495
				1577.05	-1273.49	-1166.83	176.804
				205.775	-555.898	-420.727	123.637
				-408.766	-1681.33	-1025.92	181.339
				121.156	-1039.4	-29.2421	51.3137
				-548.455	-1325.62	-724.978	90.6983
				46.9417	-506.529	-1540.29	208.742
				-1207.66	-180.535	-1252.4	176.47
				347.108	-1697.09	650.569	215.206
				-241.088	-1151	-227.225	100.934
				-1185.76	561.544	598.509	27.6124
				-1610.82	1673.32	-1411.7	21.2897
				-145.667	402.17	-79.2771	83.6078
				-975.89	730.765	-1450.77	39.493
				-1146.12	1071.42	1615.66	43.9153
				-1099	-177.632	1317.18	32.2899
				-201.109	255.812	-342.59	216.946
				1189.14	1228.06	-988.037	214.564
				489.314	523.524	1101.04	95.7885
				-42.2307	79.1743	-1159.37	156.793
				-1564.91	70.8033	1038.61	63.9741
				-79.7116	811.159	8.29614	106.232
				768.974	828.371	-1613.94	70.865
				1658.28	1315.75	1694.1	117.707
				1255.62	-60.5177	1301.89	192.824
				913.794	-59.0798	58.9403	106.161
				-495.258	-1404.25	-311.577	152.826
				-1259.17	-1440.63	693.014	162.884
				1610.83	74.8238	-868.541	140.49
				-697.004	-112.596	217.238	97.6017
				-442.381	229.205	876.625	36.2095
				-459.225	636.3	-582.133	134.942
				1152.68	456.016	-1072.68	181.061
				-1475.14	-1636.67	-1253.87	68.9312
				1187.96	7.96593	257.703	33.9773
				318.474	1474.98	1362.08	164.124
				629.253	300.955	1563.61	188.965
				397.767	962.028	-1288.61	198.419
				-1626.65	1398.65	1039.63	49.5459
				1478.01	-300.291	-647.378	176.981
				-1385.64	-931.875	-579.787	152.262
				-1353.28	949.411	-1421.87	116.299
				738.114	687.248	1041.35	205.906
				-1304.36	439.784	-1180.03	120.121
				-1321.53	1615.53	-1330.81	185.122
				-62.0786	152.876	1689.37	55.6999
				580.606	-27.8544	-304.67	58.5922
				-1286	381.778	835.594	194.825
				819.498	1245.73	261.383	70.5472
				177.056	475.209	-1597.77	193.734
				-342.968	-1644.54	-1417.48	83.8032
				514.61	1622.45	542.811	166.905
				-276.17	-715.073	-822.811	82.8345
				-636.149	969.519	-1059.61	205.802
				354.786	1401.12	-1315.98	30.5224
				1263.89	1656.35	591.662	113.498
				1688.12	1187.63	1080.02	99.3414
				-824.505	642.211	-235.962	219.85
				-517.757	-1314.96	-858.636	74.569
				508.105	1382.83	-1013.56	46.0637
				-993.752	1260.32	-1427.48	169.331
				85.6933	349.663	-376.57	60.9159
				1344.73	290.926	1037.02	128.931
				-904.484	-569.537	-1672.56	54.1937
				-1515.33	-192.015	-644.935	26.2586
				-439.64	-981.588	345.61	191.778
				809.233	67.7431	53.1297	146.974
				-906.807	452.332	1319.97	164.759
				1168.9	-338.857	91.3028	166.329
				1178.11	-1332.24	1327.87	198.316
				-1498.57	-1165.65	569.304	91.3707
				986.805	-478.958	270.342	139.659
				1007.9	-1166.23	-666.446	27.0711
				907.057	-520.749	1660.03	68.3509
				-591.404	1617.43	-684.344	203.911
				1271.17	-822.085	1150.77	167.272
				1645.24	-1178.11	1099.61	145.352
				-728.746	-1410.72	1572.45	198.255
				-1397.47	194.171	943.351	157.938
				-1379.29	-1081.45	993.061	204.124
				-1229.96	747.505	1424.44	112.803
				-29.7851	1286.38	-62.1615	181.903
				-1382.31	107.161	-1559.7	71.0779
				129.247	792.255	971.576	98.951
				228.658	-591.384	143.967	82.2099
				1304.76	379.418	-21.1274	87.2273
				639.872	1009.92	-363.592	74.5948
				-1645.53	385.721	323.026	217.93
				-235.797	351.315	-1375.41	182.061
				-1154.28	330.386	-256.074	134.6
				1536.68	601.657	265.423	47.1155
				-1561.02	1688.74	680.188	205.923
				1646.04	1482.09	-413.614	44.3746
				-1617.26	-912.549	-1225.18	97.0175
				1331.61	-487.18	1592.83	208.349
				-907.754	1411.28	-1253.31	86.2515
				482.229	-274.819	-1569.67	86.9634
				1693.21	-501.585	-806.801	87.5982
				-1232.08	281.893	34.0077	213.342
				1705.64	1627.94	-832.574	193.516
				787.781	-409.746	-1548.98	75.0621
				-260.964	-30.1382	701.749	199.61
				423.51	1039.25	32.5831	187.835
				983.946	-860.651	1061.98	160.433
				345.498	-618.86	-59.9702	217.38
				-731.069	478.829	1384.13	39.6133
				1327.04	1418.12	1185.19	211.035
				-538.165	-912.402	-676.834	169.896
				-553.593	94.8269	323.247	86.9128
				-555.772	1278.72	-294.575	208.882
				-1253.21	-532.471	880.929	144.041
				661.452	337.073	1190.82	30.1177
				-771.892	1300.1	437.727	204.29
				232.927	-191.916	543.958	173.685
				896.693	-1660.73	922.504	69.4211
				-0.23609	-1117.03	859.036	148.342
				-1351.56	-1604.69	-1648.15	153.406
				-1194.36	220.521	-957.514	196.246
				1554.85	1621.94	114.545	119.036
				-1328.67	-1160.36	-960.062	179.304
				567.058	-1229.5	457.092	95.0642
				-1081.05	-1387.76	1622.23	61.5956
				-294.121	-824.1	-129.788	167.693
				1528.02	-388.652	486.22	64.211
				1177.48	-1034.64	1198.95	73.9678
				1627.35	1093.36	781.556	140.815
				-1331.93	-976.278	-1246.98	203.955
				-1389.85	692.304	-692.257	67.5768
				199.702	841.321	-405.298	28.353
				-1119.61	-419.79	1621.88	121.659
				771.22	1134.57	296.499	172.031
				890.343	166.389	-51.1062	30.3628
				401.26	-769.797	889.494	181.751
				-1148.1	1443.48	-935.792	23.1524
				-558.38	169.482	-544.964	73.0046
				246.93	-957.481	-1096.09	46.1061
				-1594.2	1195.15	-333.817	74.0842
				-1469.14	-491.65	1432.59	107.569
				-303.799	-1188.24	-1649.03	54.9398
				-424.027	879.754	1578.29	210.341
				182.855	215.451	1243.47	85.0139
				-650.958	1307.94	1454.93	66.5309
				691.853	925.114	1408.84	127.281
				-997.548	-1641.43	377.112	140.286
				1691.04	851.455	-482.089	107.849
				-1343.11	1198.68	-1694.43	131.365
				1507.34	1443.55	792.907	126.344
				63.2893	-1015.05	1164.97	62.0896
				-1445.87	-1342.35	-1112.84	188.77
				871.847	1102.62	1540.26	207.462
				1094.67	1343.51	-498.209	134.522
				-353.64	-1662.11	368.267	201.023
				-593.84	560.895	929.765	162.749
				65.4111	1446.86	511.073	121.738
				1364.56	22.2203	-412.374	127.075
				1141.03	-844.243	-84.2358	157.37
				50.0258	-591.126	-303.293	76.1748
				-762.8	718.214	1507.37	167.934
				-364.928	1074.17	-64.9764	124.605
				-145.64	1644.96	-552.939	189.997
				1400.09	-728.594	-1699.06	50.5477
				-1657.89	206.876	-1600.95	90.6664
				1699.39	-481.957	660.737	104.504
				-1336.47	1036.72	910.572	170.483
				-1036.27	-1499.45	306.76	173.544
				-1097.27	1605.95	-524.46	188.32
				-1469.56	-65.9142	-312.664	147.944
				1673.76	-972.016	859.808	28.9845
				-715.178	1109.66	-1582.82	75.8386
				-1655.95	1087.09	-385.498	201.972
				224.759	747.622	795.821	87.3479
				-567.688	1283.79	176.624	143.168
				-1068.47	-1408	812.572	139.896
				419.931	-588.437	-1076.42	142.157
				-1641.5	73.8616	477.062	53.0615
				-1439.18	243.292	-980.46	206.093
				-594.63	-1627.32	204.063	219.805
				955.654	-155.921	1117.64	44.4385
				139.632	429.684	-1294.73	124.581
				333.319	-622.259	1330.27	131.286
				-16.6563	-24.9216	-289.468	156.089
				-195.296	1324.45	-1514.31	82.7513
				-392.233	604.681	-652.771	199.962
				-914.489	-978.664	711.552	103.943
				-1126.33	1145.55	-1250.46	57.4039
				-1182.15	590.041	1642.68	137.402
				-888.881	-228.02	-1386.63	169.59
				-1652.55	319.223	222.264	53.1683
				-574.081	967.712	177.639	169.479
				-1559.59	-1232.94	1507.61	59.4431
				979.813	-1279.72	-1173.42	205.199
				446.928	-252.696	-1410.76	200.885
				244.455	-476.217	300.684	58.3685
				1638.42	120.336	353.184	74.6964
				-807.146	775.199	-30.6133	55.8846
				101.132	-556.647	-1485.07	90.7013
				272.454	-1532.08	1021.25	214.381
				-80.7097	1301.47	-858.82	42.8957
				-1273.46	1061.65	-414.992	183.472
				-1643.68	1418.28	-1201.77	191.764
				-563.09	-548.016	-18.4021	132.659
				-876.063	809.037	-971.065	162.334
				-881.587	1564.92	-1138.89	213.781
				1532.42	557.921	-69.7728	171.228
				-1431.09	-1245.24	-1484.91	168.699
				-1409.33	1328.26	270.169	177.25
				911.717	931.127	1564.38	143.348
				-1403.61	-154.999	-1001.04	185.378
				459.351	-551.068	798.992	153.778
				-818.315	-237.056	-1480.67	217.03
				-624.206	774.132	-1692.29	160.526
				-1586.07	-687.925	-466.845	192.702
				401.679	-860.805	1380.58	40.1104
				-8.52715	-1644.51	678.204	191.892
				49.126	315.489	-612.327	36.9638
				1254.09	310.339	-1612.73	104.097
				-285.619	589.935	-347.16	201.104
				285.453	-1288.71	64.9732	165.428
				1070.3	-1625.86	-1426.03	129.005
				275.759	-793.701	-960.461	66.386
				231.113	1298.43	-1675.66	42.2966
				-695.225	1017.91	-1637.84	22.4894
				174.473	-1168.8	504.973	33.5114
				18.8024	827.125	202.586	195.544
				-181.98	87.2199	-508.537	34.8415
				-784.903	72.9272	1512.53	53.1394
				-1683.21	-1606.53	183.102	70.0143
				871.402	1051.28	299.842	38.5563
				537.12	356.01	1136.98	164.937
				-70.7851	895.643	-1235.95	210.276
				-821.557	109.202	1036.36	187.817
				924.988	1266.32	512.52	135.699
				1239.51	763.33	1698.79	41.4029
				748.171	1041.65	-482.126	121.065
				-222.817	-1396.18	1527.86	171.232
				-254.196	-1359.43	-321.939	184.721
				-1545.55	-1585.43	1585.42	174.761
				-696.607	-1299.56	-1216.84	109.559
				706.604	635.249	-1109.89	115.124
				-310.401	1407.76	3.50027	154.709
				715.655	-514.301	1538.09	167.581
				-114.036	276.014	-1329.72	32.6377
				-309.261	-1666.2	1663.19	97.6376
				-562.106	319.004	308.423	204.154
				-844.383	1002.99	1266.41	24.6493
				163.883	-730.968	-782.944	218.871
				-72.8541	71.9575	1007.11	151.447
				-1083.13	-1652.12	120.548	155.276
				1428.47	1479.78	172.224	159.771
				200.744	-451.55	-940.359	82.9705
				-1552.03	-778.854	743.912	117.531
				-1244.06	-1181.11	-153.474	159.886
				-618.754	-386.281	-997.398	108.553
				-313.832	1140.34	250.294	121.104
				-507.256	-639.294	-692.716	127.434
				-259.439	1560.95	-1279.44	32.9896
				-414.532	-1081.28	1407.24	100.879
				694.059	-1187.38	1117.83	210.911
				-725.415	-1236.52	1408.23	209.662
				1017.52	389.743	600.703	97.1786
				238.908	891.123	1188.54	39.1418
				-667.832	-1501.01	-1375.36	219.853
				-1290.91	109.646	-1427.35	63.5884
				361.813	-732.129	225.829	48.0763
				278.168	-1063.2	910.042	75.8146
				-1434.47	812.98	1031.28	96.9498
				-991.647	-506.413	1601.95	201.693
				-747.033	861.208	-1478.09	76.783
				-266.549	-94.1253	1669.68	157.188
				-1530.7	331.902	1310.68	28.4762
				175.279	-1596.23	1420.27	213.082
				197.949	937.003	-1509.71	201.558
				1678.74	-752.551	-756.214	151.264
				1204.15	969.427	1020.99	132.46
				2.51405	204.032	429.016	107.504
				-516.942	1594.11	1029.72	87.6297
				-1217.79	-964.798	747.739	151.855
				1067.21	-1275.4	249.401	151.172
				969.573	1205.48	-1119.84	201.155
				990.997	1413.51	-479.281	93.5184
				-913.164	1041.14	-1101.92	60.2068
				643.328	228.882	-164.603	204.26
				222.54	-248.359	-122.551	45.0369
				-780.566	481.273	93.9356	107.68
				1224.5	-739.209	-920.542	60.7461
				301.028	-1547.81	1304.71	169.873
				-1233.17	626.282	1659.34	101.988
				-546.07	1517.44	299.279	20.724
				-496.898	686.757	-969.581	47.4355
				-960.285	-227.449	-1004.76	64.7612
				1068.22	388.056	833.569	207.398
				3.57663	-741.888	-862.371	157.814
				-60.9842	1403.31	626.558	46.8534
				-1327.61	-660.993	1586.03	206.223
				720.97	1139.3	969.862	184.018
				1201.8	938.735	-234.17	193.795
				-387.993	545.515	1307.66	77.8984
				-1372.52	1568.41	105.259	189.771
				-254.005	-358.005	-671.163	138.401
				1044.11	1266.57	-693.089	36.1129
				189.784	-1115.52	-1106.92	154.782
				1688.52	418.276	-1411.7	170.556
				323.011	443.084	606.624	120.05
				-696.678	-1080.97	702.365	155.623
				767.162	1369.53	-596.245	141.818
				1287.64	-1146.83	-1685.29	144.758
				-622.169	-299.101	-138.424	71.8642
				-400.147	-871.544	800.475	25.1545
				-1516.49	-1518.72	749.312	26.7247
				74.2721	-121.787	-1190.68	118.401
				1073.71	587.482	-1510.97	160.69
				928.333	183.048	-468.831	209.096
				-1462.25	1302.1	1042.52	66.1756
				70.9733	1063.56	-1211.95	141.609
				-482.797	-1260.42	187.861	210.551
				1230.53	-876.395	269.64	93.672
				-1201.6	621.841	293.705	55.7781
				-1120.31	182.082	1150.46	113.412
				895.357	-242.281	1419.13	148.084
				1626.13	-756.68	-768.532	121.648
				68.584	-456.919	494.229	210.075
				1199.36	361.718	691.581	34.1251
				-653.776	1504.5	-865.081	96.9727
				-830.159	289.297	-1272.9	23.5946
				235.462	1025.05	1650.72	174.093
				-309.256	-1051.35	-191.029	121.499
				1011.38	892.526	-871.971	178.952
				-537.689	691.311	-1417.5	78.4745
				1658.16	-1243.47	930.816	104.482
				-722.093	-322.544	1561.99	30.8494
				528.44	-146.141	-775.617	38.3489
				-1175.23	255.102	159.654	181.213
				-1396.5	77.466	-341.244	202.798
				1256.67	1341.02	-1688.93	218.687
				-1318.03	1513.15	1619.58	26.7564
				420.682	1590.71	1285.29	54.7979
				-644.876	-1463.87	-1068.42	156.562
				-687.624	899.552	813.555	40.1144
				160.909	1619.3	1276.07	194.624
				733.858	1500.75	106.769	195.606
				1576.88	1608.03	-886.648	219.53
				-1561.76	-800.959	-112.83	91.5017
				-194.27	-397.062	1240.39	31.777
				-68.0162	1681.32	-1573.09	108.968
				-150.812	-651.352	668.941	30.3341
				1649.41	1382.73	-1494.96	35.5012
				-774.719	1327.14	-829.364	176.497
				567.925	-42.4831	-985.039	101.46
				1128.14	1628.08	1446.68	174.498
				-1685.03	1080.04	-1311.28	133.236
				658.362	-1560.12	263.79	89.1077
				-222.512	1248.73	1426.3	206.984
				-1259.73	-1045.32	920.768	90.0474
				1122.06	-1216.43	-187.067	179.072
				954.359	-1599.4	-1166.89	28.8777
				499.142	258.946	638.209	172.575
				-1059.88	1488.64	57.6211	108.3
				645.132	-696.015	416.226	39.398
				1227.56	1496.07	-1013.78	136.352
				-1444.03	1432.45	-253.644	91.1308
				1586.48	664.37	-120.012	128.624
				508.817	-1435.15	-1507.39	113.314
				359.201	-1049.04	-1290.66	198.344
				-1659.09	-605.504	-1609.71	96.5863
				584.817	-555.328	248.139	59.754
				-609.081	1334.26	32.6126	181.153
				1689.67	837.158	188.399	89.3844
				565.965	1529.35	-765.674	126.426
				-1170.09	-616.05	1345.21	103.056
				-104.037	1280.83	-792.815	180.856
				-1290.98	1009.68	207.548	86.883
				-993.257	-139.883	954.411	45.7061
				1162.36	14.316	-227.514	156.886
				-71.6776	-1387.01	-1231.59	118.486
				-736.405	-1439.36	741.571	91.1871
				433.432	-1416.41	493.832	188.326
				166.874	0.15169	-1577.99	38.6711
				1631.4	690.495	-661.229	196.846
				1508.78	-612.551	-1068.51	193.567
				293.283	132.373	-968.197	119.579
				-232.841	-813.282	1630.66	128.152
				6.90523	-302.647	523.096	168.176
				1309.12	444.838	1256.19	189.169
				686.986	-1020.44	368.366	106.838
				1066.92	-1509.3	1189.29	133.455
				-1227.16	338.471	27.3012	209.515
				443.097	-1691.78	1348.97	39.501
				-463.003	22.0725	861.153	117.238
				689.103	249.443	-28.6013	178.273
				-54.3035	321.546	-764.992	181.824
				1277.34	-1331.71	1425.28	93.3894
				-1358.27	1148.24	417.28	102.663
				1477.15	-1203.66	-1027.97	216.176
				345.169	1263.05	1645.05	64.5328
				-30.574	684.269	-297.15	186.68
				262.757	-986.358	417.935	217.107
				134.892	514.881	-1294.34	72.0727
				-319.61	297.356	-871.366	132.918
				551.629	-64.3379	1497.48	55.2842
				-544.937	-1115.15	558.009	160.749
				-1448.6	1287.68	1087.9	21.4962
				1549.49	959.955	616.317	152.724
				1554.18	204.174	-352.966	61.1084
				-99.0019	990.841	-994.551	125.284
				-209.144	1331.07	1445.94	139.563
				1121.44	1203.59	-219.879	118.177
				-1091.94	645.884	873.877	202.896
				370.006	-297.87	-533.411	171.416
				244.714	-888.854	265.408	52.1701
				329.987	602.885	-365.79	43.264
				175.343	1045.12	-1395.6	140.459
				1331.83	663.455	699.195	169.218
				-1657.91	1303.06	330.417	42.0946
				610.269	-172.802	1032.78	172.448
				911.444	951.038	166.633	218.442
				1368.73	-1668.97	1578.54	115.752
				27.1925	1170.85	-506.007	49.6584
				-1213.25	-1340.62	104.857	145.413
				1038.06	641.693	-1483.66	162.381
				147.339	-748.259	-713.711	208.364
				-1063.67	-517.123	1491.38	193.484
				444.733	-1096.19	-18.0168	194.255
				-640.015	-1532.9	-274.352	211.826
				1648.95	107.923	250.619	71.3231
				699.935	-803.394	943.99	106.02
				591.597	-576.087	-981.496	198.033
				917.287	-1667.49	1056.84	171.049
				-781.945	894.213	-426.92	173.266
				32.4687	471.186	1435.17	27.1993
				-1362.39	-649.94	-1460.93	32.2331
				-1039.33	-640.307	836.472	73.1696
				1631.56	949.49	-15.2178	23.0586
				1394.34	-957.011	933.573	62.2719
				524.919	-1103.9	-674.854	101.638
				107.512	1497.01	1644.92	133.946
				1405.36	497.534	-1561.41	163.573
				-711.147	1519.84	221.853	62.5516
				484.899	1659.99	-1122.79	147.628
				-375.762	-1338.06	1184.91	71.9388
				994.037	928.239	-224.83	121.943
				870.269	598.476	720.997	32.5159
				-1566.12	-91.4411	-1150.71	178.094
				-810.249	420.39	1475.53	65.5203
				1003.61	654.986	-1247.75	162.953
				-1060.8	117.689	-663.668	196.069
				841.991	-1250.15	1546.66	180.204
				119.067	1607.52	-1637.96	155.442
				-618.546	-520.938	-621.474	107.225
				1008.66	-1049.21	-661.159	146.081
				-1390.21	-456.566	467.694	88.9455
				-886.563	-941.932	866.018	122.943
				972.172	-122.638	-689.982	214.762
				819.879	1490.47	1016.36	57.7521
				-1039.68	-167.983	-83.0758	152.638
				-111.706	-1274.07	-1150.76	87.5454
				1404.88	-809.403	578.304	106.26
				-1343.17	333.413	-1654.24	49.4634
				271.926	1076.37	1066.07	136.247
				1274.37	622.442	1527.24	44.277
				-519.394	-1255.26	657.56	118.935
				1126.52	766.046	-892.048	113.42
				-583.924	-952.005	-969.644	169.19
				629.618	76.2537	1526.85	216.957
				-1287.87	-1589.83	-483.632	65.3812
				353.488	-117.14	-1697.86	47.1573
				1705.82	-256.001	-504.837	179.818
				1485.26	-1690.14	-664.689	197.468
				100.021	-145.467	1490.24	148.354
				881.984	-1005.76	-1053.3	157.072
				-849.665	824.5	1287.59	49.3149
				-324.605	-363.918	1287.76	199.948
				1608.16	276.426	1197.78	20.2779
				-1494.17	1205.33	108.166	92.4097
				-793.911	228.769	-71.4782	162.509
				-1186.5	696.897	-723.514	35.0539
				906.314	689.417	-737.036	174.999
				1383.42	-522.986	631.919	38.1545
				-1347.06	1176.01	1260.81	145.44
				261.75	-553.915	-597.138	143.841
				-1663.13	1340.96	635.444	202.654
				-1322.87	-246.438	-496.161	89.308
				1401.71	1116.15	573.966	177.232
				352.304	184.193	-1482.23	171.253
				106.327	1626.38	1296.28	56.3987
				1380	1300.57	872.91	35.4903
				-896.757	768.285	112.107	54.0596
				1630.55	297.669	80.8037	57.7379
				1695.41	720.605	1452.04	32.2067
				314.895	1557.21	-1212.18	142.358
				-1033.49	169.292	-408.304	204.058
				165.581	-758.208	-672.679	98.2208
				1560.91	-1618.87	-508.582	84.1422
				-322.427	-1256.65	269.815	47.8564
				-1056.55	-1470.23	-1032.81	217.155
				-19.7862	-1019.88	-554.551	57.3784
				-376.138	846.317	-1562.82	203.023
				-206.771	672.084	-586.98	115.081
				1346.21	1276.5	-1370	96.6342
				-387.126	-1137.29	-40.238	40.5978
				-1285.24	159.147	1299.91	38.2485
				166.305	-11.1629	1528.77	33.1104
				532.409	-144.768	-395.22	87.0495
				1454.24	-1014.83	-1476	58.4635
				1440.66	-1136.45	656.809	193.128
				-1300.13	-190.533	287.091	86.339
				-784.782	-472.269	-1082.47	43.1938
				259.709	-1579.82	1612.8	178.413
				-1639.57	1545.68	-1212	47.3406
				-1244.17	155.061	-360.944	142.534
				1314.99	-1555.86	350.685	52.3426
				10.8887	-599.661	1649.3	52.9844
				1071.19	-457.46	-811.933	25.9659
				751.39	42.599	615.568	210.108
				-95.0041	-1695.52	-760.971	99.0533
				-221.71	691.854	1590.65	78.4898
				144.987	-339.845	-103.511	153.255
				-297.697	1681.78	-1334.07	48.3448
				-574.485	1274.77	982.537	66.943
				1205.59	-1267.02	979.754	203.43
				209.967	1270.65	-18.2009	44.0819
				1568.88	-948.291	-939.145	194.983
				-399.02	607.502	1536.11	41.2683
				1372.45	-249.829	-372.777	201.649
				65.4305	945.1	385.153	89.5664
				-231.209	-467.097	128.323	197.702
[truncated: 8,002 more rows]

## Sheet: Panel B
Particles				Spheres
X	Y	Z		X	Y	Z	R	nm
-24.6137	-4.8344	-171.404		10	10	10	6
-16.6063	58.7888	-56.0363		1030.37	1527.35	-450.544	100.939
157.201	-5.25788	7.27832		496.536	1330.39	-935.18	143.751
264.667	164.274	-195.969		168.321	-740.43	940.905	146.245
78.7141	116.326	-126.151		1025.44	-348.594	1642.46	110.768
122.077	-143.086	-137.094		804.667	429.994	900.319	184.082
219.307	29.1077	3.3296		-1562.03	-1538.81	-1696.44	34.4516
203.07	18.0005	-27.8921		-997.365	404.016	1215.82	116.487
140.149	28.0178	-256.787		1519.89	-399.462	340.21	66.0029
328.22	160.081	-157.286		-1623.93	1015.96	-1204.25	44.5978
139.968	143.89	-182.43		1707.55	351.087	-1064.65	125.516
158.172	19.132	22.3381		1568.59	-108.195	-84.1194	53.5335
101.101	273.831	-250.6		-1016.17	-534.35	539.47	62.0383
-42.0473	277.336	-225.226		1018.56	-218.138	1253.45	99.0228
334.678	585	-135.071		819.526	1232.77	378.245	50.4866
-47.5172	109.818	62.8256		-765.535	1647.72	393.969	115.297
89.548	125.36	-109.317		1090.42	-544.467	-520.744	204.022
-255.482	-244.565	521.503		1501.65	1373.67	-1500.66	206.865
-50.6851	-94.2396	-313.378		-916.798	821.867	884.644	41.4699
-24.1805	18.3226	-103.024		824.667	-1542.16	-92.2674	84.7285
342.76	-207.729	157.705		-839.671	-1244.46	-461.185	91.4152
-31.1367	-46.5801	-222.398		-396.973	-660.313	-735.547	73.0615
204.218	-9.84881	34.8657		701.124	-1105.31	-1669.17	33.5741
192.161	28.4253	35.0739		361.969	-300.84	759.607	144.135
-240.605	151.888	174.495		234.711	-99.6428	168.897	52.3247
187.599	268.823	-148.056		1448.89	173.855	-1378.08	187.811
175.694	39.9471	-29.6842		-417.053	1205.11	-535.722	35.5322
436.331	177.626	-36.5386		37.2909	967.293	720.785	51.0871
258.159	55.5477	-21.3843		-1107.19	205.292	-103.886	81.5613
-53.0971	-256.529	-225.836		-157.032	1316.56	1682.73	56.2963
245.929	61.2873	-17.3661		1524.06	1662.19	-743.766	48.5031
191.927	256.587	-187.55		-1274.56	578.796	704.876	108.784
-40.9736	242.511	-153.542		-1085.85	99.3336	-1419.13	205.892
-77.2413	74.7248	146.063		1028.13	-925.014	-264.338	114.271
17.6672	4.38142	-39.6759		856.851	1504.98	-1656.67	161.099
-238.921	343.142	-126.657		1480.39	1206.99	-82.4732	138.286
196.867	238.708	-186.024		-188.756	1477.77	-1271.26	84.596
-39.3642	118.019	-23.8631		1199.27	-368.59	535.8	197.023
-45.986	98.2218	-4.42148		481.692	1359.67	1501.57	22.1673
24.2489	100.276	142.389		-49.0847	1132.42	-1424.57	210.73
173.821	132.991	-241.153		-684.197	-749.996	-1212.04	147.89
-53.6323	52.6623	-50.6456		-1457.82	1678.93	1310.77	101.34
122.665	78.0796	-238.125		1546.44	234.428	867.416	78.0868
159.009	33.0543	-5.78113		-735.481	384.235	-1249.52	70.3471
-198.734	413.557	-348.073		232.177	-558.947	827.05	173.87
-9.29603	201.846	-118.047		-1077.54	446.424	-570.96	56.9571
32.4156	373.713	24.4129		734.36	591.802	1431.06	76.4755
283.23	212.029	-159.281		935.441	-1660.23	1569.07	92.8375
62.2046	47.1461	-47.4538		1422.56	-1488.86	121.013	125.909
306.555	-52.1596	-43.7128		659.841	949.281	-737.479	84.6623
133.386	257.642	-267.911		826.265	986.485	1334.38	123.657
200.702	126.45	-302.121		-711.851	447.041	910.89	131.456
-246.789	205.34	194.041		-171.061	-415.287	772.157	180.398
93.8785	-2.98193	22.1497		1201.7	-1164.94	-444.634	25.1826
198.682	37.5995	-14.5036		-928.351	-1670.05	1230.79	106.774
-131.133	457.757	-76.4758		46.0928	1497.14	-155.046	86.8238
-11.6007	119.013	118.499		589.326	1402.45	895.76	35.5754
44.3198	56.8351	-228.421		-164.473	-836.95	-1385.47	193.816
72.8834	127.514	186.697		-718.084	439.484	1557.55	161.044
109.492	91.6259	-96.2938		567.428	1570.34	-1235.87	145.123
226.211	-12.213	9.12451		-912.014	-151.442	225.528	213.315
-178.012	275.509	-240.696		1044.97	-921.822	-189.438	201.988
296.733	-63.4449	-40.3398		-891.91	1026.34	1373.05	219.937
19.6415	41.8754	-34.9354		1284.46	-1683.43	-230.564	185.922
61.8086	115.516	-159.14		356.611	-1396.1	-926.87	182.218
161.329	81.8221	-221.825		-161.936	-1613.35	-1243.99	142.963
181.181	271.788	-266.36		1498.85	-1202	-356.931	203.716
146.969	-46.6947	-9.5276		1394.26	-1166.98	-1662.06	132.094
128.653	69.6831	-176.875		-996.54	-712.867	14.5817	208.135
136.826	308.625	-196.228		-690.97	380.249	1349.42	163.959
20.3453	23.7781	-54.7264		1194.28	-578.597	1212.21	87.2464
210.464	-22.2523	42.7845		1165.32	-1259.41	-95.147	160.847
-194.004	92.2986	169.989		625.771	-1025.08	728.405	94.0889
147.906	329.104	-115.263		1654	83.5431	305.717	102.755
53.4243	33.3148	-204.467		-1323.15	-781.112	452.234	132.881
148.442	94.2349	-248.703		-217.187	801.66	1259.1	41.5294
169.784	92.1988	357.524		-218.311	-1104.72	-515.923	92.6468
75.81	62.7004	-122.004		11.7443	-1457.6	1618.13	93.3979
182.192	8.90922	62.9189		-323.923	513.688	1198.71	115.616
39.2453	194.29	-174.967		1239.94	-1266.86	1417.11	67.1691
75.2394	29.0694	-174.575		-434.097	-1213.24	-1318.63	34.3865
43.9509	195.953	-171.656		-1078.54	-277.796	536.023	169.952
-176.911	131.285	108.748		-1615.11	775.775	383.704	148.209
-190.061	68.0502	197.513		-477.584	-1535.98	-1079.12	64.6135
-97.9296	-64.8609	-0.5339		366.271	-673.969	-743.392	203.201
205.978	112.29	-261.161		-3.41489	-871.197	-1410.69	105.389
6.57755	212.848	-143.628		527.036	114.808	-688.008	144.149
1.05647	-238.474	-445.851		690.839	218.197	832.464	35.0583
-36.579	331.52	-231.923		42.1495	327.077	-648.135	109.573
247.865	16.2633	-21.4622		-227.024	-961.48	1499.73	153.678
-337.492	228.455	115.313		-985.647	-683.928	498.731	44.4238
-143.125	102.49	-39.8539		-213.709	-1583.39	1030.51	201.812
-197.765	80.1545	422.304		-117.895	-597.674	169.691	134.7
-159.23	131.063	98.437		1656.19	1531.96	-1456.66	44.4489
-299.821	244.83	86.5478		-1290.9	-671.238	1324.9	24.8064
183.603	61.8096	-17.8671		-1169.18	-504.462	312.94	67.4445
119.096	26.5976	34.0055		-1516.21	412.18	932.202	35.0295
183.205	-125.883	-254.823		999.496	-482.039	-1541.06	210.668
23.0044	29.883	-33.8197		522.776	-692.037	-1645.78	59.819
428.865	85.3147	-317.267		1322.26	-1204.63	-130.653	210.116
-17.4022	41.1017	-40.5233		1268.91	-1419.93	-710.956	58.8698
186.858	154.118	-211.094		121.467	428.856	-9.61941	131.182
-289.122	436.569	-297.486		-434.59	-1661.49	-62.2125	37.7674
-221.253	280.109	171.671		-167.278	-1437.45	1656.79	86.4456
311.939	313.696	-175.604		-1499.98	641.224	1627.26	146.988
149.342	272.856	-77.8451		-1590.91	1646.81	1029.19	27.3521
-9.87077	26.1525	-41.4588		432.621	-873.749	354.689	94.3254
52.0833	286.598	-271.116		328.204	-5.38334	-894.408	149.895
194.558	11.7365	7.91357		-708.993	-742.882	1071.78	139.016
142.306	24.4227	35.6419		-272.939	1422.03	-95.2822	130.86
407.789	297.546	-147.592		773.016	682.57	-1688.47	68.5363
-210.912	203.239	75.8934		-829.105	-855.554	946.235	74.9467
103.647	17.9847	27.0369		406.526	-1261.52	-853.098	58.1595
-32.0254	63.4463	-47.9896		-892.175	1.03816	545.645	57.8598
-163.951	242.123	139.074		-878.875	434.34	610.671	126.654
252.192	-5.47673	-29.3902		1092.35	1211.28	-1561.13	140.588
221.959	-159.447	-286.527		-565.562	-1070.38	-1299.94	114.835
267.14	35.9289	-26.5347		-303.075	1342.84	1106.08	120.59
121.961	8.43329	36.9481		-1266.1	-372.219	835.607	146.196
395.878	91.9709	-292.028		796.219	285.433	499.966	98.7801
101.6	262.975	-172.483		775.365	586.114	1645.21	113.296
179.901	242.884	-160.612		812.161	-533.28	1387.01	201.451
-311.002	230.8	106.644		692.625	-943.75	1496.16	113.531
34.7927	104.323	-206.21		-592.016	-1418.65	-248.241	210.392
-132.465	231.45	-131.371		36.5179	17.7807	838.332	206.336
124.052	258.586	-224.323		-1461.61	-1076.3	450.132	49.7851
148.083	195.309	-154.054		613.327	1356.19	179.883	139.065
-32.4986	-97.6317	290.429		1275.33	1571.72	978.611	109.043
302.977	199.425	-153.961		1232.43	-1029.29	-126.843	109.269
-124.8	270.002	-1.24198		-568.835	-1140.9	-928.459	174.983
254.693	-18.3649	-24.0723		-1344.57	86.9278	1187.51	102.452
-313.855	161.572	149.649		-80.4324	-378.767	414.011	78.3496
78.9074	94.5272	-167.263		-1513.83	170.573	-276.293	40.6589
-138.971	128.356	-31.4726		-907.054	94.1582	166.372	56.7594
171.096	71.9253	-25.7634		973.687	1319.49	-1659.91	68.9476
-218.395	-0.54416	-319.443		1683.87	161.114	1167.6	213.306
85.7572	267.165	-234.702		-721.573	1119.35	1409.44	52.8493
-120.918	199.806	-40.4612		320.112	-965.552	-732.085	59.9435
223.556	16.9443	-5.5931		1482.14	-1185.09	-22.2357	88.3084
198.786	-16.4506	2.58272		770.226	-1417.26	492.071	90.5389
222.535	-10.2276	-20.2236		-585.297	1159.06	-1070	174.936
372.373	10.2626	354.148		-327.265	-879.481	1623.57	141.331
-213.763	324.19	187.76		-1246.11	734.811	-269.92	110.54
48.3973	79.036	-110.743		-199.339	-218.737	-975.714	68.4144
27.9755	84.748	174.252		370.516	727.069	-737.626	22.2597
99.6729	61.9025	-170.815		1668.66	377.515	-1676.16	115.93
-12.7835	44.4178	-63.2999		-1044.33	-481.237	573.821	177.985
340.142	310.616	-191.58		440.78	894.738	-1369.05	23.7175
158.207	238.553	-142.147		1691.72	1294.58	-393.131	173.922
148.806	42.0684	2.07893		1285.17	41.2333	973.73	79.3492
168.208	18.9368	47.2941		412.335	-711.58	-1044.51	106.417
-192.79	179.085	30.192		1557.26	-71.6451	897.927	92.5273
37.5149	102.916	169.057		-1146.81	-811.226	561.239	133.568
185.133	-18.4666	16.6118		-1633.51	-293.082	-1052.56	26.3404
100.987	29.5967	-22.5859		-1211.75	-1181.01	979.657	169.303
26.7689	5.44252	204.691		1094.85	-1488.13	-1518.18	194.205
131.236	220.884	-85.791		298.953	1417.14	1406.21	71.4233
-47.9949	50.5821	-58.528		1147.44	-763.428	-946.146	89.313
206.799	273.969	-165.11		479.753	1419.18	-1651.18	130.192
-41.9129	16.3733	-58.4997		-881.991	-100.15	-1663.27	129.941
66.1858	63.6493	-139.451		-554.567	-131.333	869.52	50.7743
5.29674	53.2089	147.596		1409.75	730.246	1382.86	213.545
-216.021	220.275	79.5069		1183.31	1527.85	-1100.56	80.6489
-340.739	70.3686	13.6068		192.366	-304.412	-411.083	203.753
61.5304	105.981	-103.879		-1222.41	-874.362	-1203.78	160.759
150.205	91.1057	-263.305		219.085	-894.893	-1089.86	190.849
-40.8351	128.288	-14.5841		1537.44	-859.48	377.662	191.234
150.925	252.267	-62.9388		1136.58	-684.079	-1475.53	98.1587
-30.5936	61.21	-36.822		-1092.7	-506.617	570.384	93.0006
337.356	409.321	-118.876		966.533	-697.245	-1081.08	37.3482
7.08265	2.29006	-59.2173		-1001.59	-908.591	1510.86	188.467
340.598	-84.2052	-11.6384		1042.57	1528	-663.091	79.2839
90.7199	304.096	-204.745		-1061.01	-526.635	-1026.56	157.977
-48.9407	15.5208	-61.6764		1393.88	-720.634	672.808	200.476
20.6736	22.214	-25.033		-303.921	1699.65	-438.994	56.2946
-216.311	312.469	-273.296		1391.33	83.5104	-391.129	189.824
152.726	271.083	-64.2305		-1600.3	-943.115	387.454	76.5951
40.4531	198.791	-138.642		86.0069	425.144	-604.015	205.215
57.5953	308.062	-257.056		705.911	1511.71	1414.54	62.2047
-241.622	317.889	-192.214		1583.56	1135.26	-365.557	55.2209
-17.7559	13.3901	-58.8316		-1456.58	-373.901	-1626.54	75.795
9.02656	70.9981	-54.9455		-494.568	434.107	-1248.79	39.3399
223.497	512.302	-94.6405		1241.3	-630.73	329.497	98.4682
181.627	-3.9756	29.6274		-648.864	844.439	-914.807	30.8378
50.5382	81.6869	139.628		1682.2	529.688	368.729	164.412
199.597	-28.3401	13.8226		-397.064	-1505.77	1639.39	186.387
366.604	-131.659	27.1485		-1518.96	-1119.06	-1339.61	84.4187
20.3669	136.224	173.372		1230.26	366.463	744.851	25.738
-77.2497	-12.7833	-44.9923		-123.082	472.968	148.859	103.625
263.394	-26.2975	-51.4615		191.529	-862.492	-1434.84	73.701
-68.3589	110.449	-18.6309		604.247	-593.43	-862.269	22.0591
22.1472	186.568	-116.745		-1054.15	880.831	-179.74	163.099
217.044	217.69	-166.731		-724.05	-717.022	-719.201	29.4055
-160.74	290.629	-259.751		-218.445	-1660.33	-1452.4	26.6181
315.793	-60.0334	-31.3808		-927.342	-228.241	-269.156	34.2128
-355.171	151.182	37.8432		-786.578	-1288.65	-922.644	57.6419
-208.249	100.688	195.841		239.221	-364.247	819.866	99.5151
136.89	177.716	-152.941		1163.28	119.097	71.7376	131.392
181.995	388.646	-132.117		1543.51	-794.719	-411.75	209.961
62.7442	86.5865	-123.658		-218.669	-1581.05	-1242.9	59.0618
-183.361	185.542	65.6561		-920.672	772.091	-886.966	148.253
2.10719	34.5336	198.603		230.846	1236.3	1029.92	44.9589
56.0233	63.3958	-77.7953		-239.761	-1260.84	1444.75	145.352
169.312	-142.878	-154.181		-1388.62	-996.203	165.512	115.81
126.473	5.69049	23.1876		1669.05	206.274	244.75	118.755
120.958	43.4115	1.71778		171.222	-214.412	173.995	175.152
-146.486	195.958	-7.59104		168.474	-729.968	1076.61	37.2656
-9.91651	46.2971	-71.9201		1004.05	-666.688	-333.42	176.438
153.839	29.5198	-4.21564		904.316	-1504.62	1064.58	96.9146
126.662	336.864	-44.0839		1379.54	-393.883	1413.03	170.255
-49.5379	2.70899	-61.6806		1317.45	1350.55	-429.675	116.652
89.2998	262.78	-172.958		-865.397	1328.2	649.133	60.2911
113.539	32.7544	8.22172		-1006.16	-451.745	1308.37	179.808
99.1948	64.6901	-254.812		1661.31	-881.429	-479.695	177.381
-129.122	352.519	191.078		1595.19	371.455	-711.781	118.427
94.7639	224.898	-105.905		74.4484	848.468	-431.705	31.5577
82.1525	38.1631	391.254		-558.361	1491.17	-1046.55	45.7747
-310.161	106.546	80.912		-1545.82	-294.67	-683.828	118.885
-86.8302	212.072	-133.246		1645.83	-1031.5	1395.79	199.704
-289.766	261.876	86.5291		-522.434	-532.35	1503.96	120.295
158.064	75.7491	-238.344		-669.64	601.126	1587.85	27.4077
69.7052	35.144	-215.955		-1093.27	649.135	617.069	188.318
83.1411	42.7268	-39.1502		-1284.28	507.442	666.182	204.609
168.48	69.0266	-261.183		-766.603	-864.479	-1337.3	179.719
-29.7834	31.8373	134.467		-1577.66	-433.957	-994.455	188.207
37.9838	104.361	-200.802		699.465	-453.088	257.157	201.012
67.3516	87.183	-105.684		-116.861	47.1002	995.088	85.0057
-110.969	245.128	-312.332		-1428.26	181.215	-638.704	202.726
184.745	64.3954	-15.7998		1609.01	-752.845	-586.541	178.719
-285.77	133.656	-0.62014		284.653	-974.697	-742.43	127.305
-14.1985	-77.0148	-243.583		-1137.67	-1146.84	-831.38	195.061
38.535	-216.605	-238.978		-1193.94	1534.05	-659.16	159.189
130.202	174.82	-101.037		574.827	-1378.53	134.311	143.126
182.039	288.991	-277.026		1201.98	-1278.52	1293.57	101.445
272.773	206.461	-162.86		648.88	-443.64	458.148	120.606
-40.4282	-4.8806	-212.963		207.345	43.7448	964.643	126.552
44.873	77.4182	-180.484		1042.57	926.027	504.78	99.3085
175.246	-109.261	-225.894		-808.432	1105.65	1066.85	95.356
225.614	11.8901	-33.9774		-1230.83	-1068.58	913.378	110.269
486.69	-200.493	79.1286		-1134.63	-66.8917	-691.347	73.0981
-43.1423	109.909	-11.8818		-1129.65	-1553.96	1548.51	55.223
115.897	59.8723	-249.415		483.129	-198.358	-347.56	80.4034
112.018	19.3866	-214.071		-915.448	1365.88	-1011.04	73.7209
60.7218	40.0966	-169.515		-468.777	948.307	215.047	191.826
-255.299	147.463	-213.12		661.447	983.667	460.474	195.49
101.18	172.152	-131.695		-705.994	1225.2	-1002.56	53.4519
-26.9774	228.735	-145.72		-1203.67	-871.755	-253.948	188.632
49.4738	69.7229	-249.404		-782.465	-602.424	412.382	123.258
463.807	318.261	-144.399		-1476.21	1670.45	1323.57	142.374
201.705	34.2893	-5.64464		-988.883	567.763	-67.892	219.826
143.47	30.4669	6.48769		-864.853	474.776	-1089.79	113.107
102.42	-159.03	-166.896		159.242	995.387	1274.92	130.599
210.499	281.296	-247.896		1542.46	-464.606	833.398	183.095
42.4052	43.0042	-31.3226		568.091	-1226.53	551.565	159.75
-112.534	309.658	159.865		325.659	-70.3767	-1299.79	212.225
211.643	-27.8298	26.1111		-1018.06	222.987	-1551.77	104.39
-82.4721	-226.685	-247.116		476.79	1211.31	1546.23	176.948
257.485	69.9502	-23.9765		908.89	1021.4	777.904	164.232
124.323	335.983	-112.844		-217.533	880.189	870.609	110.137
198.481	-17.0056	25.5658		-548.032	-905.308	-1402	109.445
205.277	239.87	-215.502		-1003.53	-1478.14	947.054	25.8146
167.493	241.479	-106.913		419.895	-754.548	-703.45	39.7418
161.408	26.6936	28.2774		1675.79	-1042.5	470.905	194.459
-290.672	47.7679	38.4742		831.356	959.917	-1174.77	46.2122
368.885	399.874	-106.387		1173.38	-883.968	216.416	28.6755
-98.1355	304.77	-260.149		1610.81	618.091	698.11	69.7799
-176.579	106.476	177.122		933.375	-179.599	-333.21	135.327
370.649	87.9364	-281.339		-1557.22	1438.25	-73.8048	103.356
4.81859	50.9851	-35.4591		1327.6	-1058.18	-995.997	188.398
-89.7196	282.695	-212.051		-252.504	305.122	-1028.79	198.584
31.3636	118.893	-96.5157		1445.71	-958.89	1570.67	165.318
-314.317	303.543	411.925		1664.98	-1650.95	-125.564	101.589
-7.89547	85.085	139.89		124.458	424.325	1509.87	120.985
84.7575	40.925	-63.8921		-497.614	-625.927	-213.47	199.794
108.586	65.5474	-162.239		66.3857	1394.38	-1419.65	98.9071
186.204	-122.307	-387.671		-566.901	-244.946	444.344	21.9511
172.284	280.205	-189.579		-410.49	1524.18	1138.45	34.2406
78.8148	23.0595	-2.96231		-942.726	1159.69	730.329	154.827
144.023	-11.7021	-10.8964		-1269.19	-35.6983	1013.73	34.3366
175.281	-24.02	18.3713		1688.59	563.004	1585.92	219.212
151.642	19.8309	-15.2437		-1014.7	1251.1	1276.07	154.921
-44.0839	42.3153	-43.5022		405.772	-1445.65	1180.95	120.672
164.662	246.687	-271.713		1470.63	969.818	1548.77	162.152
224.403	7.49525	-34.2763		1644.18	-570.227	-1226.65	20.0491
193.774	320.902	-213.26		129.14	1680.94	-919.785	137.244
377.892	-101.344	-56.1035		1462.4	1441.87	-919.471	52.4942
260.802	35.5137	-31.922		1640.74	-1410.74	-790.871	174.964
18.377	414.944	-45.6248		193.537	-329.768	1179.15	40.2531
153.735	163.574	-185.591		-1547.26	1235.77	-637.35	49.0059
-22.4607	46.1244	-55.8458		-891.91	-501.653	931.286	216.744
72.417	105.921	-107.21		1398.5	1298.97	1480	124.008
129.024	52.5131	-19.1838		-1481.43	-1515.67	-551.761	167.059
146.387	66.769	-36.4659		-168.47	252.501	312.856	199.911
-1.60982	96.3226	104.555		-292.878	-1669.62	823.468	173.974
155.582	31.4701	31.0452		-1572.55	35.5168	-619.682	51.5949
89.9708	73.4595	-99.362		1062.95	-1011.35	-854.983	84.2778
179.074	83.0536	-240.58		359.779	-1568.24	-1668.94	103.148
86.1057	163.152	-116.157		-988.53	1374.98	1308.53	70.9143
102.859	25.4767	-16.7497		1350.53	1424.03	-402.033	203.221
169.691	230.603	289.67		193.513	873.932	1172.43	100.305
219.905	-20.0012	9.16778		-296.63	-493.041	-1001.2	46.1383
-53.4248	55.4242	-25.1947		620.927	677.448	1491.8	128.822
-227.088	341.234	-191.484		-1634.15	-995.06	-351.761	202.881
110.885	79.5239	-102.747		1132.35	-226.767	365.892	164.038
230.608	46.8185	-6.07414		1322.65	977.016	742.197	193.436
293.749	-65.5741	-34.3859		642.954	-1013.53	-562.851	62.2935
-114.003	114.556	-24.1623		-1166.91	1330.15	738.922	211.258
1.83086	262.678	-231.79		677.639	-865.301	1275.05	198.374
-106.564	221.079	-100.227		-1235.1	1255.8	-468.356	31.6993
51.6169	141.92	-119.039		1162.65	1476.21	1249.55	152.373
60.1579	98.1866	-149.159		-1327.59	949.496	-1071.74	29.4357
172.471	297.269	-159.585		1068.65	362.713	151.938	97.2329
403.214	279.184	-162.621		1677.2	257.836	177.745	95.4144
166.481	256.66	-310.13		612.349	917.935	-1041.27	202.762
79.779	289.197	160.926		-137.362	-658.124	407.969	147.147
-235.311	163.715	191.67		-487.729	284.345	-747.46	33.1651
146.468	200.579	-42.8671		-1475.98	935.765	35.5547	57.589
-42.8487	13.2968	-54.5236		440.656	1422.98	915.512	26.4265
47.2349	108.336	-77.212		169.77	-1325.47	1452.93	180.159
51.2326	66.8241	103.934		1487.81	234.874	-396.629	54.0135
79.6264	-0.75435	19.0683		75.3916	-1658.67	1180.55	192.589
369.732	299.098	-174.418		724.855	-291.998	-1478.79	173.634
163.823	264.439	-113.524		-906.86	954.417	-983.905	125.278
64.2027	63.0647	-184.324		-1090.04	-613.485	853.382	34.1116
31.8177	121.306	155.882		-735.687	941.222	-829.58	75.8293
-20.8175	13.8172	-107.641		14.1701	823.854	-455.323	167.591
151.336	188.413	-85.0351		-1057.89	-549.874	-490.913	168.434
135.479	47.4027	-26.0819		407.194	1206.42	-543.454	213.974
-16.2899	53.1246	-37.6137		526.154	-829.014	-1458.82	31.2431
224.345	12.7725	-11.8849		-667.777	-1505.57	-978.264	161.24
237.163	263.471	-166.368		1149.38	-62.8122	-1284.37	63.103
114.853	246.359	-67.0624		661.352	-129.291	1076.43	28.2055
172.235	180.733	-279.853		891.593	1563.61	-1326.4	47.8899
240.776	251.844	-258.114		-1318.97	-116.559	-1509.39	156.284
112.986	233.321	-92.3859		1672.91	1107.82	879.29	83.0354
285.736	251.261	-230.942		1672.62	1240.26	175.168	138.127
-33.5855	49.7004	-47.7746		-920.023	411.592	-617.1	175.147
14.2793	56.2112	-70.7172		-818.942	1694.46	-612.08	110.328
-150.432	106.779	-15.7837		-1025.86	492.41	360.083	51.3336
158.508	-13.8045	26.7643		1410.39	-957.111	798.859	122.941
2.49167	127.879	156.937		33.445	-1548.95	836.049	123.085
-152.373	182.375	-7.10201		462.371	-1388.09	42.5367	136.94
87.313	11.6516	19.8682		491.371	1424.57	-526.862	41.8159
-58.2977	47.607	-56.8877		631.968	-1005.38	102.695	152.936
-138.641	185.593	-19.7895		775.876	594.633	-1050.33	66.5435
94.3188	13.9441	8.58999		572.252	-1478.8	-1221.5	129.099
361.489	-52.1492	-259.707		718.945	191.786	-254.756	68.4867
54.8951	48.8309	-44.6865		530.193	739.557	-308.514	121.275
97.3009	114.071	-136.581		594.511	-1102.32	406.483	83.547
-336.938	81.8924	15.0797		-780.022	1167.23	-1330.02	151.124
192.313	-2.24486	30.1268		-1459.7	-658.212	-1116.83	23.814
-219.463	245.598	104.99		-1218.12	-341.767	718.562	30.784
256.333	-7.85779	-43.233		-1404.23	324.318	-1593.59	26.4226
186.823	10.5188	53.1957		-789.194	-59.5279	-238.851	74.0518
-43.3927	136.954	-17.2612		222.442	-477.637	-1215.35	117.854
190.093	-2.14596	15.0084		-916.392	1162.75	692.911	180.189
15.3283	41.0059	306.03		1280.84	-48.8556	-512.326	32.6686
124.745	40.7741	6.88298		1307.86	1291.13	-1269.18	170.967
379.076	270.238	0.12662		-667.097	830.931	-1487.63	30.8692
121.82	30.1258	-229.23		-511.374	755.229	881.314	182.962
145.308	307.046	-57.1118		1685.28	874.876	785.855	86.7959
69.4176	-7.37294	24.5888		-1588.82	133.767	926.717	194.248
112.021	129.94	-169.344		1126.1	-1265.13	-306.178	120
70.7005	93.7119	-104.028		1371.94	848.465	-1648.34	124.23
49.4272	63.7969	-64.7858		23.303	190.28	771.969	219.067
-4.53844	4.22727	-63.6561		756.396	1692.51	1414.41	201.274
-129.978	160.531	-34.8647		-682.861	-333.575	-92.7921	83.3011
111.183	96.2973	-164.585		-388.207	812.749	-815.808	183.822
-138.125	111.361	-31.0458		-1287.74	1434.94	-1680.66	43.4871
67.1647	24.144	-9.73081		-146.215	963.507	-1388.92	107.056
148.946	212.09	-141.338		948.938	252.267	-56.6035	106.896
140.864	-21.735	24.7128		952.725	-836.357	-937.663	207.153
167.94	-53.7793	-3.44084		1396.28	1346.45	-495.449	69.2396
169.034	223.901	-216.904		-237.879	671.109	-1109.41	160.39
157.135	-5.02486	32.8335		967.458	-165.127	497.277	59.2516
-122.926	342.092	-195.551		784.543	-1607.99	-268.126	100.951
-142.3	-291.913	-306.331		333.829	-1485.95	-1138.77	198.491
117.4	123.217	-376.364		667.953	41.7375	-1023.42	134.641
-39.1797	26.0431	274.697		896.969	-838.775	902.875	147.845
178.189	49.8524	-1.36306		-769.915	1639.98	779.726	157.943
97.8615	19.3225	-12.4562		-875.101	-1672.13	-1566.48	65.5606
-56.1123	159.915	-26.1826		-512.673	975.706	-1228.06	112.126
214.059	-17.5688	36.6861		460.833	1139.64	310.194	32.0021
83.0751	74.9837	-98.8483		777.775	316.517	-76.3022	123.129
145.253	20.2719	6.62213		331.982	464.021	-1420.22	143.275
87.8651	37.3743	-59.0744		416.36	-636.76	-540.182	83.336
47.443	76.7658	-195.684		-532.686	359.112	1607.08	174.944
55.6644	93.8458	-117.015		1412.5	-3.04649	730.435	27.9584
245.677	28.0361	-29.6858		796.557	-1312.01	-482.985	88.8186
404.672	-237.997	179.068		-1386.97	-356.483	849.294	107.547
-33.9026	34.4681	-62.2797		-101.569	973.58	1112.84	54.1491
-16.5915	75.394	-47.5266		-870.023	-1414.66	111.036	63.8492
-208.303	246.949	-249.81		33.0224	1220.94	-450.351	90.9687
143.387	278.713	-110.047		642.372	749.845	305.99	153.288
100.016	44.5579	-193.452		636.454	828.387	-1616.96	129.872
139.092	261.309	-24.2696		-612.545	415.011	821.757	149.087
193.408	25.5359	3.43686		-872.149	-53.7531	1531.88	121.732
104.778	-12.1418	17.9164		110.717	-186.532	-517.967	114.048
71.2748	109.004	-182.003		1597.22	-286.316	1089.71	175.956
76.0555	118.875	-171.528		-124.578	-486.439	-213.355	78.7208
-51.5484	123.178	22.4696		-1243.08	-137.486	-437.009	121.525
125.565	20.3737	-9.06693		1213.85	-125.104	-1202.55	211.471
215.639	254.943	-169.39		-974.831	-566.617	-1065.07	55.446
246.826	10.9093	-20.078		-80.2951	1676.21	10.5054	136.611
172.079	-2.75664	-12.1797		-1365.7	-172.577	891.857	172.351
133.339	57.0567	-19.2148		-397.745	717.127	-1423.74	63.6301
166.913	219.422	-421.375		24.3463	-484.021	619.073	175.566
-168.972	136.334	6.7406		-969.344	-1439.88	669.233	168.353
104.074	38.6115	-39.8099		422.633	-450.307	-1603.82	78.5043
157.571	-63.4531	-10.0265		1150.92	-656.245	1618.88	101.461
154.737	47.9891	-35.0824		1681.51	1102.01	-741.418	171.364
160.108	243.88	-178.425		-1232.45	1689	1149.26	38.3247
-158.668	211.37	22.5477		9.33037	166.019	1551.81	147.014
149.798	57.8703	-235.134		1201.85	142.358	-525.147	215.179
16.6623	73.3206	-56.5232		1513.62	1583.2	-1679.88	38.6154
31.8869	270.369	-264.433		605.102	1134.63	-794.651	61.8516
5.38652	190.034	-142.538		-26.8249	-59.2593	-858.193	122.917
-4.88097	87.4617	185.691		-1141.99	355.39	616.614	32.1019
-54.0062	-217.822	-195.01		768.848	655.078	1581.87	139.45
188.289	-1.84192	49.802		1402.87	-1464.56	-298.671	134.065
154.761	39.2578	-25.3446		189.217	-1652.98	-646.61	118.274
184.162	-4.91233	23.6278		-1493.57	-1566.87	-180.399	31.3076
125.086	261.875	62.3054		679.265	-1282.66	-141.742	29.9439
141.862	-30.0956	-261.472		1301.26	891.587	-754.364	165.137
431.375	65.5713	-198.913		780.724	-163.852	-1360.97	38.0917
54.3669	43.3915	-69.4972		-133.015	-1628.25	-793.792	161.412
115.592	348.888	-161.853		1668.49	-663.347	1328.13	134.869
4.52312	60.5827	-37.6203		212.938	-474.358	382.248	154.297
171.711	-38.1625	2.48147		701.05	-1502.53	-193.149	189.357
142.168	39.8737	-211.996		1641.47	-1140.37	525.264	109.677
3.37552	40.808	-74.7278		-873.089	-1447.36	1608.44	44.8688
189.846	-9.52426	47.3021		45.5089	-977.485	-249.869	161.666
148.503	226.957	-177.9		-355.464	-11.1329	-465.823	60.7279
99.8985	351.459	-369.73		-1065.73	-319.889	49.9285	107.706
161.783	-21.0702	-4.17024		1540.5	1302.42	-1424.8	208.158
116.692	-301.419	-257.043		-491.389	351.365	669.908	34.5183
439.343	92.5132	-200.67		-876.668	366.041	94.783	23.9178
144.044	283.74	-227.62		81.1103	1413.45	819.752	168.606
107.447	83.3865	-165.638		-58.0745	-1009.69	-105.512	139.722
-228.525	-26.2013	-272.554		1089.71	-1463.99	-463.388	177.947
-125.605	103.706	-61.1359		1631.26	25.5695	187.145	86.7555
145.591	227.919	-81.9501		1045.37	-1318.4	-613.53	194.75
143.589	45.0042	-31.8959		135.411	1051.65	-41.4227	34.7824
-118.718	398.761	-70.4429		1564.42	304.648	1656.92	117.535
393.189	428.192	-125.811		-126.899	-1258.69	1251.15	197.633
81.8147	8.09555	35.4129		1355.27	868.031	-52.295	25.8772
-72.1243	82.4165	-285.301		970.118	-861.382	-616.967	95.0556
177.341	34.6171	7.57341		-258.192	841.073	-816.89	125.135
5.19521	75.4478	109.597		-866.169	119.114	-863.979	136.217
140.401	272.62	-245.088		929.592	815.176	712.647	52.5772
156.382	252.22	-77.8405		331.28	1689.37	-1140.18	88.261
26.7448	163.183	-160.191		-302.032	753.855	228.621	60.4671
7.43783	96.1654	229.824		-1268.92	-460.26	466.822	27.1702
-371.953	-184.247	-142.146		123.169	125.43	225.327	109.694
141.043	72.0421	-208.894		258.042	-823.026	-286.276	214.527
227.026	51.4397	-10.9576		242.76	-351.508	626.904	123.551
204.753	354.351	-179.424		1231.8	-1616.41	1641.16	112.34
-348.144	261.729	42.8712		-26.2653	1471.61	1253.69	89.1779
254.57	-12.7508	-28.1755		622.38	-1178.34	-1624.82	147.533
390.473	290.662	-395.442		290.951	-581.762	-1021.27	126.966
187.881	15.7772	4.86397		846.658	-668.61	347.906	193.429
13.7701	39.6459	-47.0597		-1101.86	-724.46	-327.474	35.4005
42.9369	3.83065	-1.64247		-627.372	176.488	257.874	161.915
-98.4662	205.61	-102.587		442.208	1063.81	1562.66	62.7714
-85.3757	66.5857	111.561		705.301	197.503	186.374	52.3817
119.219	210.189	-88.8062		898.158	-1331.11	-1686.29	146.762
-10.8217	38.2594	114.486		-147.442	-466.946	859.575	79.9204
63.1702	35.8532	-206.271		-1674.11	-1191.16	-897.256	141.273
244.13	98.6945	-239.152		403.902	70.4096	1162.22	217.292
249.037	0.24825	-13.888		-1653.59	1606.46	-154.062	88.5383
112.678	357.775	-140.481		1129.24	-1081.55	924.407	137.373
319.704	531.995	566.279		691.73	1540.88	847.432	49.4914
133.053	270.231	-248.798		-901.608	-76.5616	-1258.05	104.603
63.0143	142.726	178.642		1532.56	663.571	-380.892	63.7536
330.258	266.886	-116.608		-807.25	1519.53	646.359	113.683
176.785	290.294	-158.257		1085.38	1298.52	-1234.95	58.8541
126.841	185.639	-120.615		-1284.83	-658.932	999.077	27.2581
-27.6186	111.322	-26.3432		155.18	-912.148	-470.711	66.4422
142.527	217.909	-17.0979		1700.33	642.455	-1292.19	41.9152
246.29	334.839	-189.39		-1389.82	-2.52024	-1216.26	151.48
-2.61243	46.8578	-65.8613		-1461.74	-283.324	-1481.09	174.391
206.6	17.2637	5.69168		1588.47	-1635.27	-1219.22	112.026
-170.228	254.811	-228.72		-1589.64	-85.7862	-1388.4	200.188
86.2935	112.293	-177.895		-19.0625	1620.3	1303.1	128.585
351.309	62.4051	-264.629		-388.801	-397.259	415.447	41.1727
118.341	122.084	-185.258		-1293.88	-789.828	-1122.73	199.33
0.87273	78.3483	139.818		-91.5651	-1163.88	-1292.74	80.0345
154.387	26.7234	-2.12801		582.856	210.735	270.692	116.438
-75.3326	2.72976	-46.6922		-1164.54	1021.34	834.401	84.8351
164.011	-7.45592	14.0808		-1437.02	-1682.39	-278.119	117.929
-255.439	-141.089	333.693		-734.906	-150.298	-430.042	153.078
103.409	78.3735	-188.618		-1493.52	1242.08	-433.142	169.623
143.248	204.554	-58.3231		-373.009	-1317.96	-519.541	82.5217
78.1104	64.0761	-65.6984		-1593.09	-81.7544	1309.31	166.934
123.467	27.3638	-19.0348		-302.56	-1618.14	108.36	123.083
11.3726	13.5	-59.8858		562.435	657.461	1649.98	156.018
143.779	57.9571	-212.228		878.361	1235.37	1628.93	47.0448
15.0696	106.844	195.778		314.342	-1546.02	-713.169	180.29
125.854	47.1448	-14.3185		-1441.78	805.049	853.304	204.485
451.024	307.28	-119.633		1021.93	-1159.96	246.567	159.134
-59.7346	76.098	93.8797		406.016	714.275	-638.573	193.697
160.743	0.99181	16.6904		1346.13	828.756	-1234.2	115.263
65.3978	74.4456	108.86		812.461	1114.79	-1330.66	144.493
-55.6431	3.50943	-205.707		1256.73	-1563.17	-1454.46	203.389
282.405	229.02	-215.939		626.124	979.743	1063.65	69.2387
-283.364	197.996	177.049		568.863	81.3853	-1159.76	66.39
8.38191	178.89	-145.662		794.106	-1401.99	1661.33	107.653
-194.72	117.641	172.997		-29.2922	1417.07	-1336.07	211.104
238.363	200.357	363.733		1533.92	358.943	-516.649	132.496
9.65068	-93.3408	-219.559		379.218	-387.122	-144.881	138.976
53.0255	178.369	-131.525		-1377.47	1409.41	-807.61	206.919
-78.0662	439.282	-237.014		1561.21	1500.21	-1176.56	48.1612
46.6447	62.6028	-193.297		592.96	876.821	890.307	201.478
263.911	-8.58145	-64.7731		-111.395	-235.017	940.663	124.296
140.264	-9.98692	-9.11235		50.6221	1416.86	-1083.34	43.0092
168.388	148.04	-226.449		-220.51	929.758	1155	98.7603
217.499	-23.0814	30.345		-973.5	-523.505	1124.88	123.324
137.355	61.0102	-29.4897		-912.225	-1541.21	1660.08	155.667
252.494	56.8325	-22.9685		-149.449	-900.295	803.087	172.314
97.35	-6.72836	10.2352		1216.21	110.696	1328.91	33.9032
15.8399	-501.597	-361.144		-250.611	1502.42	-163.59	89.3106
189.647	-17.1934	15.5476		-349.399	-1040.27	988.413	133.453
-65.5289	154.209	-33.4091		-272.501	-1653.85	1651.46	60.1131
71.328	75.547	-107.453		-174.962	-178.014	503.702	30.9595
-35.043	-10.5021	-170.977		-809.773	242.683	495.291	158.583
69.7242	4.6329	-197.499		-1449.18	-783.123	1658.25	143.153
-3.65213	-34.6827	329.916		-1561.18	-1544.95	1566.21	115.598
-59.6835	131.107	-10.5565		-1366.51	1468.96	1661.77	46.4092
91.0171	255.682	-178.243		-1308.13	1059.87	305.649	24.2759
2.82419	99.6276	162.141		1344.42	-459.772	-689.252	89.4879
-143.546	106.792	110.892		-881.984	-1174.58	-231.222	96.7593
1.93772	6.98224	-56.1248		1626.49	-1350.54	1254	61.1997
-13.5525	10.224	-87.1404		1051.87	-681.794	1370.13	209.949
163.421	-13.457	34.8061		372.453	-1297.83	-906.384	43.3512
-6.27622	219.449	-147.14		603.959	819.015	-1624.06	79.0907
13.5478	32.3107	-25.4016		-729.473	-436.366	-823.155	190.665
-138.28	253.118	7.88684		-128.519	521.715	1325.62	59.3012
202.024	-6.03534	-1.50713		466.374	326.853	-214.459	73.2404
74.0446	112.37	-166.27		-936.007	408.455	-549.356	45.9388
-9.02733	196	-125.825		-836.816	-7.32882	1389.15	144.75
2.52072	4.30311	-195.825		-92.501	-297.049	1221.11	85.9998
87.0735	111.169	-132.031		960.573	1449.97	826.484	200.614
65.8012	46.2003	-68.375		-185.368	-1285.95	1691.08	130.175
187.75	208.052	-195.441		-39.6672	-1444.33	-1661.34	40.9771
233.804	-12.8334	-17.0997		898.407	-218.214	-257.846	92.9547
126.141	71.8685	-196.45		65.0779	968.251	-623.743	195.096
156.694	-26.3934	-5.29922		1156.42	-611.473	922.753	77.164
137.16	-27.7893	13.0303		-348.4	-45.4302	528.841	131.232
380.675	-140.16	40.155		1218.94	-1416.64	-223.635	212.339
182.414	57.8963	-9.70228		-1672.7	-1235.48	267.239	118.454
327.213	-76.7715	-27.5541		1276.9	920.774	-806.221	62.3989
125.386	328.867	32.1329		-1288.38	-1179.65	730.824	87.2468
6.00363	86.0913	168.645		-599.715	290.377	1223.23	146.27
-27.5814	13.7214	-54.1275		1204.62	258.459	-8.48776	184.833
173.212	31.0473	26.4257		609.987	1237.61	240.37	115.492
20.1011	24.0023	-200.554		1554.29	670.758	-1270.37	157.682
23.0852	85.4743	145.774		-1614.84	967.941	896.259	43.2191
251.618	199.716	-181.491		770.946	-1420.36	856.623	132.894
-59.8003	154.751	-20.1784		-397.544	221.523	1392.1	95.309
212.348	26.1546	8.05782		1223.87	-1468.21	-181.979	211.797
126.725	329.788	-3.78783		-830.939	450.983	-103.101	111.256
139.553	-28.5547	3.44841		-194.182	1432.88	-281.021	212.719
-335.284	66.9142	-8.62844		560.535	428.614	-555.028	193.012
218.939	244.64	-234.443		-250.552	487.494	1007.46	166.315
236.878	273.843	-190.237		-593.93	840.591	-1268.75	151.232
-464.398	136.729	369.664		-618.242	1586.54	-1284.84	196.219
114.132	265.368	-27.2453		530.934	-1369.46	-260.173	116.027
-240.424	268.575	-182.326		1144.92	1511.6	119.817	157.118
-108.628	-211.447	-245.026		1151.86	-1511.61	867.725	219.716
154.284	0.14063	35.1182		274.386	1557.51	249.108	106.132
192.06	188.08	-230.923		1554.69	-1270.13	-446.145	33.6345
148.751	0.85165	-257.087		1434.68	896.24	507.368	71.9565
-15.5361	36.8489	-39.9884		-1118.44	4.08997	1632.24	24.4227
92.653	1.19575	22.5123		286.18	-448.294	242.909	189.584
-292.651	-233.471	16.581		335.476	557.988	-290.322	36.5073
132.537	290.747	-179.223		1385.05	691.88	-1247.31	210.943
357.596	440.701	-153.378		-272.796	432.206	-377.296	91.8778
191.124	208.895	-274.48		-637.451	1312.79	-560.796	102.899
0.6506	285.286	-278.118		1236.29	876.564	797.04	151.576
162.365	92.4151	-258.571		-1170.82	-1112.99	26.5953	171.505
159.867	-14.1126	5.60834		-65.2497	167.247	-1031.31	27.54
213.173	57.1363	-5.52708		-523.932	1514.12	1379.3	204.014
308.962	194.843	-182.699		-962.139	97.5746	-1620.95	169.311
-35.3853	9.43943	-53.8485		-1416.09	1644.92	-288.731	169.416
299.292	151.665	-182.514		1274.77	-889.412	436.637	63.6925
130.167	2.15062	-238.953		252.485	-1655.74	503.55	31.2271
229.509	99.6872	-251.414		1446.33	619.514	329.646	144.079
-16.3042	7.33982	-94.9572		-1658.51	278.443	616.667	128.828
-208.886	156.707	25.5751		-1542.45	-578.455	1132.62	149.558
173.673	-4.25347	56.345		-1433.99	-1375.01	875.903	213.699
423.549	38.7231	-101.125		-1169.84	425.969	-500.031	96.3685
104.848	62.9841	-72.0512		789.208	391.584	1306.07	117.171
270.132	304.068	-151.32		1426.36	1045.43	12.1424	117.485
-216.695	222.766	184.811		-220.323	-535.155	-574.717	215.971
-197.4	142.957	14.4478		-563.38	1126.9	-1302	141.879
171.789	17.2263	17.1703		-934.461	311.219	738.696	52.0236
190.966	277.703	-194.588		122.213	-1084.55	-1234.13	93.3883
86.5681	-217.476	-378.137		616.19	1356.66	445.932	82.1108
8.62739	21.2485	-68.9733		1401.94	-266.513	-413.081	186.763
-340.353	134.534	66.1414		-269.846	-237.236	-1693.28	60.258
-118.613	193.574	-16.7768		1148.3	-823.091	-621.691	51.0432
10.7936	51.5483	-84.0603		1442.3	278.647	-168.37	175.6
149.575	-13.4414	16.6697		-1543.06	824.447	-1290.02	70.6136
172.87	-42.1579	8.90915		-632.67	-1334.57	815.196	29.8788
145.96	195.614	-192.466		112.984	344.698	-1568.35	28.9921
164.161	41.2674	-5.2002		-1552.71	-235.757	533.89	145.704
146.332	-19.5196	-0.84965		1011.96	3.3284	1164.62	82.8049
22.0641	21.8998	-44.7315		-1467.45	1392.77	-631.166	24.8865
143.172	66.7712	-34.9549		-1352.03	-1352.85	223.523	183.959
73.3929	265.671	-258.022		-1319.72	399.897	14.491	75.1175
111.895	-206.604	-199.737		-65.6473	1185.9	-1470.54	218.94
72.3364	47.2606	-216.612		1695.98	917.187	-1201.33	106.7
188.637	190.652	-215.985		1299.98	-18.4813	-603.804	210.694
257.869	-12.7399	-31.4349		867.025	1309.14	1558.94	186.058
24.0152	9.06993	-29.7591		-764.005	-383.859	861.388	218.191
190.308	243.804	347.365		1157.54	300.186	-1369.96	89.4863
172.416	224.157	-246.932		-496.148	-376.246	903.534	208.18
131.933	398.887	-148.713		1381.14	522.168	136.108	122.275
238.698	37.3393	-23.2626		1352.51	-565.54	-1414.99	50.2452
278.855	-49.2151	6.28694		312.562	78.4636	-110.133	191.051
84.1224	189.88	-123.622		395.192	765.215	466.509	127.876
36.1575	30.5736	-46.2716		-499.467	122.927	-737.432	183.5
-103.25	-55.2109	-3.65541		-762.145	954.276	-485.57	185.694
-12.0304	-62.4294	342.736		-1502.67	-1076.58	403.704	34.5048
158.744	-1.50573	2.35934		-1195.32	1447.76	-1565.84	196.558
-160.64	98.6126	171.199		-1074.41	-941.723	522.798	149.607
-398.072	274.488	-441.168		495.719	-1608.44	-1529.77	60.2996
-39.0452	17.5545	-204.95		-38.5657	1035.29	-1269.36	106.322
-316.383	240.663	62.2056		-1396	-83.3201	621.534	23.0661
73.9401	101.617	173.326		-708.134	-475.284	385.507	49.2313
105.393	21.7089	38.128		87.8913	1615.75	1172.54	46.2309
92.0442	71.2828	-164.727		-730.579	1008.58	-337.326	185.347
166.345	19.6035	34.1666		-382.542	948.962	-749.588	85.2522
-145.719	-203.807	-97.2174		449.183	-424.132	1390.49	109.765
-382.14	316.03	343.579		-65.4569	-1589.44	1338.49	217.712
133.951	318.142	-333.556		1278.72	-524.88	-1681.52	158.452
-154.571	149.534	-7.33624		1293.2	-79.9803	-1574.64	185.622
74.0886	113.81	-182.272		-435.536	911.665	-1544.73	148.646
214.29	9.65562	-15.1334		-408.861	1262.24	-1256.08	135
-193.195	232.058	66.6166		-1568.91	-694.606	1062.91	146.506
119.531	-6.02858	24.6017		-1155.22	25.9406	-1136.62	207.532
132.528	210.7	-130.621		-547.983	1434.5	-1667.38	173.308
44.2024	76.9684	-82.0359		1152.6	1253.07	-1276.72	54.3433
73.3254	39.1913	-40.0588		-239.991	425.05	871.41	213.822
51.1126	28.6784	-21.6817		-1141.91	-1621.67	1460.04	195.492
63.2553	71.347	-90.0426		209.746	1451.28	1676.31	156.11
330.288	-93.064	-12.9348		1644.22	147.904	-204.396	157.003
173.508	268.212	-182.519		-1073.95	765.214	-1550.23	103.481
66.1058	381.272	7.61135		975.475	-1284.52	-1457.78	90.4543
178.867	19.7544	-16.5492		1357.71	-581.823	18.6476	53.6774
164.774	200.112	-130.091		-642.37	1351.04	-1592.62	115.887
130.344	16.2459	-255.393		-1124.05	1343.02	1236.68	208.665
126.973	25.3831	40.9875		1437.31	639.553	-1481.67	209.18
-126.99	117.085	-25.5255		-774.838	-627.807	-432.664	112.347
242.442	-2.74741	-14.4431		-966.663	-749.382	-682.422	111.976
67.6735	129.675	-159.776		1165.56	1429.3	-801.385	179.7
144.676	179.695	-68.409		-1659.69	1523.03	-721.329	112.513
231.998	346.031	-188.177		-1421.48	745.283	-1285.46	26.8615
-38.9888	54.6152	-30.2832		-1371.78	686.689	753.069	197.189
469.044	346.611	-89.6306		-1679.22	-26.7657	82.9711	184.713
54.3484	162.278	-133.646		568.108	1355.55	1346.64	25.9409
3.75189	5.28993	-42.8114		1162.9	65.4392	-338.631	39.7711
161.947	266.449	-116.576		-340.035	92.8269	-144.85	85.0295
380.113	344.213	-183.09		133.548	1578.06	-817.601	100.817
56.5933	277.003	-240.738		769.971	81.1268	1661.6	193.098
-25.1314	13.1623	-65.1522		-1649.69	411.446	-1420.26	159.733
67.6523	58.3981	-83.2228		-1646.98	549.852	940.866	109.773
-36.9169	113.779	-14.0366		674.229	1560.53	1437.34	111.876
45.5145	116.161	-109.926		883.54	1587.44	-1021.41	191.821
127.743	7.88093	-256.954		1643.92	1526.5	348.66	65.5713
63.0906	266.588	-268.612		-1557.55	-1144.7	-1017.45	142.161
-120.111	205.192	-34.224		-42.9411	-355.756	150.911	57.6632
29.0525	98.6372	-104.334		-290.421	1457.56	1191.88	38.0679
102.583	304.85	-194.367		-1064.94	-84.0576	-1428.78	207.26
75.7804	8.47572	-187.387		317.497	328.811	-1237.76	145.971
10.3652	36.0216	-75.863		1298.41	1620.24	-889.609	88.8828
-306.427	184.539	90.6457		298.079	-419.824	659.28	126.7
-17.4537	-257.858	-269.149		-558.48	1039.24	574.04	86.8394
-62.0583	267.854	-221.049		1031.23	-1428.33	1117.13	21.1895
149.495	245.856	-253.897		-1102.45	1638.6	-29.6973	25.6778
71.3521	139.549	-96.7018		-1464.02	-1151.17	-783.412	172.007
512.127	-142.452	1.30085		743.588	461.48	1267.21	137.9
49.4226	171.769	-165.616		1238.08	508.725	420.168	116.585
-240.718	-146.272	469.239		-596.08	676.691	419.694	162.585
122.913	182.766	-133.97		-1463.99	-539.41	1473.53	199.767
170.216	-2.5212	11.1196		-857.067	1063.4	1387.07	31.2097
240.036	-1.19905	-36.0112		236.769	-1328.85	-98.97	45.3191
183.043	57.741	-22.9442		1633.67	-653.719	-1510.93	145.135
382.657	286.044	-74.1272		-381.19	50.618	1245.18	42.1747
-96.9998	64.1901	-301.891		-169.336	1380.46	1688.37	53.3646
108.97	221.476	-181.105		-840.581	-1400.62	-616.779	62.976
-112.126	214.715	-4.6949		-727.914	882.062	838.115	70.136
-276.968	120.92	159.241		1138.13	1391.41	451.647	112.776
126.976	168.616	-176.93		1495.27	-213.431	-753.836	197.805
204.548	322.462	-177.073		1592.26	-88.6314	-1108.57	32.9428
143.382	184.788	-42.4644		390.092	949.251	133.555	128.019
-140.243	275.712	3.86984		-644.983	-1621.62	247.973	41.3316
201.918	13.4025	5.6998		1577.52	-804.648	14.3371	83.5846
28.745	80.8231	-100.708		-951.603	-1420.62	792.577	216.298
67.3618	75.7941	-112.125		-698.967	1503.2	-1303.41	81.9324
-11.0466	3.26425	-179.413		-1346.1	1007.4	-628.505	194.165
422.821	55.255	-198.491		1181.64	-1063.96	1036.2	37.2567
82.3455	0.36749	17.0058		-651.79	-169.046	-873.772	133.232
149.055	216.018	-106.145		-996.984	-1619.8	228.044	55.7741
-141.037	98.9856	-30.3112		-1419.23	-501.553	-1416.51	206.383
-161.691	129.518	-21.0127		-1145.92	-1566.97	-559.062	219.326
82.0116	-183.06	-146.478		1391.56	547.077	-1262.07	69.7547
98.8591	144.395	-157.836		-100.974	-1319.25	1691.66	180.925
213.644	-86.4764	-228.64		-554.99	468.28	1409.12	58.9672
35.8902	73.5939	247.958		-707.289	960.798	386.236	64.2433
-311.285	154.969	134.471		-720.128	-1240.96	-897.312	157.833
123.144	19.5824	-8.25455		-1311.72	-504.061	-452.365	168.426
-200.245	137.563	97.3215		-108.878	1420.91	551.93	28.9266
198.968	123.723	-259.184		908.158	1502.7	-834.24	153.16
55.457	53.7836	-213.876		8.06792	106.92	707.442	21.5267
94.8499	82.9266	-179.116		1683.77	-171.708	-413.584	191.928
-139.479	166.003	-51.1895		-411.997	-1037.59	-1233.47	112.414
193.327	233.788	-254.204		1205.24	1006.52	1463.92	44.8238
215.613	5.1598	20.2232		655.111	-717.634	1454.96	124.559
417.183	55.2094	-125.874		-983.992	-735.024	-1560.84	133.336
156.642	26.3892	1.39064		786.9	-669.594	1533.08	66.1504
177.972	-32.5808	10.7939		-696.122	-404.529	-1426.8	119.123
-27.1127	0.14856	-182.853		936.829	-378.409	-1559.62	109.705
104.597	32.2218	6.86683		547.205	1153.3	-1354.1	56.119
183.537	24.4396	33.1473		779.026	863.807	-1572.33	159.37
29.0986	77.6261	-79.5076		708.742	-955.56	-1676.58	173.661
-298.119	206.599	358.938		681.947	-432.878	-1386.06	90.6477
82.4236	59.5676	-111.952		197.743	1063.93	91.6365	172.384
-166.23	6.05043	279.894		-1332.31	1029.68	952.373	149.869
-47.9234	37.6199	-52.1283		411.001	508.304	476.519	186.547
-42.7095	51.5552	173.587		-1277.1	617.997	-732.601	205.961
140.174	221.399	-98.6637		600.61	-238.755	-374.715	173.385
169.57	136.455	-240.073		1491.38	-1415.54	-1441.19	20.2761
486.083	-192.617	51.9304		-592.738	-638.059	-800.985	86.3846
-84.5786	-15.2301	-44.8708		900.618	604.896	1632.56	160.848
-104.839	384.005	-254.157		361.399	1044.44	1613.24	198.578
164.632	43.5137	-2.65244		449.577	-1343.29	-1641.86	69.8966
185.112	87.4816	-256.338		-509.119	291.673	172.446	200.801
-12.664	-9.67993	-183.251		-375.327	712.138	-1021.24	215.077
201.405	45.7903	-14.2595		1051.45	-1350.51	-74.8371	139.239
-8.12965	55.0645	-34.1984		1200.15	-899.557	-487.863	63.4922
-55.6558	59.0087	-32.1478		906.954	387.461	-540.04	104.779
13.3645	85.1845	-67.9559		-1689.34	185.595	-662.624	24.1578
99.2023	145.518	-125.178		-1501.07	461.934	-1147.61	56.7578
156.275	224.137	-85.772		-1263.66	639.904	1689.08	149.53
504.147	29.965	-218.707		1690.92	286.928	-1574.61	146.284
315.305	245.638	-198.17		1682.87	293.987	-1528.26	51.0328
308.974	120.729	-251.012		290.767	795.874	1560.43	175.52
-107.263	97.6913	139.882		-58.736	-692.803	-1070.07	132.079
248.724	528.645	71.6549		-951.723	-162.648	-1342.4	123.538
-96.2646	-48.5963	-258.093		-711.76	-1685.37	-1078.61	71.1367
48.4175	124.848	-121.749		1531.03	-863.77	911.478	208.697
130.813	-2.07206	-251.584		-877.073	1020.49	1655.57	195.927
234.022	-5.10657	-32.2827		28.0007	-1639.4	1054.34	92.2134
387.522	-109.38	-22.7535		1083.95	-1179.96	-1653.2	51.8114
252.07	-0.51294	-50.9978		-702.127	-1256.78	1430.53	113.941
48.3041	101.878	-202.173		-1631.31	195.283	-1463.76	185.253
-15.6019	32.6703	-67.0336		1587.79	-795.512	306.998	199.048
-103.154	355.467	198.377		-366.786	1433.43	1517	213.642
139.743	102.329	-217.245		-1035.77	157.996	-553.996	47.5408
163.832	283.789	-206.168		168.59	-1152.57	470.951	69.6617
214.262	218.853	-196.812		1173.05	-1358.29	129.628	63.4708
20.4688	46.6669	-43.542		-1337.68	958.757	-76.1684	34.4481
169.465	209.961	-144.446		63.9723	-263.475	1086.86	193.02
406.708	319.035	-93.9032		324.61	1425.63	1165.84	68.8493
-89.1128	-126.859	-216.321		-945.21	-987.087	684.283	175.526
137.919	28.8551	-2.85886		-588.789	928.676	191.773	54.8203
-167.241	338.791	-212.481		-504.567	-1327.76	-1668.73	134.254
2.73624	65.5785	-69.4415		1218.15	-1579.62	124.657	154.719
60.3613	75.8631	186.025		1621.11	-1646.19	-735.167	57.6452
-45.195	80.7085	-12.7463		1671.85	48.4953	1500.39	79.9205
232.571	-4.98366	-0.42094		1131.68	618.736	-838.878	189.852
-52.9226	95.6701	-28.95		-1297.16	1406.95	1081.7	86.9067
62.5147	-5.93179	19.7084		-135.11	1301.6	-1386.15	87.4386
-75.3099	74.6811	126.844		1047.65	-1330.44	-402.644	155.649
217.777	-23.833	15.6435		-522.268	1514.7	756.038	162.2
-62.7977	271.929	-150.259		-1358.64	-968.544	-687.241	41.941
69.4352	-52.6906	441.892		-1530.98	-1046.79	998.901	109.362
160.101	258.89	-158.145		-363.021	-1133.16	1001.85	112.875
232.681	-12.8593	2.19881		973.025	1105.9	-223.917	40.7336
372.514	331.245	-128.449		1701.08	397.268	70.6218	88.0159
136.463	65.474	-35.4092		-348.999	1044.92	1533.63	209.844
-192.69	88.2958	361.09		735.476	1424.24	662.303	40.7762
52.7533	57.3233	-80.1236		-69.5833	-1240.17	503.305	56.3697
125.434	220.257	-188.073		1360.25	648.448	-969.391	57.5698
100.535	28.7547	26.4422		-398.534	613.283	-195.653	189.8
151.398	-32.3538	8.04364		1662.35	76.4253	-950.614	39.9062
-41.6687	132.211	-21.1986		298.166	-905.834	1297.86	148.174
118.207	-18.5669	7.81837		-1542.11	1011.91	-1049.81	95.4892
-77.1342	172.231	-16.9428		-436.511	834.642	-414.604	192.332
-213.497	220.192	-225.588		-662.741	-280.764	1652.9	127.497
258.692	-28.3492	-65.662		940.539	-1312.79	-154.545	76.124
206.038	-23.0362	32.0474		1636.57	-409.598	884.276	157.417
-394.901	-29.3739	15.0721		-969.337	-1302.27	163.52	114.412
147.697	23.1473	-0.78085		-1332.36	1538.59	1176.41	25.538
110.911	75.5759	-138.203		541.002	-325.498	-871.113	171.271
-316.174	24.9434	25.562		-692.298	-475.692	1641.36	173.047
38.365	46.4571	-42.0756		1341.47	-156.524	-1312.27	120.046
258.689	-20.0679	-29.3582		736.407	-172.688	-901.489	76.3895
177.751	96.8347	-269.942		-903.958	1126.31	485.574	27.0437
105.604	189.913	-168.699		-1030.8	-497.496	798.495	125.147
13.9749	94.6341	-230.456		1457.94	-334.81	1426.48	28.4979
166.588	-662.78	-234.389		-50.7732	1139.77	396.856	124.868
-64.2462	-38.9294	336.122		-797.382	-958.441	364.736	120.139
196.551	31.0629	38.5532		107.933	-176.285	1337.98	63.1444
299.075	177.673	-120.211		-1150.63	-746.096	297.151	68.1828
-167.978	210.513	35.2913		964.262	-1111.99	124.655	99.1294
-124.003	123.253	-37.503		-254.383	327.456	931.887	156.376
186.107	49.5901	-17.6637		-318.855	1167.23	-554.865	103.776
139.963	-14.2132	33.9128		-418.754	743.224	1019.59	31.5864
-198.89	-182.355	494.298		1069.96	909.577	855.37	150.655
-51.6674	45.9382	-54.9226		5.24014	-135.315	-147.449	145.86
164.746	120.488	-250.593		714.558	1172.05	-940.71	112.521
-56.4456	-21.5751	-239.139		918.018	-975.532	267.823	205.218
204.617	3.02696	-1.62716		1151.34	1647.94	-1265.6	174.612
617.314	-32.6257	42.5082		229.52	-24.2213	-1612.7	86.6682
-195.291	-311.367	-272.191		595.976	1503.91	-120.536	157.183
66.9694	160.342	-166.718		-1239.99	-722.33	-1105.84	187.59
242.4	201.996	-165.931		383.492	1193.43	1132.46	192.593
165.071	-129.418	-288.436		-160.059	139.653	-722.369	48.1334
79.3	-5.39136	-203.418		-1363.86	-804.987	-628.974	28.0214
98.6745	175.206	-143.363		-160.615	1651.62	-468.486	100.602
151.73	-9.87073	38.5918		-1352.41	1286.95	1229.68	123.675
227.254	-24.5998	15.6924		-927.478	327.735	1147.05	50.928
123.417	-15.5244	5.82681		-1613.31	107.734	797.471	22.6206
105.113	29.94	7.79608		-1619.2	-1224.34	-1200.59	206.929
152.589	86.8659	-266.575		1079.98	-465.044	-37.1605	115.874
389.762	-217.998	144.466		-208.893	1158.11	-1652.5	218.119
-59.3845	98.7246	-17.3702		219.721	1393.27	955.543	26.1422
27.0634	19.2342	-48.1039		676.305	1026.55	-1401.42	54.2236
-88.2841	63.9185	-43.8721		300.747	26.0368	269.722	49.5946
-38.4618	84.4377	-13.4756		1430.1	-1673.53	1374.36	33.798
286.677	-66.3476	-24.547		0.53212	709.517	-601.94	164.699
85.455	136.78	-112.734		-223.582	-391.609	65.0903	95.7993
-57.6823	51.2682	-34.3764		-593.783	-602.189	1698.08	213.618
390.787	-154.614	152.423		-161.859	-1064.75	-974.089	197.724
132.434	-5.59303	-238.748		34.7946	-1689.19	413.754	58.0469
48.2077	14.9109	56.7403		208.567	556.955	-1435.84	184.912
160.287	192.284	-97.0539		-99.543	-428.304	-1022.93	74.4633
77.0997	46.1686	-229.861		1230.57	593.218	-1220.4	20.9523
58.2745	22.2422	-3.42807		932.502	434.39	684.048	189.144
152.838	35.9255	17.1048		1205.39	663.679	837.308	40.4589
643.363	-14.1296	77.3086		-254.89	-981.767	-469.258	76.8869
-314.829	61.916	2.24748		-980.287	499.62	1408.57	188.367
-40.8841	73.1668	-21.0822		568.31	758.947	-66.1898	71.0081
144.841	235.596	-13.6714		-1075.64	1531.16	-1642.12	207.362
-12.0339	43.5419	-90.209		-1171.49	-1394.07	1149.69	24.9841
-139.099	-88.4756	-100.162		1249.87	-1481.61	366.727	120.684
120.5	16.902	41.6456		588.751	-1666.42	-1631.43	175.734
15.3659	15.4303	-175.924		-84.0418	750.822	-1351.71	107.045
153.374	211.834	-122.11		-632.23	1500.86	-684.769	117.366
32.3999	164.519	127.135		-841.038	254.561	-196.285	210.206
-32.1042	76.5925	-9.54581		-290.459	734.738	-783.394	108.663
254.255	467.494	-47.151		1436.82	-384.904	-758.501	203.317
39.2098	185.294	-175.853		223.553	-735.243	476.299	120.487
140.246	6.012	9.5267		679.34	1442.48	1237.42	128.053
101.054	-88.9651	-230.501		658.051	833.308	-1465.04	102.09
-159.868	-27.8085	-246.586		-1306.82	-1465.57	26.4386	99.7833
52.7345	272.586	-285.125		-131.458	-521.572	-1161.39	61.53
138.402	282.768	-150.638		1576.73	-862.902	208.989	142.784
71.3481	66.798	-134.016		44.2516	1619.53	-1072	187.68
48.7308	-141.998	-277.086		-1632.28	-1321.2	471.795	139.082
-135.388	-98.1352	-89.1477		758.042	-418.185	1641.38	143.792
53.8991	51.0559	-59.2153		728.058	446.626	123.775	174.496
12.8041	25.7142	-54.3125		-224.524	-328.852	272.566	219.418
181.146	128.48	-271.743		-1178.46	144.629	372.649	36.5255
-59.2491	170.174	-22.33		1616.85	-243.004	97.771	47.6222
19.2736	90.6667	237.752		-141.118	637.694	-438.481	63.6804
45.813	67.3031	-142.414		-917.358	-1576.64	-912.888	125.868
-49.8304	42.007	-62.6335		1546.88	525.844	879.722	163.105
134.654	-156.287	-295.058		1526.22	949.239	-192.15	167.895
29.6034	85.6962	-69.1886		-278.556	-977.32	-147.641	123.961
405.478	-122.197	-34.5363		-1137.47	-11.7534	1320.62	200.778
245.884	-3.05728	-23.5422		112.806	1513.93	-127.122	60.0289
140.658	287.349	-198.444		90.4404	-951.142	1585.99	69.2194
26.7485	26.6461	-27.3218		847.573	618.696	406.902	170.717
41.1943	-211.083	-233.676		514.485	1037.88	-396.847	128.71
118.161	46.3168	-192.13		-1290.85	523.155	-918.745	118.213
-106.271	216.476	-108.332		12.7035	-160.205	613.38	124.118
172.612	20.9445	16.4237		-431.772	-1368.11	901.623	164.885
103.318	28.8668	-29.0484		1011.89	-426.648	-575.265	176.388
130.343	229.269	-123.334		1411.81	-1564.94	-1119.86	202.972
57.519	95.0792	-149.826		713.452	396.898	-1389.89	213.531
-68.8614	134.66	-26.698		1477.43	-827.76	-52.1571	124.067
52.0033	54.8208	-59.5126		-1408.21	741.437	-387.398	133.949
-256.241	132.655	36.9895		82.0088	-893.377	-220.723	200.12
4.80925	99.8301	195.948		-657.672	1490.27	-797.881	188.119
517.224	-119.893	-49.3565		-1059.73	619.52	1671.32	43.9109
196.292	-4.50217	26.6551		-979.789	236.607	680.715	149.547
-372.095	304.63	382.752		-903.409	-542.801	-824.803	46.352
192.283	-191.187	-398.204		-940.614	-1617.71	931.092	111.61
49.7477	80.405	177.445		-1481.49	-311.57	-1131.11	32.6879
195.331	3.23747	47.6875		-1651.57	1141.07	749.844	48.7938
-87.5423	88.0734	110.213		-1200.39	-191.3	-226.101	47.2183
-23.3809	10.4725	-110.984		1581.23	-107.912	-567.633	73.6294
-9.60476	-140.507	-306.749		949.587	575.963	97.6606	150.034
59.7551	303.145	-302.446		356.73	1388.21	-1415.78	83.8396
-39.1072	129.612	-12.5246		-640.104	1413.96	1312.34	69.4355
85.4814	124.039	-144.179		24.5058	-1026.27	1280.85	207.415
76.3123	37.4533	-66.5892		1292.05	-159.246	258.527	45.5761
-27.8911	226.96	-143.33		-1340.47	142.699	543.149	118.012
40.5654	274.057	-294.465		203.218	-1448.23	-738.009	127.093
11.8275	65.9173	-77.7596		-1427.09	775.7	635.992	204.562
293.007	316.191	386.411		-1502.31	984.405	1360.19	186.568
57.395	8.14859	33.7291		1127.28	-1653.55	1280.89	34.6019
119.259	26.2846	18.1385		-740.752	-394.941	1228.84	180.075
145.042	-13.1028	8.79845		-993.17	1609.03	-1301.27	189.408
111.839	75.3868	-210.267		-504.544	-462.247	1167.67	212.874
178.815	-9.14355	50.328		-700.908	739.369	399.672	151.862
-54.3894	123.173	-18.0407		1411.2	-1488.19	-966.643	70.5455
88.2406	85.0201	-142.142		1210.99	-29.9765	-1557.99	204.814
111.059	25.6086	0.0725		870.39	1683.38	-93.6489	131.778
59.8381	78.4811	-191.656		-794.903	-1316.48	-372.027	92.2959
83.6978	205.925	-162.38		-863.988	333.833	-95.8067	154.493
223.761	195.352	-186.58		156.459	-1320.62	-571.011	25.2949
50.768	65.1843	-92.8486		-1582.16	-365.376	-337.586	92.3034
27.0574	81.319	-89.2966		-916.835	1270.76	1298.49	164.661
-14.8383	-27.8277	-190.204		-1023.63	-1578.31	-457.465	138.252
207.978	257.902	-245.934		74.3215	760.783	-1246.86	167.156
-163.927	36.856	183.983		-1279.38	-1682.76	-427.029	155.664
-152.944	192.296	-0.56953		-1441.61	729.155	-889.301	83.1771
60.2099	90.01	-111.863		-1689.27	-161.76	626.121	180.89
148.801	79.4775	-221.216		332.571	-311.39	1411.62	103.457
323.021	-57.3586	-48.458		-613.396	889.441	-80.6728	168.363
48.25	124.633	-133.628		-1030.24	776.665	538.274	169.186
346.665	314.013	-167.947		507.936	-957.062	-1109.93	44.3708
7.40185	12.9602	-37.9196		-385.323	-1445.67	-1073.15	49.2186
317.699	266.478	-182.28		-1016.89	1430.66	257.059	61.1817
139.153	238.974	-28.1757		-533.388	1272.85	729.795	90.7329
171.739	25.8993	38.6955		-900.816	-1699.59	-1522.72	55.3856
98.5027	27.1288	1.35041		1096.93	-1362.44	-1345.21	34.9845
-33.7223	55.2329	-28.6504		440.191	749.523	1486.92	145.399
89.5319	393.885	-151.107		278.587	-225.386	15.6677	50.7144
99.1151	2.47814	30.8049		-829.955	632.538	-1246.14	31.5156
121.83	298.995	-171.977		-296.843	-1189.72	-843.935	36.8758
35.1261	71.3754	-76.5877		-901.823	1673.09	-1003.67	73.3826
-21.4725	-5.05186	-201.037		595.979	-775.232	1117.79	79.1332
94.4042	265.735	-227.201		-1371.51	-1087.07	-1448.87	185.962
247.803	26.9384	-30.8228		-491.842	-552.013	1069.86	97.4492
268.351	103.787	-226.141		-1574.56	190.857	1231.53	133.039
-54.6319	5.10564	306.353		-1033.15	-1299.13	-226.546	109.59
216.3	0.72956	9.04972		-993.911	-205.382	-680.079	146.462
-109.445	-15.1188	385.426		906.731	1096.24	451.95	65.1094
186.47	301.897	-187.056		508.532	-1248.99	1171.4	148.936
114.554	214.966	-90.7776		551.992	-688.269	-388.733	215.433
-9.11328	-17.5456	-156.893		-33.7223	390.728	-586.494	87.7131
146.904	-31.1737	6.33616		-556.629	-1333.02	-1369.16	202.143
80.4444	101.294	-145.934		1462.9	112.507	-1112.81	95.7339
259.176	265.195	-283.416		-639.883	692.802	-809.785	56.0601
253.356	-17.0748	-40.7141		-1393.76	356.174	719.525	57.9614
152.361	43.504	-26.5534		915.614	-1489.63	-466.397	68.2551
-195.736	189.401	411.012		828.127	1100.61	-1651.78	124.07
270.747	-35.179	-4.38796		-952.6	-719.447	-1324.32	207.132
38.9698	63.5782	194.905		-1314.81	1014.09	1265.23	161.151
66.9771	104.366	-542.581		617.958	-320.566	-1639.36	48.6612
-102.348	198.688	-33.8365		154.838	1378.41	1011.15	187.752
140.87	12.249	8.54469		720.853	115.764	1612.12	94.7121
36.9342	154.072	128.285		1264.2	-1483.4	824.806	24.3269
-228.787	256.427	118.07		69.4377	82.6415	-1556.36	42.0333
187.667	-2.88086	67.6819		-661.426	-348.717	460.269	107.88
179.178	94.0109	-284.511		-352.505	1274.16	-1301.88	120.496
-175.811	-79.1825	-159.787		136.854	-1329.2	1099.82	209.826
154.053	-15.7054	1.07615		-1282.78	1199.11	870.043	137.687
68.9625	96.3818	-119.039		217.886	-734.865	1604.4	126.735
91.0887	183.556	-120.144		-260.751	-267.415	-209.929	65.5738
73.2289	19.7655	-173.318		364.026	-310.56	1542.04	44.7261
-349.315	236.778	206.566		-1203.26	-1593.52	356.409	24.2119
139.226	304.111	167.01		-1243.6	494.291	641.604	42.2812
71.9372	67.7101	-115.351		610.265	-1416.64	942.968	80.017
117.425	50.1298	-39.0295		672.7	-323.907	240.82	66.8624
-29.1786	89.3965	-18.8295		-1251.53	-1489.56	599.478	70.2882
359.245	327.487	-59.8405		-286.492	-181.919	1278.4	127.637
140.725	53.5156	-242.07		-219.93	-1460.59	-897.098	28.5386
117.043	246.024	53.668		1076.8	-954.173	987.821	55.2256
-220.434	96.758	214.83		-332.772	767.169	-947.36	114.778
51.8734	142.352	-135.351		-876.388	511.079	-1141.71	168.063
-350.007	110.521	19.2838		-933.233	-832.867	-95.8651	103.569
30.4027	146.32	-152.596		1154.96	1413.49	-127.426	40.5785
-144.66	-115.286	-180.486		-1276.64	1049.77	-885.029	54.5595
181.548	2.52971	65.4387		1679.15	519.083	1069.07	100.599
80.6313	153.549	-127.355		1439.64	498.331	189.686	52.2844
25.7939	39.3872	103.386		-1550.41	-1198.13	929.043	98.5018
129.389	325.024	-14.2259		832.186	1487.11	884.389	160.94
-7.00253	224.288	-157.726		-1684.48	-406.281	47.8709	117.62
148.691	45.3672	-236.592		-729.923	-440.882	-452.832	123.542
406.788	326.001	-160.838		234.329	820.897	-1606.64	51.5608
171.777	222.838	-141.085		556.191	-425.07	-847.652	66.8436
166.672	198.813	-135.173		-517.213	-830.67	-998.898	55.1945
25.5318	161.911	-132.423		-1075.85	627.45	-1444.51	41.2495
283.926	168.345	-166.137		-198.935	-1545.74	-1041.82	146.703
-7.75364	30.9571	-39.8812		-1600.61	-1438.18	1362.23	217.935
92.9109	83.1513	-114.756		1103.85	-1014.06	989.226	206.801
198.998	281.635	-244.295		-167.388	-300.854	-1215	111.321
-146.683	355.342	-85.4477		1036.07	557.803	456.762	163.66
38.2351	92.9029	-202.8		-922.953	-1630.51	-1119.24	115.789
127.563	251.11	-9.47013		401.873	22.9382	1620.26	94.7943
102.727	94.1682	-95.4664		-887.751	-1059.36	-679.958	31.0628
6.22882	37.0656	-30.6173		-525.713	1213.95	-1475.86	43.4575
60.6035	84.072	-83.3006		-479.05	1076.99	1036.16	158.726
78.4256	174.99	-161.072		-110.125	-1652.12	-1038.67	99.0912
				1587.93	1481.64	-1216.39	96.7739
				-1408.99	-1444.46	-335.275	130.389
				1300.98	148.544	-545.368	89.0726
				876.015	106.888	-904.417	155.335
				-326.857	534.04	-1451.16	117.964
				708.368	-1660.08	-1035.92	176.421
				597.978	1473.58	142.384	102.138
				1167.42	-916.474	1414.38	126.218
				122.801	1198.22	242.826	45.683
				-554.479	-92.8807	-1087.42	157.737
				-1367.93	358.22	1698.21	36.4155
				418.144	1093.3	789.412	66.8375
				1180.57	-1147.06	-645.82	127.026
				-873.294	70.6481	1075.86	102.885
				-1491	-661.952	1522.35	196.119
				-79.9935	1202.93	-1551.2	31.8862
				-142.011	-1347.76	-1066.82	113.947
				1187.21	1078.52	-1633.38	129.546
				-1319.83	258.751	-799.253	56.7855
				-617.362	-1067.72	604.142	82.8363
				-35.5854	65.7574	-904.08	76.3566
				-1035.38	459.801	1559.14	26.0554
				387.634	1386.53	-567.028	125.909
				522.139	1189.59	899.69	138.29
				-685.447	705.042	1627.47	102.756
				-841.751	-904.506	37.6834	138.066
				-912.493	1302.45	444.112	62.2539
				1456.08	-494.798	111.355	54.3745
				-1638.86	-1143.1	-898.667	40.8592
				-1009.45	153.383	-156.957	201.779
				-221.06	170.556	-681.704	175.899
				-263.045	991.652	-63.152	168.796
				237.268	692.816	1481.51	66.5463
				292.148	-1623.37	1026.65	183.862
				-349.933	-1353	-1521.25	31.1014
				1668.84	1368.08	-1131.77	45.6429
				-1017.72	-1645.87	-1440.79	199.61
				912.289	512.046	-1169.41	88.9175
				-351.421	-1240.45	-1458.58	70.2132
				1121.06	844.848	1427.52	58.7205
				-1294.74	309.599	-734.058	172.436
				-1489.67	-432.311	59.0414	34.3873
				1463.7	841.521	-736.328	123.709
				-1614.13	935.637	-1686.36	40.8852
				1664.15	1222.27	1258.3	209.521
				379.507	389.019	-1187.42	37.0694
				-1591.73	928.128	-415.663	214.827
				-1409.4	1301.74	-1171.44	89.8571
				108.446	-1088.94	-272.034	160.517
				-846.493	136.619	-1297.7	189.328
				-546.888	259.25	-698.039	158.459
				1361.7	-1307.08	1061.19	163.532
				893.383	-918.298	781.169	127.338
				-436.599	-694.259	-808.221	126.337
				1646.88	658.777	-1253.29	39.0033
				798.438	278.18	628.435	36.0945
				460.872	-1558.13	-483.742	202.015
				1605.77	1191.71	-989.427	209.076
				1509.23	1520.31	-264.395	198.415
				1416.47	-1299.78	-445.83	72.3322
				59.6408	194.09	-30.5592	167.74
				636.662	777.345	-934.315	124.535
				1067.52	756.707	1173.04	26.6857
				602.49	1301.81	776.307	80.3129
				1291.38	-130.872	1417.6	204.007
				431.283	-1529.98	-440.784	200.325
				-923.401	266.042	486.415	161.049
				81.0879	-184.326	-257.918	20.4132
				-1320.8	854.771	-1646.29	31.9137
				-665.565	1150.42	-499.222	202.777
				-1155.18	-1481.82	74.8812	121.575
				-297.276	-73.2123	-1365.38	117.204
				1114.52	467.797	-22.6483	185.499
				-543.018	-1259.16	1384.81	111.988
				1224.65	-1145.25	278.108	50.0136
				-576.425	-1654.2	1317.47	179.149
				-607.672	-1255.47	-1190.06	184.486
				953.405	341.346	-985.109	130.121
				-936.522	1174.3	171.442	133.473
				662.001	555.066	1545.72	36.1763
				1453.4	-936.412	-558.23	197.082
				701.182	-432.469	-477.767	151.276
				596.334	643.177	-394.617	199.301
				-530.633	-1199.01	200.07	101.394
				-213.117	1471.91	440.011	178.644
				24.3673	-1313.61	211.281	22.8313
				-701.953	-615.517	97.4644	117.859
				-1576.39	552.166	1406.96	68.7105
				73.4009	-1102.79	-131.836	194.435
				777.754	1392.13	145.31	35.1699
				-1398.05	108.678	-995.031	123.11
				1458.84	-1395.11	773.375	23.6351
				130.646	-909.236	-275.247	121.416
				-730.534	-1556.15	377.765	218.319
				307.957	-988.514	-1622.77	76.6025
				-1440.08	-1462.43	-1543.08	95.6743
				313.848	1682.37	226.753	103.272
				-497.312	1685.91	-1340.36	120.625
				-225.974	-832.858	-1501.61	190.337
				-787.186	182.758	130.953	178.464
				-695.237	1207.47	-723.172	128.257
				-296.919	462.228	1453.33	176.422
				-236.927	1680.16	976.03	58.7676
				914.838	-589.28	-951.357	42.5309
				1530	-587.229	1160.85	27.6725
				-1220.25	-1025.2	1557.26	44.6367
				-173.123	-283.135	-1260.52	196.779
				1317.34	1569.44	721.454	138.425
				1510.96	1645.9	1460.37	38.2975
				-1384.36	-1179.82	-967.117	62.283
				-251.651	1517.49	-1102.02	53.2639
				684.274	-583.709	-1028.95	207.06
				-1143.45	924.004	-954.188	93.2888
				-541.425	1610.7	-951.509	111.778
				1030.25	551.125	-1378.07	111.216
				643.607	476.047	1521.47	126.071
				375.817	-792.66	-1694.15	56.4675
				498.253	-1422.47	1284.32	128.503
				283.135	571.4	1375.14	42.5622
				-900.244	553.396	1116.55	23.5882
				-784.075	-279.874	-819.175	119.521
				600.102	318.174	880.797	43.3597
				-258.877	1357.3	-403.963	59.8234
				907.673	-315.963	652.613	35.9622
				586.672	427.179	-1178.65	202.082
				172.3	-1575.71	-333.803	64.2982
				-1515.43	98.7497	1659.94	20.4123
				-529.755	608.446	-1096.22	49.9405
				-450.474	-400.448	930.941	192.623
				-1318.76	-206.623	-157.035	206.881
				-114.466	870.544	-903.272	73.5877
				-1340.02	-196.729	1127.1	159.458
				-330.9	414.234	-671.807	63.5211
				-522.164	275.34	443.521	124.893
				-763.628	1442.31	1278.2	163.322
				216.799	-708.624	300.64	34.5547
				-369.844	-977.246	1218.49	136.481
				-1362.41	-889.101	-372.698	205.364
				1008.38	-1491.92	-216.524	180.981
				181.816	-630.195	-1651.86	75.2882
				330.642	306.106	-119.838	52.5983
				1251.91	-1114.15	456.038	188.266
				-1394.33	-1091.6	-637.521	95.8678
				-1647.71	-661.393	-1621.5	156.034
				245.055	563.149	1632.91	82.8816
				512.194	1456.83	1196.37	181.556
				-330.317	825.288	-92.3207	80.2767
				-1365.41	-1362.79	1601.68	37.7708
				911.522	941.286	-225.006	185.08
				-1576.22	-386.214	1141.28	144.341
				278.004	-1127.01	-745.901	55.5211
				412.235	-1015.78	-926.515	195.989
				-672.1	1338.86	220.529	37.6044
				1373.99	-666.643	1576.06	203.597
				1542.4	998.668	-802.586	43.4413
				-483.801	-957.694	951.331	123.54
				-160.427	-631.146	-1105.65	187.377
				-982.98	1142.31	-798.463	109.008
				-376.16	-1192.02	-841.1	65.747
				-1578.46	660.007	-422.983	50.2667
				1309.67	-1444.33	785.808	49.0076
				117.656	-1113.14	574.261	24.8121
				-123.625	363.179	-1135.84	129.491
				-1445.93	404.717	-74.7271	117.557
				1311.89	-1416.38	906.61	203.258
				-1402.47	522.175	418.367	215.02
				1000.9	557.974	-29.2195	102.456
				-662.92	983.97	953.797	111.16
				-673.748	1545.61	-1553.79	206.61
				-491.097	-1362.9	260.805	58.7672
				92.9156	-945.885	-805.144	69.3413
				-56.7793	1626.37	-1190.23	37.2508
				922.52	-1199.1	1001.1	124.178
				1629.18	-927.35	29.3016	22.1585
				-381.485	-119.959	-691.105	121.149
				-952.315	1301.51	911.259	73.6035
				527.822	-25.3686	-1176.06	120.726
				501.97	-567.098	-580.179	119.161
				466.807	-802.399	743.48	129.946
				-471.228	62.5907	874.507	99.7654
				-686.743	-990.065	418.555	201.518
				-1148.34	-240.974	1150.96	178.696
				13.2978	-324.973	996.816	170.979
				215.199	-910.142	644.091	100.073
				972.627	318.47	808.604	79.595
				-1339.21	1247.81	512.759	158.267
				-556.71	-995.783	-1397.07	205.287
				-900.541	1286.58	1653.01	205.826
				-1199.09	-993.778	-1215.54	128.806
				-183.884	-1528.86	1352.48	116.296
				-504.163	513.271	-260.877	153.349
				-1177.5	789.875	-203.981	101.015
				-184.354	-1392.45	-1166.35	166.862
				-1510.02	-296.592	767.647	99.7324
				81.8056	904.388	-553.203	200.324
				900.379	263.459	692.674	111.501
				756.876	-598.43	-26.8044	126.389
				758.721	601.609	778.47	196.879
				-763.764	-1666.95	-884.007	145.129
				-551.373	-366.065	1210.87	57.5805
				-95.4195	129.221	960.333	111.002
				822.054	708.552	847.439	69.077
				1087.83	-225.63	-1326.48	71.8576
				-1404.04	-1112.53	-1026.05	44.6594
				-1551.03	942.848	-1385.5	152.554
				585.001	497.789	-1406.01	80.9329
				-712.683	-1111.15	-1502.55	206.339
				-1039.39	1403.27	-1354.12	127.078
				1081.94	-1121.74	-1525.97	40.4121
				-500.413	1215.85	-1350.31	105.636
				-1242.76	-828.966	-1414.8	58.5658
				1088.14	-440.684	-1354.08	95.9701
				846.096	-1341.64	-283.348	85.6977
				-1542.1	-1170.35	1669.54	104.367
				-1014.83	-106.025	-797.077	174.369
				1256.91	-657.563	1109.9	38.1532
				477.975	-1146.43	651.229	210.752
				-1444.46	-756.32	-791.459	20.0012
				-1394.39	797.959	52.2876	76.0845
				-934.59	-235.046	840.194	123.666
				129.797	408.943	-288.849	197.583
				-313.98	23.5414	-39.5464	93.5384
				-390.739	1043.82	-564.911	173.535
				-318.029	-333.307	1100.6	154.665
				-901.578	-241.951	-1177.01	217.077
				1493.8	706.927	279.975	209.772
				-290.352	-159.001	-76.3598	52.9937
				-1085.76	-1570.86	-227.491	95.9794
				821.909	253.459	1093.43	47.4389
				-222.875	254.465	-1211.78	128.836
				1427.16	1362.6	1698.57	203.19
				507.748	-1230.7	-62.3984	30.4098
				631.802	-633.532	56.018	55.9813
				-1346.67	-1157.2	1445.93	162.456
				1567.74	646.772	484.333	65.0327
				-1154.16	-1398.92	-471.743	63.5815
				1216.88	1070.57	-1262.83	54.6351
				19.7594	-1220.91	747.354	202.777
				589.825	-1213.8	1585.68	215.806
				-596.015	-1245.41	217.224	29.3838
				-1528.41	1460.24	673.208	207.079
				99.5923	-1553.18	-22.9371	204.876
				344.58	1433.5	1691.43	179.874
				1291.32	934.432	-1595	112.288
				-1457.33	-31.2755	320.015	68.0075
				-1592.28	-1359	1527.11	36.5436
				636.04	-819.64	-505.951	43.5351
				-943.129	295.127	-1230.2	82.7483
				-696.893	1113.19	-206.342	150.947
				-133.812	-1227.23	-726.857	52.1365
				1433.95	-1490.49	315.712	92.6409
				-1260.06	1494.99	608.877	74.1172
				1197.92	-980.497	205.198	24.0296
				835.045	686.261	484.097	205.773
				-370.729	-1065.83	-796.331	150.454
				1116.91	-341.206	1395.64	78.1414
				1470.58	-887.456	825.332	55.1925
				1389.07	1693.11	422.015	68.5968
				875.182	-1234.3	-97.352	190.702
				623.083	-1416.62	558.873	38.5133
				-1280.77	-885.881	1159.26	73.0087
				-443.682	-994.529	420.27	176.71
				-154.01	1279.76	-1372.23	75.0547
				204.815	336.052	1484.77	189.12
				244.696	826.718	-684.946	139.258
				348.669	-1237.16	-609.164	94.5396
				553.742	650.779	-614.561	141.585
				357.175	-1161.03	-511.369	198.789
				-722.277	-1089.41	-1031.48	127.315
				1018.05	-759.939	1102.47	102.032
				-1585.89	369.628	613.367	100.96
				1503.18	-1274.68	-1086.59	68.4854
				-1133.02	-901.103	995.742	218.979
				-1371.03	1309.69	-191.989	90.4311
				535.644	906.308	-656.26	103.134
				483.99	-348.602	1290.25	203.114
				-1190	1613.85	-257.774	87.2093
				1076.92	2.58264	1209.99	60.6637
				-711.964	78.0956	-652.543	179
				-1416.23	1580.86	-887.233	134.445
				781.135	-1246.77	-178.004	185.458
				-747.373	902.404	-664.465	67.4339
				-1357.26	-1540.65	-1290.47	61.0149
				1356.32	-1155.96	-358.818	109.597
				974.867	712.72	1135.72	134.313
				142.154	262.638	274.085	73.7739
				374.899	-90.9111	1658.71	157.072
				-1246.38	1469.6	464.365	117.435
				701.523	821.868	-221.842	188.19
				-1010.85	-1382.63	-859.624	62.8158
				1143.15	478.066	-813.119	43.2133
				-1441.09	1429.54	-104.209	129.292
				-917.859	592.435	-1324.92	82.0912
				1257.82	-467.614	321.178	206.331
				1116.78	824.317	-588.795	36.5742
				464.367	-554.158	-320.825	80.7564
				716.887	595.817	-957.633	95.1617
				1293	-396.622	707.604	153.733
				1017.64	558.16	-1462.3	85.9334
				374.169	-179.009	-1641.7	154.015
				455.054	139.511	-1149.24	219.909
				50.0075	1616.24	-731.158	35.858
				-876.613	570.397	682.4	34.9179
				-115.517	-1512.74	-1318.74	94.3015
				1021.34	871.965	518.989	193.952
				1459.26	624.759	270.171	37.8064
				1535.81	885.875	-635.237	120.146
				-522.761	-1642.68	1388.66	217.073
				-629.782	-1283.66	1086.07	167.202
				-1450.42	-1634.34	718.369	105.359
				1515.78	-879.659	-440.986	152.332
				1230.72	870.732	728.464	190.397
				503.212	1081.96	1205.76	70.8566
				235.155	-1520.15	-685.928	177.276
				-1029.9	820.418	-1698.95	154.855
				-570.849	239.378	-306.806	94.3756
				-581.307	332.323	1211.65	47.2622
				-716.014	1354.08	945.988	29.4175
				-555.012	1465.83	-1038.91	83.1243
				542.966	933.139	134.097	22.4673
				989.59	1146.93	1648.68	188.105
				1325.75	1453.28	96.8372	53.2816
				1017.54	858.126	509.847	84.382
				124.714	736.342	1457.25	122.026
				-909.111	-1181.8	-23.2925	72.1772
				858.129	-756.099	484.751	123.376
				-2.87368	-1290.61	-244.296	133.194
				-1597.36	-691.348	163.921	61.1435
				204.329	963.158	1248.58	41.238
				-1167.03	542.474	-891.548	36.6492
				-413.037	-682.428	-176.054	24.0239
				1604.6	1048.62	-971.456	49.1075
				-126.478	1642.08	1123.59	216.625
				975.106	980.584	-1184.14	137.592
				296.517	1178.97	943.089	137.062
				1196.99	-1282.19	704.348	60.893
				374.162	483.916	1264.87	113.276
				864.461	-736.462	-1208.06	140.734
				129.394	172.198	1182.89	115.146
				-631.821	-273.245	-1257.65	160.595
				376.499	10.2752	-529.739	144.062
				-302.233	890.993	1337.15	131.996
				1105.11	1633.25	802.887	45.7436
				657.969	-1447.32	-774.391	152.058
				1072.93	1584.47	119.063	147.932
				534.347	152.2	-237.188	189.805
				541.947	910.522	-678.355	55.9905
				-1455.49	327.079	600.121	69.9733
				1481.65	-336.219	36.7339	219.262
				-222.322	1202.7	-769.38	105.812
				-264.831	-1574.93	309.439	107.758
				-965.83	-1054.96	-1588.88	70.1968
				-253.044	964.536	-359.108	61.9294
				-711.681	-1001.64	895.378	163.13
				118.838	-1617.72	-342.946	48.7202
				-455.329	528.15	-1488.73	196.113
				-985.94	553.952	1365.14	146.52
				1106.28	-141.556	-926.854	124.211
				-1325.63	-1651.14	1628.2	216.537
				219.694	703.506	-228.786	83.5834
				1180.14	-814.995	-1237.55	164.998
				121.953	642.145	-1239.09	66.9512
				-945.077	26.1291	-660.042	191.607
				-1465.85	-453.485	-1450.28	34.8462
				-659.855	-398.463	1267.41	144.862
				1646.89	1232.72	-1313.31	158.257
				87.2913	1185.66	-490.365	144.307
				1473.34	-398.703	1308.51	54.5691
				9.42816	1438.94	-1636.45	94.6982
				241.466	-364.418	-959.287	129.448
				-326.858	-1698.06	-1033.74	26.9532
				570.073	-1607.81	-1333.22	124.852
				-852.482	873.849	-714.891	79.8015
				892.657	-1226.04	-1610.08	47.4717
				1132.73	900.86	-12.9289	207.477
				-291.623	-880.75	1084.24	163.61
				-1164.74	-225.081	1174.33	90.6919
				408.443	-602.008	-214.692	80.4192
				-1123.88	-384.941	-1186.25	47.4068
				1465.33	-1569.47	454.522	71.7627
				692.659	521.078	928.798	115.791
				-143.439	526.286	-21.5812	81.3295
				1686.11	875.433	1343.67	32.3778
				242.525	959.599	-1625.96	47.9467
				-649.63	831.586	879.731	124.297
				1545.34	1120.84	-1357.37	129.581
				-1252.41	1183.82	241.946	217.396
				-151.045	-1689.65	15.5733	95.4459
				1050.37	-312.054	-1591.8	113.316
				1276.62	-774.747	-1351.77	182.372
				1693.99	533.844	1670.19	152.807
				694.951	-541.164	70.3466	111.742
				732.78	1026	1353.63	164.167
				631.56	-1224.12	-1565.23	122.855
				53.9905	44.8204	-1378.49	57.163
				912.407	-709.357	443.177	105.877
				-508.635	1032.8	-821.51	159.581
				782.816	780.987	1424.29	185.542
				1458.84	-789.381	-1514.74	123.059
				-1.86859	662.782	1201.87	206.969
				641.641	1170.74	28.2673	121.282
				-453.802	1591.39	478.357	199.428
				-709.608	46.1533	1387.89	149.623
				-1153.83	-241.106	1114.44	171.581
				-332.71	1665.13	896.145	168.323
				1051.06	523.23	-661.342	189.717
				445.963	1500.53	-1300.69	70.879
				-1410.64	1107.18	-184.67	211.742
				23.8539	-96.6096	-550.864	128.541
				1158.62	-839.994	1519.9	202.298
				-292.527	1260	-20.671	40.4054
				-1081.16	85.5881	-470.282	192.962
				1549.8	-169.092	-1362.95	122.125
				-814.013	-808.488	990.655	149.507
				-1101.01	-571.497	374.385	67.5257
				989.09	1166.46	-706.162	77.4457
				411.608	-1429.53	445.255	118.2
				94.154	531.909	187.035	211.442
				-803.241	-904.042	-418.035	47.17
				-150.093	764.712	952.116	22.4641
				1697.02	-351.947	9.98182	174.399
				304.581	505.749	183.448	129.011
				-1476.67	1286.7	1362.89	200.325
				11.7194	-480.182	-867.983	167.402
				81.5086	857.511	33.8145	132.069
				-1236.77	-1017	-1635.97	203.202
				669.676	-1639.27	-788.724	125.451
				316.971	-1375.51	1634.68	91.2478
				-142.114	-892.151	1232.86	199.878
				-1047.61	-764.9	349.015	127.378
				-1308.8	575.563	1520.33	72.6017
				440.784	-173.822	-765.545	100.114
				779.882	1602.4	-1227.01	204.347
				-407.307	-240.55	1418.31	70.9691
				303.947	1465.28	-959.318	176.129
				-101.294	-434.409	-177.939	127.858
				-1120.38	458.392	361.845	135.953
				-604.862	-326.808	1306.23	90.82
				725.886	1604.48	214.481	110.978
				99.5045	-47.8505	-118.056	181.699
				-354.568	578.106	807.805	74.9001
				574.402	-1326.16	1135.85	163.26
				892.535	997.334	86.5574	218.706
				-1470.06	243.039	-1298.76	34.4646
				-1369.42	994.75	-34.5913	137.154
				-1683.81	1668.34	-1285.79	84.7925
				-1363.85	-211.942	-1031.85	45.9419
				-128.222	1676.29	-1126.25	132.624
				-1144.9	1641.56	1330.2	71.2854
				-1625.84	-397.703	-1155.7	51.0249
				883.355	-1316.18	1687.63	129.09
				-663.229	1438.1	1134.45	52.5718
				554.552	1430.58	881.756	84.8139
				-794.809	588.034	-211.665	193.401
				-1651.8	1258.35	-1676.03	59.9752
				-1029.13	-343.353	-935.802	53.7276
				-1413.59	693.161	-400.55	196.808
				-1590.01	-1556.12	468.543	211.07
				-135.481	1414.63	-100.383	51.4701
				-1422.83	-959.55	1248.29	192.75
				-1010.87	1148.69	-483.891	24.6141
				-101.412	-534.769	-936.642	104.276
				1181.69	1048.64	-707.474	32.0515
				-1343.86	1287.82	-1644.14	57.9922
				852.263	750.654	828.838	121.565
				1046.81	1125.11	-323.088	45.8018
				413.599	-59.5886	1623.71	152.226
				-1636.07	1197.32	346.929	176.87
				-747.82	-628.633	1658.62	46.0388
				-361.48	250.498	-1615.54	186.797
				1117.1	-1516.25	-787.568	121.698
				673.235	227.021	1127.7	43.7184
				96.0522	-114.424	61.5657	209.747
				-898.773	-1647.96	1596.76	43.0809
				246.021	-1390	124.161	81.9326
				1697.42	-1422.45	5.71661	83.8254
				-669.136	1547.84	1296.85	71.2037
				437.658	1579.48	1677	131.093
				1561.66	-754.272	-525.493	157.551
				1197.44	-1641.81	-1566.69	76.2705
				-701.908	-1301.76	1073.81	48.4936
				-243.207	-6.31489	753.47	144.931
				1216.18	1179.63	1498.28	215.077
				683.699	1510.49	-1634.65	118.454
				1100.69	-363.471	373.267	80.5812
				-866.415	956.995	171.696	21.4681
				600.939	453.663	352.843	73.9883
				1495.02	772.849	-1421.93	148.011
				-355.368	-316.726	21.0797	65.2857
				-735.511	1288.52	-1532.7	181.64
				1090.75	-1650.95	974.847	123.361
				677.915	819.149	-160.688	68.5795
				-483.854	-62.9775	317.499	95.0563
				1278.3	-744.238	-741.246	162.442
				348.38	405.347	1404.43	214.786
				-1077.41	291.432	-428.588	217.501
				-1324.11	-513.949	-1596.5	55.3706
				511.156	285.434	-248.009	74.1322
				-1248.17	-1137.11	-1425.41	68.2999
				1441.94	598.576	1290.85	76.0737
				899.804	-1392.34	1053.35	118.324
				924.547	1323.19	-146.689	151.634
				-781.834	-1506.33	1605.62	54.2115
				615.247	1578.59	568.877	175.317
				1161.99	921.93	-1320.68	175.414
				-858.29	-962.117	101.036	121.473
				1528.2	1407.51	-70.3067	193.358
				-1228.15	-1382.8	-261.754	95.2118
				325.206	-973.298	-77.9044	142.872
				151.183	-821.343	911.848	171.085
				-174.312	817.799	55.9342	147.577
				-617.786	638.171	-809.227	69.4229
				-1156.78	1679.32	-1025.35	166.342
				557.224	544.081	1015.14	159.872
				-1025.2	1245.35	-124.329	36.4174
				874.032	1533.37	-683.258	179.614
				383.297	-597.905	-1223.67	20.4308
				686.355	-1544.81	654.057	201.791
				1218.61	171.895	-672.455	104.53
				743.804	665.839	1695.12	58.5447
				-736.77	1065.09	878.846	141.479
				914.531	1589.98	1389.91	102.39
				-1533.48	-1190.28	-544.072	183.421
				-267.297	-337.961	-378.894	27.1712
				1317.34	1318.68	-877.677	29.0873
				581.53	950.42	1696.77	68.5817
				-1071.7	674.396	457.354	54.2483
				656.316	248.774	-83.0453	133.707
				-851.212	-83.6861	758.109	80.1748
				1294.48	-791.568	-116.603	133.59
				1144.44	-1649.02	483.483	148.604
				173.776	1404.46	-216.153	139.919
				-1449.96	231.569	-934.507	29.2321
				-550.364	649.074	-558.83	108.483
				-501.138	962.18	1535.47	143.708
				1132.16	776.726	-611.709	206.508
				-1495.26	1499.97	-1632.89	216.934
				960.594	1353.47	-390.536	127.307
				1131.59	-1398.51	-817.039	100.97
				459.92	-597.007	-812.165	144.654
				-1601.56	-396.766	1431.37	194.799
				-322.03	1145.59	-854.809	182.287
				1670.54	750.77	-998.551	130.388
				75.335	-853.951	1540.64	43.5949
				220.982	1417.28	-1211.44	60.0924
				-510.865	596.388	-1618.15	22.4448
				1638.99	1183.99	1402.24	170.631
				-1260.2	886.189	-444.618	61.5743
				-1080.47	-1561.67	-1135.91	132.015
				-1061.14	-394.579	-1311.47	157.535
				-918.005	274.301	52.1187	114.026
				-1478.7	-603.198	1153.24	82.5013
				-427.598	-1476.94	913.44	199.814
				-1283.43	-524.28	482.469	65.8829
				112.426	31.8419	-331.276	155.085
				1378.37	893.866	760.839	141.106
				-1233.3	459.664	-277.338	55.8584
				1337.9	-310.78	-129.894	179.904
				-977.36	1165.5	-1366.27	28.9076
				1047.88	-52.3132	1468.33	160.311
				-173.611	-1452.48	-49.369	33.5421
				1232.09	-947.546	1209.69	25.448
				1165.15	-824.245	78.1917	214.908
				-843.934	976.365	38.2379	199.23
				-179.813	-1036.37	-544.141	182.597
				-1503.79	-364.66	1582.5	107.841
				1172.64	-433.188	-280.61	22.5497
				1695.05	1021.19	744.795	111.248
				1505.49	49.3885	-782.287	205.174
				1188.03	676.263	-65.7686	86.4942
				-274.267	-110.07	-798.76	137.611
				-1682.31	239.817	968.972	83.0014
				1632.15	-170.253	-463.836	179.958
				1102.53	1523.87	-538.173	59.2851
				-1218.51	-875.394	519.191	198.143
				55.7233	-735.711	-1636.66	27.262
				1507.42	-245.133	201.218	51.6952
				950.434	307.687	-281.374	172.124
				-1236.76	-384.916	-797.672	83.3603
				-757.86	-992.951	286.483	112.027
				-1447.38	52.4864	-405.304	175.172
				-197.993	278.308	-1577.76	149.248
				-1222.85	6.36473	-846.822	116.503
				1307.34	-911.04	-750.11	59.1212
				1298.98	-1348.87	-999.556	127.322
				-1239.42	39.9395	1116.81	68.0712
				-937.311	1081.48	-162.393	117.47
				36.7385	-686.433	1395.75	199.761
				936.143	658.785	-556.674	184.383
				505.79	642.699	-1628.57	134.595
				-1273.89	-176.558	542.533	195.024
				-343.237	1415.66	218.135	120.297
				1382.53	-700.115	93.5773	140.128
				358.317	1095.66	1034.08	199.704
				779.089	432.611	1207.46	46.8242
				-99.3383	448.759	-1594.65	141.435
				1453.05	-438.619	-172.908	158.768
				-1327.08	-824.248	-230.114	136.336
				-1124.21	-1376.2	-1187.73	211.069
				85.5966	-283.538	-1011.49	46.9928
				1076.29	249.857	-102.02	95.7348
				896.398	-68.2018	-1543.2	137.454
				-1458.94	1185.49	-1535.17	96.9035
				-689.295	-1446.78	-987.473	112.001
				-245.722	1043.86	101.239	61.8628
				-63.5651	1026.11	1600.37	75.3029
				1447.67	-93.648	-1072.83	74.9367
				-2.75002	-642.542	1015.01	127.685
				-442.353	1199.21	-501.567	72.0293
				1422.84	-507.36	353.12	211.037
				-494.487	803.925	-909.017	40.5729
				564.879	-1051.58	-1137.29	115.187
				285.04	-137.14	774.639	205.822
				-1357.72	11.4033	-378.159	55.0148
				-1473.16	193.824	-333.341	211.045
				775.619	1474.56	640.784	87.5989
				1599.64	285.296	-1622.25	64.4546
				715.776	1362.1	674.292	36.3963
				-1229.09	-1585.71	-184.796	67.9607
				1406.05	1564.69	738.705	65.8466
				-1077.46	1026.3	1486.76	163.875
				-672.229	1354.07	1673.1	59.226
				-713.411	378.944	-211.414	118.044
				1436.49	-1320.63	-521.915	20.2227
				90.9071	1134.79	1323.02	95.825
				-864.121	571.407	979.841	208.686
				-982.091	-884.832	-1344.18	38.7604
				-1406.42	1342.29	129.042	117.021
				-104.929	-322.946	-37.6455	185.375
				-875.289	-1413.55	373.118	109.401
				-869.644	-1076.71	1343.1	158.635
				-638.101	-1475.99	-1077.99	109.019
				102.324	-1539.92	343.781	86.2326
				-289.234	-908.455	256.274	77.4369
				-1659.63	622.541	860.202	62.8729
				-753.167	640.049	987.918	38.5919
				-805.266	1571.48	955.656	175.064
				-761.749	259.649	-741.458	25.6545
				296.939	-354.31	1345.88	127.256
				-887.179	-720.012	-1236.1	155.636
				1274.92	1238.2	-1495.25	191.299
				-1129.68	789.038	-947.096	102.361
				-757.464	700.307	-346.087	121.401
				-1533.92	35.4382	559.356	203.331
				1180.97	-1130.77	-1356.82	121.831
				-896.854	-124.987	1603.62	166.803
				-1069.41	-1162.13	-853.428	148.492
				1664.62	-767.473	-626.001	88.0891
				-417.707	-652.463	-1133.39	177.035
				1469.93	-867.193	-1227.93	93.0043
				1057.75	1445.04	-904.054	173.06
				1160.19	-1553.38	-863.516	94.0169
				655.977	1129.66	323.22	153.567
				-575.93	1047.04	1679.12	218.638
				749.263	-1607.47	1472.69	78.2472
				1572.74	-172.596	-936.079	49.4457
				-283.615	1345.9	1130.03	26.3205
				-1551.24	-1526.93	-953.273	31.9246
				1341.79	-1256.63	-1366.93	191.107
				-43.6455	1365.25	-1691.56	27.3167
				183.102	133.974	286.187	31.2505
				-1657.33	531.49	-322.486	114.159
				-1133.87	505.967	1555.87	217.563
				-92.9995	-1080.58	-455.611	71.9313
				514.126	-1445.83	-1105.94	26.0625
				-410.347	-771.809	-772.112	168.903
				-941.638	240.964	-1081.83	87.1602
				1082.67	-1128.21	-1276.43	125.418
				1673.23	777.301	971.225	156.983
				1171.38	-709.559	659.975	27.5915
				-854.615	-1183.73	846.596	152.527
				957.522	218.14	329.585	23.6643
				1202.1	-107.679	-1580.75	184.596
				-1284.64	911.757	389.957	22.6379
				-865.123	706.236	259.399	57.1884
				925.943	-1609.83	1081.47	194.409
				457.294	-1464.35	-711.777	79.5333
				1286.86	1415.22	1471.92	157.038
				170.812	782.97	910.844	100.894
				-490.223	-172.638	-1603.63	184.386
				-1151.34	-445.864	1673.38	183.995
				179.585	-829.804	1601	97.4739
				1383.29	-1178.07	1656.97	70.9324
				196.116	1623.53	236.581	187.115
				1594.11	-375.609	-881.335	163.398
				533.189	-1206.41	-249.554	171.499
				-983.32	882.577	999.559	46.8323
				-465.395	1685.12	-1648.93	213.276
				796.039	614.826	-436.092	192.383
				96.8928	511.025	-1391.74	205.441
				980.551	-367.192	1524.94	56.8869
				-1476.27	-822.735	-739.848	199.009
				1641.71	-741.642	-1006.29	91.7023
				1532.83	-715.996	-162.837	64.6814
				381.333	471.057	-702.816	139.387
				-1383.69	-737.098	965.282	199.598
				275.7	1122.07	-38.7069	90.4202
				-150.27	-1572.64	-1197.44	57.5854
				-60.1629	-1444.94	124.734	212.448
				-292.822	475.061	1236.17	29.5941
				541.861	18.0977	1420.5	77.94
				-1371.66	1663.27	-1558.44	189.954
				-841.224	1501.64	593.42	146.528
				674.65	-1097.83	-323.106	205.181
				1677.36	-1539.58	-373.501	145.597
				343.738	-803.614	583.976	28.1814
				-1661.28	-207.417	-1425.04	72.1125
				-54.5707	480.662	-111.17	73.8858
				128.62	-862.356	1103.46	119.878
				-922.02	1168.71	-952.742	103.081
				1005.97	-1084.11	-647.736	110.995
				-1630.71	898.734	-1436.09	45.1806
				367.35	447.333	304.571	76.1761
				-1258.14	918.079	1157.36	75.8358
				-1088.78	583.723	-980.188	190.372
				1666.91	726.476	523.245	38.9798
				1407.43	424.124	-454.981	142.213
				1268.47	-878.303	-1583.24	202.557
				-1194.12	-92.3624	1037.45	109.333
				-1337.48	45.1098	-1256.12	94.8196
				94.8602	771.799	398.638	130.873
				-757.189	-1234.29	-1257.34	151.485
				1367.09	-1077.57	-1656.32	53.6238
				920.104	1117.85	1102.57	83.275
				496.208	1548.53	136.831	142.751
				-415.14	-317.565	1524.65	76.5192
				395.619	-1514.89	538.802	22.4972
				-1556.89	-1094.22	-1582.1	137.906
				-878.088	-1527.39	737.948	208.476
				1607.61	-234.788	-594.355	70.7012
				189.768	779.324	-1036.01	129.269
				511.54	-1283.65	-499.951	57.3541
				832.125	-1133.96	-929.364	156.602
				190.111	-637.018	774.993	92.9504
				-254.283	-1150.52	87.5448	38.0087
				-288.52	494.652	-991.375	172.776
				-803.443	321.075	1394.52	62.233
				731.451	620.283	-577.938	186.918
				-1141.04	-362.065	987.799	63.4105
				504.225	111.301	-729.015	83.4251
				1251.11	1554.07	537.824	89.93
				-1204.07	-234.014	491.242	96.6164
				-513.524	1164.99	1332.36	192.853
				-1583.19	-732.878	-291.336	189.998
				406.307	891.048	134.062	65.3961
				-892.267	-686.705	-866.266	79.0765
				128.758	1353.58	252.179	28.6963
				-1112.28	-613.143	883.279	219.978
				-955.484	1105.04	1318.41	153.575
				1558.82	472.745	724.024	122.98
				-1252.34	1357.8	-1565.42	77.2593
				-989.02	-317.274	1534.13	126.889
				1226.93	-1648.49	1314.53	79.6445
				506.027	-1419.46	278.146	161.005
				-1410.77	1574.09	-225.964	23.7218
				127.445	860.744	1547.48	26.8309
				1546.14	-318.602	425.823	91.2266
				1401.02	-101.386	1250.31	171.151
				-623.84	1153.49	-343.033	176.84
				-1454.37	945.163	1313.89	172.319
				-959.354	-389.501	-1020.5	54.4626
				1549.5	-172.835	-448.463	133.968
				687.596	1327.45	389.874	128.125
				586.02	1051.22	1593.04	183.081
				14.1891	183.502	340.542	181.883
				-353.247	544.649	-1177.81	55.1369
				-475.241	-237.634	158.921	95.4689
				-1571.48	-700.25	-291.116	37.7467
				1080.03	-216.214	1698.33	162.358
				1652.88	-1012.7	-1464.64	74.828
				-748.57	1539.93	1473.97	44.6995
				-1001.69	-617.534	-948.678	111.426
				925.892	-1376.47	1282.16	56.6494
				145.663	1510.34	1029.91	131.703
				-60.3966	-1363.55	435.061	149.62
				1647.96	1650.82	-315.793	97.1828
				622.564	-642.272	-13.8297	57.5166
				-1656.84	-1459.07	717.709	34.4399
				-1088.59	570.325	-476.817	95.4715
				1417.52	1410.33	-1329.46	185.237
				-715.885	-1375.65	-1066.07	42.9246
				-1372.89	-1168.05	608.161	42.0867
				-1466.13	-234.577	-1438.63	126.148
				266.036	1649.83	-356.872	59.7899
				-1155.4	681.059	623.943	186.641
				532.976	-411.854	-1485.28	140.101
				-705.1	1055.13	-894.356	148.219
				1676.82	-900.511	645.08	30.239
				113.016	1654.73	542.501	191.447
				927.317	526.205	-870.285	189.773
				-1096.99	-638.204	127.816	28.1715
				295.483	1608.91	-795.15	63.1606
				-249.474	-554.616	667.828	218.318
				1545	-1355.14	707.623	214.653
				696.738	-1537.48	-976.015	173.695
				-387.209	1165.91	279.214	159.714
				919.606	375.042	-128.899	131.271
				542.911	-1314.26	1405.38	190.654
				621.825	754.742	-804.208	24.0311
				1178.91	-1603.58	-1087.49	88.7501
				-286.533	863.509	1340.47	82.2469
				1302.37	-636.532	490.593	199.578
				893.352	926.376	116.346	38.2455
				694.155	217.312	767.169	145.208
				697.171	-917.696	575.293	178.039
				1360.04	166.073	-1043.93	92.6833
				1355.4	174.423	1633.65	134.148
				-240.683	1224.88	475.695	166.311
				1080.95	-36.8175	-1315.95	159.318
				-723.954	-59.7785	496.224	54.3263
				1044.91	1283.38	-422.285	22.0391
				-706.656	-616.262	-85.7862	60.2074
				723.747	510.098	503.283	135.052
				-1184.25	1180.42	374.17	174.174
				-39.117	742.007	629.913	212.054
				-604.184	1641.11	-255.214	206.467
				1124.04	1628.35	1314.03	149.438
				278.29	246.574	798.707	123.209
				325.915	-559.73	983.31	31.5265
				1668.48	-1038.51	-1164.9	126.204
				999.717	-1618.14	-650.359	149.526
				-1400.99	-1639.38	-1685.56	72.5893
				-1685.44	-1252.97	1008.7	74.4085
				-996.103	-272.872	-724.996	35.6325
				-984.026	-1034.13	-341.365	29.7732
				851.483	-808.836	339.286	66.5331
				450.71	1279.08	902.909	41.083
				-1553.46	-1280.26	-990.328	212.257
				884.69	-31.9649	592.12	51.6871
				1412.25	-1395.54	571.374	166.918
				535.302	-1316.16	750.714	48.8355
				132.689	806.776	900.361	195.932
				-737.838	-1318.6	-979.005	75.5611
				-978.967	-64.1976	214.077	142.006
				-753.896	-1077.7	-265.964	77.1579
				708.559	-7.0789	113.712	103.521
				-1256.64	-140.902	-811.365	172.456
				-195.935	397.036	465.959	38.8584
				30.0542	56.5398	-1660.64	184.648
				-1166.22	-1366.75	-1128.72	69.85
				-1108.3	387.088	1665.5	187.124
				-1230.52	-759.184	1480.38	109.152
				-1642.4	-1679.26	-603.169	161.288
				-887.751	-1138.45	1084.25	49.5334
				1015.2	-1561.58	-656.111	143.791
				24.8753	-297.67	-333.931	121.549
				1626.35	159.436	1178.21	64.3423
				218.655	680.687	1456.6	24.4075
				1182.71	-1110.27	1436.56	58.4588
				-1594.34	1354.08	34.3084	205.204
				-662	218.178	-98.8777	71.6424
				500.557	-1516.36	219.313	69.1338
				1587.75	629.619	1327.87	196.408
				860.57	1482.56	460.295	187.774
				-755.729	1313.28	-599.314	69.1493
				51.3697	-1143.24	-391.402	182.794
				1075.92	-1606.18	-1319.22	109.545
				-1136.36	279.363	-1472.79	187.043
				-572.426	-1074.65	838.032	88.3448
				1265.84	-1203.4	841.467	213.859
				1049.69	-610.277	-660.703	171.169
				-750.731	372.002	-1043.22	54.0755
				-1527.5	1368.51	825.6	51.2107
				900.165	980.716	973.118	172.987
				1372.96	1205.9	1633.07	102.06
				-667.729	-76.7276	-1541.32	75.5037
				-1158.56	-996.506	-1690.74	161.661
				-265.881	367.08	863.816	111.795
				399.902	509.638	1299.36	190.572
				72.0777	-1659.83	418.166	138.477
				-741.248	1032.03	790.942	112.906
				1316.68	-1611.82	766.113	68.9617
				1422.08	231.867	-370.681	72.5672
				-833.809	1557.1	-1393.04	45.4003
				-1678.24	541.654	-442.141	117.35
				-996.152	806.459	60.9778	33.9921
				542.996	1602.23	143.438	37.4512
				-1441.24	-826.123	6.21388	159.714
				552.663	1583.6	575.838	210.483
				-1552.64	-1328.9	1074.63	21.991
				-381.973	1008.34	888.318	59.6648
				335.965	1476.06	745.567	32.3956
				-1403.58	-1144.66	435.834	156.812
				-755.665	-544.714	-1539.62	120.69
				-645.982	901.354	764.979	159.654
				-161.406	140.385	-1026.04	216.274
				-165.98	516.544	800.772	200.82
				641.436	1534.85	1695.65	172.331
				-158.103	-118.193	1534.56	218.344
				1253.18	-802.133	-1205.97	22.7223
				-1114.46	-798.858	-423.657	126.923
				1491.21	-995.093	-1645.31	133.848
				424.5	-203.587	295.792	192.602
				-523.698	-1674.58	1644.85	29.1767
				-1618.35	271.678	170.698	52.0792
				615.935	728.552	42.3994	63.7123
				1672.07	764.62	-502.381	74.7981
				103.509	1137.63	260.279	79.8031
				655.2	1090.24	334.402	124.07
				-1681.2	1223.38	-764.379	122.13
				793.94	-970.664	1598.73	69.2148
				623.038	-1121.55	-86.6958	205.853
				-973.467	1340.63	730.227	142.954
				108.84	1295.1	-1425.43	148.665
				1009.03	-928.641	-442.64	118.228
				1697.98	-1253.03	1169.13	164.505
				389.73	854.856	-487.385	144.975
				948.945	-127.522	-845.225	124.432
				-714.066	-339.037	1344.36	130.277
				1031.6	-1484.93	-1418.18	98.6293
				445.412	442.809	1134.49	176.457
				-461.887	-900.88	248.907	92.4432
				1037.23	-1388.44	868.992	23.3083
				-1633.43	311.921	576.296	44.6314
				-1448.67	-803.248	392.343	20.9022
				1175.58	-441.209	1502.28	120.331
				928.047	-1215.66	1676.51	209.945
				1510.65	1658.77	-1228.61	74.2209
				1091.26	1593.57	1173.08	73.597
				-1018.56	-1651.5	1111.71	107.904
				-1321.95	-474.319	848.916	181.107
				972.206	-794.043	-1651.82	49.8018
				1057.95	-95.2707	-195.935	109.624
				-1172.56	669.069	722	170.302
				-1633.32	271.72	-1084.19	104.585
				1137.33	-679.877	-88.4384	142.322
				146.475	-571.514	-458.723	42.2014
				378.331	-1522.37	1593.88	176.696
				-965.923	-523.663	1026.92	85.1688
				227.965	1367.52	-751.724	139.385
				634.266	689.228	251.721	212.148
				-1566.15	1666.92	290.187	105.304
				1216.56	448.322	-1212.73	120.945
				123.069	-183.734	906.392	147.156
				5.29945	469.582	682.942	82.1124
				1102.88	1517.97	1456.63	87.2206
				-1194.82	-845.32	455.477	82.4452
				-61.5184	563.408	1413.67	116.026
				-1425.67	611.636	-530.111	36.2079
				1638.99	249.789	1393.58	145.978
				455.474	-134.652	1142.29	67.8705
				1488.89	272.593	-242.479	33.083
				1562.66	-1343.8	507.626	178.455
				548.696	-1578.94	848.639	150.07
				491.958	-1007.21	-1615.9	141.104
				241.168	732.094	-1044.59	179.582
				-1390.01	115.344	-1217.27	203.059
				-673.058	136.639	143.437	112.717
				-42.3633	-190.865	-1419.38	169.728
				1704.6	-1352.76	-776.246	93.4927
				-160.189	-359.421	-1297.13	76.2482
				154.843	-1283.51	-1674.28	36.8377
				-278.43	715.852	800.91	194.872
				992.222	-644.431	-334.931	160.03
				469.479	1548.36	968.044	35.9885
				127.894	-933.173	-963.193	36.0129
				529.748	-147.451	604.742	98.173
				890.543	-1131.17	-628.06	146.643
				1476.32	1586.27	-385.378	167.044
				1658.65	-187.03	25.1518	85.1528
				-1422.73	1011.65	-891.112	55.9479
				234.565	-1017.01	1512.55	113.733
				-1265.08	-406.186	1476.75	126.763
				1489.69	1042.2	-1439.59	124.961
				-1516.71	1505.48	-211.124	21.9871
				-1489.35	-864.058	-323.318	66.2401
				45.1833	1557.76	-1270.99	118.689
				-205.618	-450.789	939.862	69.641
				865.342	306.063	336.184	49.2776
				-157.69	-239.077	1643.62	95.9656
				717.311	-1328.21	-1353.52	66.8736
				-514.283	1504.31	-421.93	24.2193
				-841.933	701.312	347.488	165.339
				1530.47	-380.725	-478.571	66.882
				593.057	1086.58	-240.847	202.039
				1167.78	-925.688	-566.212	199.241
				-502.06	-741.425	-1011.62	94.888
				256.985	-1604.19	-1508.24	35.3384
				-482.123	-160.631	1112.59	125.32
				-430.931	-1583.7	-728.181	105.725
				1385.98	1499.54	-418.111	53.5056
				831.85	-961.109	-1402.6	194.066
				-1667.65	539.217	-694.076	60.1133
				-857.883	566.632	875.442	101.434
				817.224	213.008	1476.15	153.901
				-1329.87	-470.938	434.952	146.419
				-423.257	-1671.93	-466.341	108.739
				134.871	-1190.72	-558.684	154.234
				658.904	900.307	186.795	38.5228
				-648.444	1481.43	59.4098	128.513
				397.573	-819.439	-222.471	40.6981
				1477.05	-500.006	649.739	22.2267
				1316.42	238.597	-222.647	79.974
				1337.91	-201.16	-1464.94	212.001
				-1222.3	1509.15	-156.145	67.582
				420.694	1498.99	-1355.37	207.39
				63.5145	-1200.28	-1126.36	208.849
				89.557	-1153.67	-1564.02	139.701
[truncated: 38,002 more rows]

## Sheet: Panel C
Particles				Spheres
X	Y	Z		X	Y	Z	R	nm
-12.9278	-22.8165	-43.5747		10	10	10	6
-156.798	-32.8599	-42.305		393.276	-121.107	365.298	177.035
-92.7655	48.068	53.7496		431.34	-198.727	-174.139	258.607
-37.8185	6.1685	-58.5247		-255.077	-467.717	494.777	183.12
-33.3558	-9.31048	-62.2231		155.142	-288.225	-206.361	150.216
-2.19345	27.2248	37.5696		-351.831	79.8354	343.536	200.16
-55.339	42.4354	-39.5979		-204.692	-379.758	44.4599	243.171
38.3035	-9.26399	12.3493		370.676	-219.513	245.33	168.571
-111.962	46.7368	11.0106		231.167	-420.16	106.902	171.19
-19.198	-23.997	24.9165		3.87948	434.687	289.164	249.133
-34.9808	-23.1986	9.77496		314.963	-265.046	-77.603	160.782
33.8219	-37.5738	-276.933		501.77	-315.523	34.3277	244.079
-37.9169	52.944	41.9535		267.57	-242.004	325.8	183.85
28.0453	-12.3381	50.9196		406.257	-386.142	-323.507	192.905
-5.65263	38.7344	-2.18091		357.237	261.145	87.7271	145.105
10.4864	12.4964	10.9755		-255.195	-235.241	-72.651	122.182
-38.639	7.7543	-60.2903		-130.972	-395.784	297.097	131.03
4.49223	19.1735	3.99217		120.023	-327.255	259.514	141.078
1.20174	21.5395	16.5852		-354.444	229.506	-46.6904	151.103
-16.7862	-52.9784	65.445		214.327	17.1666	-404.23	259.561
-10.279	-17.0121	0.8333		81.5939	79.2256	24.2723	196.704
-98.454	44.6949	-2.72733		26.9388	-230.324	-260.514	126.675
11.9786	-23.8794	16.8999		-488.786	124.536	-103.838	249.269
-4.45066	-16.3733	-7.88897		147.224	-453.787	93.379	158.215
-33.6956	-25.7979	14.6681		-463.167	-391.891	193.18	236.582
-6.90049	-21.2472	19.9272		284.56	-212.398	481.8	135.584
40.5993	-27.5631	37.7425		73.3595	-20.5539	410.568	134.14
34.4972	36.124	-52.1958		-191.528	329.96	382.764	137.904
7.34723	16.4631	5.36213		-227.594	-179.109	-354.409	237.149
-3.03311	46.1704	64.0965		-418.888	-456.131	-275.753	127.38
-26.0066	0.79419	-82.885		181.872	-484.987	-318.637	177.562
-36.8486	73.4146	70.9687		-47.3035	-342.188	93.6849	155.368
13.0955	9.50649	37.6656		-311.391	431.958	312.485	197.578
-15.3372	59.791	6.69259		-82.6539	-411.155	-208.375	228.411
5.37507	18.8656	5.90097		70.2598	-387.274	1.78311	124.748
59.516	-29.9273	10.5231		-227.383	-266.149	-328.633	181.926
11.8367	8.18099	17.3538		99.5449	-252.545	-346.994	255.359
14.7658	8.1601	10.3235		295	-201.245	136.506	123.808
-8.33475	-23.0438	-40.6211		246.138	282.708	151.415	205.33
-25.4587	-19.1764	-13.2722		-276.772	8.11612	-51.3982	246.312
-28.2615	100.431	79.6254		-228.018	-104.979	-412.126	179.984
28.7894	-8.60463	37.1495		209.496	48.1051	-15.9487	256.444
6.53412	15.3155	35.0814		372.28	-259.957	-134.075	190.194
10.3729	56.303	-42.6422		-347.036	-367.205	-294.646	122.536
-14.3408	80.2836	-11.8565		-276.713	236.672	71.78	174.529
-0.64508	64.78	-154.899		-184.495	-265.283	476.882	162.368
0.78744	25.4324	7.55624		18.1029	-227.45	345.508	250.817
-27.2603	4.81946	-91.7101		-482.113	-467.567	188.291	249.339
8.9686	-28.3196	-224.937		-355.289	-304.637	411.352	139.505
6.56284	-17.3352	-10.3049		455.837	-180.861	-365.119	122.7
-11.4983	-22.7143	23.6485		234.624	-161.643	171.227	245.7
11.1629	10.7935	7.70316		56.0215	-441.695	-177.094	197.333
-53.573	58.2842	-50.2685		454.651	263.318	151.026	194.434
37.5114	4.73903	-22.6845		401.354	-482.019	-401.116	157.765
-2.65163	33.8109	-1.92701		-151.177	-433.337	-53.5067	227.089
116.248	33.0434	-105.797		159.177	290.965	34.7919	152.338
5.60067	15.1035	15.8985		258.546	-202.371	42.279	135.149
-8.96262	-20.99	-28.3297		-430.871	-140.656	-112.616	174.443
0.72721	-18.0181	-13.5594		-439.794	313.977	-448.153	152.303
35.8579	19.9173	-41.8605		-181.247	-272.803	410.868	147.632
23.3196	14.2488	-23.2356		-153.255	-308.252	-306.616	172.272
19.0175	-21.1589	-4.83593		51.2676	-389.589	-302.014	247.78
-52.0044	-31.3093	-27.6076		-31.1626	-328.095	-211.372	128.129
-53.8007	-10.0717	-37.2854		-365.585	-207.287	372.699	238.667
61.4574	-47.197	45.0743		275.128	-38.7626	-77.342	236.165
26.9015	0.31373	-2.41443		25.6372	-219.976	315.346	245.596
36.2945	17.6968	-38.1577		331.648	300.982	433.501	145.35
-66.096	66.5476	-45.5696		-117.538	-143.033	-299.13	142.365
-18.4062	-19.0825	-4.30851		416.649	-275.337	-133.257	180.575
-8.16083	-17.5626	-13.6642		417.73	130.39	-452.661	224.521
-3.23853	32.4184	7.26705		232.006	-313.357	-40.7505	148.583
-27.815	-18.0757	-10.9663		144.782	-402.96	-349.529	229.052
28.2217	0.061	-7.45954		-102.555	493.128	-103.765	131.794
11.7257	12.8072	4.03905		41.6111	-484.421	-441.794	175.202
-4.788	-15.9559	-9.32632		168.073	-368.625	315.275	246.694
124.829	-48.0932	-26.6215		329.645	465.012	-469.105	162.967
5.69619	37.3149	-23.0781		392.964	441.671	392.052	231.397
11.8442	8.6213	20.6835		302.784	-475.589	-483.846	249.374
8.12744	29.4585	-18.7188		262.523	124.753	350.444	157.059
9.21481	33.1521	-24.1985		356.448	-171.741	-242.977	144.068
-1.87059	58.5353	-26.0071		-462.135	-382.952	274.493	228.961
-70.6237	-1.70355	-29.7486		-340.069	-5.95818	-468.524	189.424
8.50182	17.3908	-6.35799		-307.199	-127.551	68.3714	148.23
6.75665	-25.4923	21.4695		159.652	466.317	-398.781	207.675
20.6099	-0.73153	30.2235		208.385	-208.544	438.487	221.298
64.2251	12.8491	-46.9623		454.852	143.31	270.638	249.466
-5.16133	29.3347	10.9519		430.201	-451.854	253.793	136.267
80.5094	61.1228	-73.8006		439.307	-478.229	98.9789	247.035
-93.9018	50.7345	-23.6181		404.473	-159.136	288.886	257.549
14.9586	39.3571	86.1522		-366.438	245.482	-173.238	228.862
-3.57857	33.455	-7.47898		382.574	-16.3633	-75.8768	186.368
3.98359	16.3048	29.0385		63.4783	148.519	71.097	204.631
20.6379	6.13456	-5.19249		70.0828	-337.882	-484.511	244.07
11.6435	11.9941	6.50622		409.59	-141.738	-172.041	189.969
-61.3227	58.0677	-26.6524		124.086	-255.7	-493.628	214.398
14.5832	27.591	-26.403		-420.131	-354.085	417.328	238.896
-33.2483	15.4454	-64.75		-301.113	-261.827	207.225	203.425
-47.759	52.7542	50.3442		-266.188	325.637	-126.01	156.092
140.659	-52.1102	-60.3028		472.308	109.754	265.867	143.975
-18.3417	-19.8205	-2.40261		213.859	261.583	-345.426	212.148
-76.1285	41.3868	-26.407		335.336	-219.143	269.01	161.535
-17.0139	-19.1409	6.59967		-225.495	-237.938	-97.9696	251.426
-36.6751	52.4396	9.59301		407.345	-434.824	149.571	242.248
-85.4491	95.7375	97.0619		325.276	-150.333	208.081	208.619
-4.9433	68.4496	-23.3542		-140.872	-458.904	-97.9501	227.108
-10.243	47.1325	39.9558		312.496	144.719	-6.26517	173.706
38.786	-64.436	59.6326		-272.753	-381.694	-445.283	148.367
-66.4804	67.7703	-47.0069		-369.766	349.631	91.8813	136.208
9.4424	24.6073	63.4061		37.1759	435.718	201.671	127.884
-44.4643	-44.5028	45.8853		181.327	-251.2	-383.37	231.803
136.48	-43.7157	-318.444		-402.24	286.223	-65.6491	231.134
-12.8644	47.0727	26.8668		-5.79913	63.2129	289.059	149.922
30.2496	0.36346	83.6398		-345.098	-187.384	394.01	131.086
26.4196	-30.3958	-44.2511		436.211	98.5171	-266.956	259.137
-2.57832	38.2438	56.6908		-366.798	-93.8973	377.193	162.483
-18.5799	-19.6694	-14.7681		102.086	29.5652	51.0134	167.166
-25.9249	-19.2025	-75.1024		-240.308	80.5937	20.6185	132.078
22.2236	4.36264	51.7779		-95.7141	463.3	-288.642	153.176
19.9755	3.99419	54.9754		47.4507	-102.188	-225.49	166.395
13.5902	11.7139	-3.08783		276.58	239.57	-296.24	195.503
-36.9205	-23.8112	-4.94959		-454.268	23.4185	-431.31	167.507
37.2758	49.8605	-59.3948		-373.786	-219.181	316.338	133.534
-45.811	-27.1037	-19.2028		-199.67	-314.362	-359.655	168.118
27.126	-26.1896	2.85585		-338.245	87.8317	-357.547	206.963
33.7973	-27.1885	-2.30506		-100.2	-26.3601	-97.9381	154.571
-9.2136	-19.7941	-33.6133		-386.399	367.578	33.4225	237.301
7.74504	77.4707	-41.4816		461.242	229.213	65.7459	171.729
-66.2065	18.3445	-26.2071		-354.292	293.54	158.85	247.883
8.96017	12.0854	41.3908		257.736	110.866	-264.667	201.696
1.79119	-20.3857	7.38216		138.994	386.483	307.146	205.347
71.6997	-31.5541	1.38365		255.682	-463.377	82.2499	157.471
-1.07967	-17.3008	-7.67953		34.4152	339.133	140.219	136.961
-0.6246	23.5462	13.5461		359.409	492.363	-420.457	212.231
14.0254	36.523	-34.9969		61.4263	-244.956	457.468	246.107
43.2403	-6.06023	-8.17552		-376.322	-133.753	218.275	224.091
70.1007	25.9563	-233.185		11.3333	-315.974	44.9394	218.757
-67.0393	-113.961	71.8228		-117.055	-216.407	-4.00503	151.233
-7.93151	40.9312	5.99085		249.522	306.819	0.59366	140.112
-81.3303	14.3911	-165.848		-320.541	-40.7388	-36.1813	190.399
29.1352	-27.2419	5.33992		-231.557	281.996	-62.0082	125.538
11.5305	-19.9173	2.33818		-106.166	22.1061	-93.8115	151.154
20.5236	6.58337	-5.06581		-78.6468	119.477	20.7136	158.327
15.9053	-23.1565	4.57901		-121.224	-274.197	113.757	166.715
-1.54367	26.0498	8.72243		-243.876	-339.725	190.079	211.607
3.30528	-21.3788	8.63294		-47.3586	-241.488	364.461	206.103
2.52255	33.3242	-12.265		-375.24	-252.899	-204.242	258.201
-1.07416	26.2264	41.8962		-428.633	-465.796	-360.195	172.427
-27.8706	-20.9428	-6.64924		-153.189	-53.3317	-342.628	220.041
14.1407	-36.0091	42.9973		130.47	326.729	-30.1786	167.113
13.4994	-25.4562	-39.7309		23.8595	366.413	-116.498	215.237
20.706	-23.46	-15.034		360.88	444.54	-483.99	218.157
33.0129	-6.98279	1.25677		282.878	7.23304	-476.699	162.524
-82.0165	6.13919	-23.5395		400.94	109.17	-397.887	181.251
37.5094	-22.6268	24.925		127.427	441.114	-35.0933	129.77
-1.51395	45.2695	-16.468		163.965	365.439	-287.329	169.507
-14.1606	-22.0874	16.2131		-486.941	347.744	214.59	172.69
18.0019	-0.15228	11.9295		9.17047	263.661	-196.459	121.675
-52.8629	-3.66156	-36.5164		36.7916	-359.952	-350.328	170.427
13.7833	-24.0436	12.8502		-177.226	425.615	301.164	180.475
16.3173	13.7491	-13.5671		11.1198	-112.33	412.951	126.614
14.4789	6.05016	5.3468		-347.187	173.811	167.155	148.377
-15.3369	60.4595	23.0404		84.9641	23.5058	296.451	142.407
-32.8253	-22.3237	-17.9077		-438.87	-416.113	127.953	215.737
21.0612	12.5711	-19.2907		131.726	26.4237	339.16	145.214
-7.54553	41.4811	-3.04146		-58.7925	381.038	62.9406	160.662
-11.7725	-22.0871	-34.7818		503.417	142.697	-236.176	187.245
-14.8356	-23.44	18.8048		194.096	-239.92	496.928	201.35
22.6201	-23.8268	-15.4435		238.314	-335.613	-402.15	150.504
-7.78179	-20.316	6.05958		386.136	81.1334	367.136	193.013
18.0723	5.09769	10.3136		-126.898	-213.958	-112.254	256.505
38.3243	-14.1991	18.459		232.556	-75.508	246.849	179.86
20.3664	-23.8552	-20.1891		-225.483	-31.9118	-346.899	190.538
-115.37	27.5706	-18.9791		109.234	-389.489	-101.273	167.02
-3.83198	25.5883	28.8989		495.57	-417.899	314.47	189.318
19.2747	0.6552	40.6836		339.154	4.49298	-21.6126	128.139
-7.54106	-23.2518	-38.7647		-201.787	-173.782	466.856	192.243
-53.1853	-29.5031	-12.127		-53.1778	375.507	56.0052	240.745
-5.34881	-25.5972	25.3485		-5.61133	-426.745	226.642	218.611
12.0167	-22.2994	12.2461		-390.139	362.723	198.627	150.65
-0.97316	31.9803	-3.45403		-478.41	-453.73	120.689	144.298
-1.62065	53.0088	-21.9119		261.796	-366.191	273.423	249.249
-20.7037	65.0546	8.72596		-423.8	486.08	-42.7425	216.38
7.06743	-4.68505	205.755		441.747	287.989	-41.5611	221.018
-6.21748	34.9219	23.5832		3.89002	381.012	81.9449	237.002
-47.4033	-148.579	79.5862		399.561	-55.5829	256.481	149.435
-6.97403	30.6257	23.2618		103.987	-497.196	-342.833	233.928
-9.44347	68.9584	-13.831		41.4166	-312.693	378.262	130.691
12.8393	8.29223	6.68176		-153.007	-284.929	-489.167	157.645
20.8204	-37.5111	41.3796		444.044	-94.5629	-288.681	254.033
15.4917	-22.006	11.8304		182.057	-292.228	-492.77	198.415
58.6275	-45.2735	13.0415		-428.68	283.829	488.328	230.328
-10.7314	-38.8925	49.7101		-408.431	280.161	-473.168	178.476
100.266	1.82771	-65.4617		435.895	228.847	49.3092	251.416
-56.2885	42.386	4.36458		-303.04	378.749	203.297	219.715
26.3177	19.1816	94.1654		-219.05	73.1381	-288.924	204.804
30.91	25.476	-47.4357		-275.831	475.003	137.217	220.799
-21.1857	-21.7102	7.75531		-293.931	490.211	-46.6409	232.752
15.9611	17.1962	-14.9933		-292.136	351.951	426.988	133.14
-35.2817	-6.08935	-56.7216		-257.461	483.668	-2.42294	131.584
21.3051	-30.6223	27.3854		-217.385	-281.929	-180.578	235.741
-3.07446	-19.1812	-13.6173		-54.1914	497.991	389.411	126.776
-56.5488	-20.3279	-33.6282		-255.483	-370.424	195.414	211.175
-9.49984	-19.3355	-19.8167		303.615	58.5209	-354.144	195.169
34.0926	-42.6859	39.8116		77.7957	-282.394	-15.6029	141.398
-2.56548	30.0738	3.78629		-187.478	225.378	134.739	194.394
13.4496	4.46642	21.6587		-447.543	4.51168	-185.867	246.1
4.9689	21.7723	0.03193		-15.835	140.873	-164.312	153.822
-48.3652	43.7509	-47.9692		-176.376	381.729	-417.122	248.962
38.5436	-24.5668	67.2113		288.75	491.203	-446.736	175.171
-18.8871	-19.8921	-11.9695		104.163	145.359	-303.157	210.22
69.2016	-53.5738	-17.4892		222.15	301.42	467.617	152.003
-89.0258	12.4247	-18.4417		-250.225	-369.22	-105.392	259.6
-20.3947	-25.9974	27.7188		-448.308	-264.739	472.772	172.245
-24.1608	-31.3352	38.2541		-143.567	385.202	-498.399	156.548
-92.1948	-1.5459	-19.984		408.25	169.033	-453.017	147.54
0.80823	-17.211	-5.26781		-470.531	478.682	-332.489	156.72
3.75601	28.3948	-12.2435		-142.45	-342.099	-147.609	233.976
-10.1245	42.2651	14.8416		269.377	442.047	-247.759	150.744
10.4787	9.53513	12.4134		-395.649	209.783	403.946	241.178
-56.2997	-9.89285	-34.5082		320.611	324.827	-121.19	187.902
-27.108	92.1907	-33.9964		286.299	231.804	-286.62	223.785
-13.6077	-20.2983	-26.6258		50.776	379.657	-456.029	149.21
-51.4511	-28.8389	-17.7807		-36.6468	-439.289	104.045	225.176
-36.5413	0.53278	-62.5292		441.802	-231.151	1.27285	249.477
-3.60408	-18.7585	-28.2517		-292.474	-275.378	-208.804	126.443
7.80462	13.9934	22.5871		-307.847	-180.025	495.16	130.453
7.16819	24.589	-10.8419		-456.719	-192.302	236.04	192.455
-10.1736	55.5118	52.3375		-448.275	-31.4103	-302.054	221.286
-3.51804	33.1295	0.81053		-356.999	-199.261	181.868	248.273
-89.3642	-60.5407	-2.567		-431.764	-54.8709	-314.158	130.811
6.86078	18.5589	-5.56885		401.556	-422.612	317.623	123.64
-23.0484	-21.7735	13.1969		-66.9445	-322.922	125.342	169.138
-20.5447	-22.656	12.4387		313.436	28.1598	-371.823	137.47
-48.6481	-5.2859	-43.2264		-81.0242	-395.106	17.1157	135.389
-70.1936	61.6146	75.6486		-193.344	-171.106	334.886	253.783
6.09114	18.5146	-3.38068		-7.76233	-119.347	-9.96587	200.018
20.6478	-25.6003	12.1972		-71.6433	101.786	236.46	120.484
5.86936	17.8302	1.54124		-489.124	-241.337	487.953	182.634
53.6139	45.6083	-66.7203		-141.723	309.861	-3.53255	242.484
17.0388	18.3125	-19.0956		62.3815	-41.1613	242.761	150.1
38.1836	-30.6697	12.47		441.586	-3.90986	133.856	208.668
13.0526	-24.0025	12.7036		-273.285	499.863	379.969	259.768
-17.9717	-21.0264	17.5521		394.735	22.1077	-431.681	154.694
-25.3458	-9.50972	301.95		-69.3316	274.325	-327.441	229.001
-7.48097	-18.9018	-0.09613		-462.649	125.017	133.846	173.193
-10.4393	71.9691	-11.1168		-257.345	-408.842	-224.71	143.262
-16.696	58.6599	10.1663		-488.899	-490.676	-497.886	163.73
1.29045	24.7801	3.81072		-216.506	-292.511	263.814	233.89
-75.7957	39.2078	18.2946		-7.18582	-263.635	-143.623	147.581
41.1426	-50.6189	-70.96		-111.444	-478.506	187.161	220.161
-5.66256	66.1413	69.3558		-472.908	164.811	-390.339	193.744
37.8667	-19.5496	25.036		-56.0946	-121.321	207.601	162.041
-11.8792	-20.1018	-22.53		-132.439	-174.409	337.576	147.621
6.29285	14.6862	34.2373		-141.552	-397.5	242.86	158.073
-12.8311	-18.4067	-0.2232		391.405	-34.7862	-232.727	225.5
-38.7825	-23.6771	1.42353		-389.126	410.463	334.44	204.391
-25.3174	-22.5661	18.4625		59.9409	335.681	364.187	188.137
9.71898	-20.6965	-17.9251		445.532	333.995	243.06	232.236
18.8346	-32.4899	33.3866		-240.159	-180.831	487.339	135.799
9.09056	10.0732	4.11982		-389.499	-290.898	13.9247	157.501
162.77	-70.4803	-40.5319		-88.8028	433.57	461.089	202.405
2.41129	24.0353	0.35687		-174.183	-64.6077	-376.991	189.939
-31.9848	64.8801	-171.686		149.808	460.459	-83.1858	169.713
3.91131	-22.6189	16.1311		333.1	-12.8057	462.517	183.041
-168.006	-41.2729	-16.2813		110.403	-296.838	316.128	153.759
40.2961	-37.7064	24.6218		-441.153	447.057	429.603	129.915
-41.9812	16.4854	-53.912		-124.102	369.172	-499.186	187.887
7.62568	35.8565	-24.9344		140.159	59.6543	-221.077	154.837
-78.2603	20.0079	-22.6988		-333.224	381.803	483.972	178.376
-44.2255	40.2829	-54.2979		484.864	460.532	-468.317	138.358
23.0403	2.60458	4.49984		42.0906	7.23181	-440.716	235.226
-5.47713	32.2655	3.67719		441.314	413.177	-472.73	191.726
-64.1088	47.2609	53.6619		-204.685	339.601	320.957	154.757
-12.134	-18.7366	-5.11664		-135.561	-426.93	24.7922	226.042
-0.79558	25.0386	10.0431		-270.678	84.8832	-165.482	131.588
-1.70647	32.9231	48.8111		384.769	-158.327	-389.755	238.826
32.369	-11.151	19.3824		-343.378	300.475	256.12	187.291
9.58795	-21.0624	2.98968		459.726	-239.503	-41.7469	248.56
7.24219	17.587	-9.24336		-486.98	-87.4617	-454.246	255.704
35.3741	9.69481	-29.1173		373.952	498.494	183.78	161.957
-27.9821	-42.4122	-71.0682		209.423	431.531	-371.388	200.019
-14.1591	-17.9926	-1.59921		419.765	-379.829	476.229	129.382
8.98715	-21.3786	-24.6895		428.112	282.77	448.711	257.805
-33.3536	-19.9336	-59.2094		-256.894	129.4	-467.5	192.076
-17.0596	60.0617	5.17565		-462.705	-230.576	289.323	134.991
-77.2479	19.7195	-21.2968		-190.601	-267.424	-158.357	212.756
-11.7899	-19.6118	4.15257		336.021	-280.41	173.804	203.835
16.6975	3.14859	9.86743		358.886	-275.226	383.381	179.683
15.7532	7.97973	-0.86032		-246.34	208.253	324.661	178.654
-95.2909	-70.007	6.71057		189.411	174.24	225.224	212.406
8.82037	-24.0408	20.0759		-392.975	-415.136	160.5	212.798
3.80525	-19.9976	12.816		57.1422	-303.418	56.8666	136.6
3.56117	14.9546	7.14407		-137.296	155.753	287.926	152.088
65.9336	49.4355	-69.7943		292.902	-62.0276	47.5532	147.367
10.5705	33.5664	-32.693		-334.158	328.709	-62.5177	145.229
-6.0411	-20.3717	-26.7995		-335.539	-227.571	-450.397	151.898
22.9986	-41.2253	47.7339		433.957	475.574	-87.8609	239.5
33.5118	-15.182	30.6109		-107.122	-89.8851	-370.563	230.502
-22.3942	64.3788	6.61512		-82.0449	94.2036	-430.018	151.905
-1.29291	-21.3101	-37.2686		-448.446	487.78	-487.506	247.289
7.55559	21.3546	-6.07246
-48.7763	-44.262	43.6723
-16.4077	-35.8494	48.2027
-11.6418	-55.7507	-188.089
103.325	11.6372	-172.346
0.62182	21.0814	3.04395
13.0807	66.808	-45.2516
-1.52627	-20.3451	-25.9144
2.59079	80.4276	-38.1498
-161.581	10.216	-2.71016
-53.0655	43.7473	12.5996
-7.07386	102.89	-22.6061
-46.6346	-48.2544	52.576
-4.64025	42.207	-6.60855
15.3877	-21.0743	-4.07679
12.1012	-24.5611	-36.8954
-159.633	-2.16408	-12.9953
0.02685	25.7926	6.55644
0.22652	-22.7813	14.8317
25.2542	26.3664	-40.8667
21.7125	-3.88761	21.0832
13.1576	8.44215	16.5139
-36.1351	-32.2825	-50.9788
22.6534	-1.01468	21.261
30.4955	-1.22439	-6.41288
-39.629	-16.1762	-50.9689
-9.22393	-16.6608	-13.759
-2.99277	-19.6722	-22.4646
-164.135	-21.4995	-9.71493
22.2192	6.07858	-4.10422
-30.923	-31.1498	-56.7063
2.96423	14.8758	33.0102
-7.24195	-19.7079	-25.5319
41.3975	17.7762	-44.2601
-22.3818	65.3201	2.64258
-34.2846	17.5804	-64.9295
2.54825	19.9955	16.2129
-39.3358	-24.1618	-25.0988
-12.7095	-19.815	6.54643
24.7915	-30.8597	24.5072
53.7497	-7.47913	-13.2394
4.04746	15.1154	16.8722
-52.0474	-38.2931	35.4381
-18.642	71.0757	-5.43106
-11.7332	-43.8823	-75.6755
34.0505	-49.1941	-70.3058
6.11833	-20.9596	-22.9923
-14.31	-23.3344	27.4984
9.23008	25.5804	-22.1504
-1.49634	-17.9903	2.75896
-240.376	-127.125	103.79
-53.0158	-2.08384	-39.5859
43.6208	-48.1565	-57.9407
-9.93657	55.8605	-5.06632
-13.2196	-20.7161	-29.3655
5.49721	48.4128	-32.2002
6.62136	18.5718	-1.6262
-3.24763	26.8828	23.4352
-1.29577	-20.0788	-22.5491
-128.368	62.6188	48.6755
-11.1471	42.3463	17.5344
-89.4227	6.06063	-21.6945
21.5219	-23.2033	-13.7204
12.1376	12.3819	1.72936
15.9036	6.47065	6.79488
-2.07587	19.9099	27.6359
-12.7732	-21.9208	23.4384
-0.851	22.6954	34.4228
11.1274	21.7769	-13.8242
7.07231	-24.248	-41.4691
-37.1362	-16.7247	-49.502
-15.9352	-22.1633	24.3319
56.1289	-2.64781	-24.701
17.9038	4.21029	16.7193
-41.6289	52.3789	-1.82892
-1.9582	-20.2704	4.46534
-7.43258	-22.0612	15.6728
13.3522	-19.3121	-17.4678
9.43026	16.8522	-5.24355
-1.42323	-20.3369	15.8468
17.5685	4.67122	33.7536
-125.377	61.6578	52.489
10.7649	-20.8835	-15.9758
19.5531	5.84209	-12.0101
-8.36169	48.7651	52.614
-14.9096	70.5827	50.5262
-49.5066	-36.3111	29.3511
-140.801	73.5011	41.487
24.4661	0.024	6.71529
13.82	-20.7444	4.30443
-15.9522	-45.144	-76.57
-13.0617	-19.9417	3.92251
4.39013	-21.9501	11.5767
69.7638	-2.65845	-30.197
-3.32641	33.3487	1.30045
2.88473	21.0068	36.1428
5.11196	16.1575	12.1848
-96.6405	44.1691	40.6449
2.83473	-23.829	21.0637
-14.7141	-22.2724	-35.7694
-23.9964	-21.1134	3.68154
24.3444	-22.8871	-15.9707
-0.39548	-37.8239	48.8666
-49.6693	49.4026	47.9693
-4.80563	25.5266	11.7597
5.50693	94.4328	-38.5459
32.0214	14.7017	-37.2478
-56.1794	-15.6682	-34.8043
27.1066	-24.403	2.02876
36.5131	-11.0167	16.9865
13.2915	7.99852	9.44647
13.2573	3.11245	19.6064
11.8517	16.1235	-7.6818
17.6624	9.35682	-3.60517
-1.19399	-19.7953	10.019
-19.9583	-31.6315	36.5476
6.94288	29.5445	-16.2734
-34.3602	-16.3646	-57.6044
-2.23188	-19.3263	-19.0538
25.0737	-21.9759	-23.2505
-44.2878	66.0881	69.5136
1.23857	22.3876	42.8521
-28.1284	-20.5642	-17.6397
29.1122	-3.98969	7.50804
-15.8066	152.709	-86.6925
17.5816	10.1993	-12.1535
5.16663	16.5734	31.4679
12.0739	-20.6554	-7.4072
149.345	-73.2781	185.296
-32.4427	56.9892	40.6043
-55.3765	56.1381	66.9224
-57.9023	27.5696	-32.7574
20.8621	-22.2993	-4.38911
26.4261	-1.66107	6.25199
9.36188	-22.1323	18.345
23.9008	1.83382	2.10461
29.8701	-26.2964	-23.4983
-4.47702	-19.7725	-21.6588
-117.002	-68.2158	195.288
21.5262	4.18561	-0.83288
1.09933	22.9892	37.8256
29.0914	0.27639	-3.40366
13.6467	11.7727	-8.82963
-10.1903	-20.1405	12.8119
-28.9516	-0.83823	-81.2661
23.8233	-0.99198	8.73383
-12.9882	-18.2367	14.0808
21.6558	11.8824	-16.8181
-0.22382	43.9079	-23.7139
67.7096	-0.86002	-35.076
70.8137	-55.4633	-13.7927
9.91011	14.194	4.89335
19.4	3.9407	7.94404
-3.27835	-19.0618	-1.87665
18.4568	-22.2487	0.74204
15.4894	9.42951	3.49247
21.4995	14.9491	-22.2574
6.70424	14.5641	24.3307
10.9588	36.0757	-34.2504
-48.3338	-1.72952	-43.5254
-38.307	-24.7673	-26.1477
15.1661	-19.8932	-20.2641
2.94319	-19.9336	-2.23448
5.15996	17.5245	9.05277
-1.25317	26.1974	21.0834
14.0085	-19.8436	-20.3414
-72.1455	0.47695	-27.8155
-57.3693	-29.78	-1.99269
-56.4048	-2.83137	-36.7013
-10.0933	-18.3793	-0.92204
-30.9651	-23.4608	10.8431
2.02424	-19.5351	0.02256
3.36389	15.2277	9.20163
-12.2119	-17.7037	-6.31181
36.0746	12.7728	-37.0872
-35.7934	29.188	-65.2776
-30.9828	17.6974	-83.3672
-61.6732	-41.8372	192.711
-1.91309	35.7411	-12.0197
29.7085	5.69155	-19.3406
-80.262	39.7733	14.0484
-3.91768	30.9885	13.7776
-13.6163	58.7682	9.61356
2.1081	-22.5144	-33.7208
-27.62	-41.9229	-123.683
9.37013	20.314	-11.836
-50.9852	50.1641	-8.41032
9.27238	10.4224	9.3422
-71.9058	9.27279	-26.8191
-150.068	194.098	-44.8905
0.14503	-17.0699	-8.6953
-23.6399	-21.305	13.6019
-44.8546	-33.8964	30.4818
4.29188	24.8341	-3.78664
-10.3141	40.8816	33.2148
11.7309	17.9724	-8.31502
-97.5728	-37.3825	-20.7896
-3.26982	-19.1981	-3.59757
14.781	13.8399	-7.86086
14.1702	3.1121	23.8077
-57.7358	254.048	64.538
-41.1971	-28.7523	-42.3287
-22.8096	-20.2832	-22.73
-45.8717	22.5964	-44.8025
-55.6447	-4.15563	-38.44
-55.9967	-46.2203	43.1081
7.91477	-19.6519	-1.22881
34.1216	-15.8767	29.0013
-1.00721	21.8716	28.8763
7.95793	-18.3858	-4.0276
27.7846	1.99985	-10.0536
-61.8195	-7.79269	-31.5962
11.8622	10.4802	38.5963
-23.7996	59.4144	31.3063
3.34456	14.1827	16.6056
24.1796	0.34339	-6.65054
17.7267	-24.6614	10.6273
21.2703	32.2041	87.4049
-44.3129	-25.5525	-4.26752
23.6921	-23.0273	-19.8228
14.5554	-21.6915	-18.6969
9.58899	70.2975	-46.7596
-22.4219	-20.0377	-29.5602
-4.46922	-18.184	-10.3111
-60.363	12.4801	-34.3901
-17.286	-18.0325	-11.6425
25.3948	1.41269	2.77328
14.3337	-20.989	-2.94323
47.2206	-11.0339	2.65391
-28.8815	-22.2217	-27.0273
33.0653	28.5313	-48.806
16.458	-19.7057	6.70898
-105.754	-124.83	15.3469
-5.7609	-19.9742	1.7771
-4.38808	-20.8137	8.53096
13.6154	-22.8204	14.0967
36.6392	35.1453	103.004
-51.1808	11.5819	-39.3224
-4.47082	29.4608	26.3483
15.1901	10.1201	-5.37629
-3.14009	28.5979	31.3295
-2.9543	-19.5482	8.70174
-5.62249	48.6433	-16.196
-21.1717	-31.8998	37.789
-26.4212	-25.0922	-70.262
6.44787	-29.4281	35.8313
39.7389	16.4991	-42.9798
3.54077	20.2075	51.0086
-11.0872	-18.2298	-1.10553
4.2372	23.0663	-4.39465
-21.2603	-19.6093	-2.72727
14.013	10.0845	4.49677
-34.2474	22.051	-123.445
-81.2698	37.3659	22.0274
-3.60166	31.5036	41.4804
-1.7701	26.1736	4.10511
61.906	-43.9896	51.6853
-48.2641	63.0338	-31.2414
-4.62947	-19.1131	-0.8169
14.4733	8.42224	6.72932
-11.4107	-18.1622	-15.1547
36.8873	-16.4976	21.2053
19.0253	-21.2658	-26.2382
-0.44109	20.8868	26.0762
-50.8548	-41.8188	40.5055
18.1978	8.4784	-1.73962
-12.5342	-24.9295	32.3791
-0.83162	-22.5263	19.8398
-1.23798	-18.4338	-2.78612
31.4865	-24.8989	-20.2319
7.231	14.526	2.28881
-48.0758	-6.13615	-43.1341
5.16356	17.4688	14.4214
17.4874	12.654	-9.98256
-54.3852	0.9772	-36.929
0.46223	-45.3201	58.0971
38.8091	-10.2478	7.13407
-77.5187	50.1798	-29.6543
-12.836	74.3825	-4.50488
17.8672	1.59734	16.9884
-238.009	-125.996	95.8624
5.46444	-19.2848	-22.6147
4.89585	15.1068	16.5797
30.3266	-24.798	-22.9852
0.3146	26.7401	43.8682
-85.2737	55.5673	200.203
16.6697	-29.0215	-52.8428
-52.102	-7.18584	-39.666
-10.4437	-22.6656	-37.4397
-1.61832	-19.5668	-2.96598
17.2176	17.5731	-20.0065
22.323	-23.4613	-21.5822
-29.539	-22.2096	10.3227
44.1294	-33.2649	-16.935
27.5191	81.8827	-135.951
20.0056	71.98	-54.2623
-16.653	-44.6348	58.2949
12.2268	13.1155	0.07604
20.2057	-20.7038	-6.41312
21.7873	-22.6201	-6.42678
-48.9565	61.5823	-63.6956
79.2072	-90.0665	31.1312
14.164	-20.7828	-8.89494
-32.1574	-20.5505	-14.474
-3.44927	66.7386	-24.1562
-12.9362	-44.4606	56.3626
-11.5087	44.5368	5.32242
24.3922	-24.5254	-14.9973
-7.80326	-20.7469	10.9476
-120.468	5.81237	-21.0541
-182.486	33.5172	25.3973
23.2421	-27.5755	22.6864
52.2223	-44.6647	-44.4964
5.75358	18.3076	45.0603
-3.70497	29.7588	30.1304
-18.4714	85.0299	59.6486
49.1811	112.288	-63.0831
31.5249	77.0444	-62.8962
37.3728	-9.80814	13.8045
16.9298	117.827	-98.12
15.1032	5.69373	16.9033
-36.7052	50.8407	37.0974
6.48882	-19.4169	-20.3518
-73.032	39.6856	38.5424
30.529	5.3497	-17.8184
-52.438	-29.2821	-23.7795
-22.0986	-20.1405	-2.00727
-41.0293	-40.7011	42.6878
-266.039	153.703	255.681
3.77148	-17.9749	2.17504
-8.60718	-19.4246	-18.6545
-5.06392	32.763	17.5297
22.1042	13.3285	71.2783
-40.4833	12.0706	-55.2573
-41.4127	36.249	-54.784
-52.8718	16.2729	-37.9841
42.6102	-35.1239	-31.4365
-10.6137	-19.055	-8.67371
7.11942	89.4202	-41.8684
30.736	-17.5416	58.4244
20.7684	-22.897	-15.8895
29.8243	-14.1113	51.4221
-89.2408	42.2056	37.408
-41.4376	-15.2778	-48.0213
10.9282	16.6336	-3.86195
17.1041	41.1745	-39.7452
12.2297	9.96517	6.93745
5.72223	17.4473	12.4256
-12.3254	48.2113	27.973
23.4435	-37.5519	38.5255
4.07896	-20.0049	-7.83981
-26.0533	-20.3498	-14.9823
-42.6642	-56.7215	60.0147
28.459	-0.90588	-7.20189
-71.0569	-1.60271	-28.9289
12.6347	9.29522	4.75605
48.5542	-31.9335	32.1463
17.6326	2.70096	11.8023
-15.9986	-18.0917	-12.7164
-6.70323	-18.0578	-15.388
40.9299	-6.49127	-5.65282
-44.576	88.782	-114.302
14.352	11.2631	-10.7983
16.8997	-29.5941	-47.9408
14.3191	12.1817	-3.60813
32.7984	-42.5042	-60.859
-5.08798	-19.5519	3.14089
30.6781	-32.2174	-42.7815
40.7711	-4.01211	-11.8449
-10.2606	-19.2624	0.96056
-203.488	-22.1999	45.4373
-123.972	27.7594	-19.9179
-34.3895	52.8793	18.8749
50.2966	-36.4864	-18.853
-13.4971	47.7253	20.2597
8.97572	17.5565	48.9937
-37.4114	-23.026	-5.16768
-9.44659	42.8934	10.0744
40.4348	-37.3779	-45.1266
-32.459	22.2033	-111.144
-23.2871	-44.7306	201.228
4.03156	-18.7643	-3.22129
-44.8455	54.6609	-14.079
9.9088	11.9705	16.7986
8.75301	12.9587	22.186
38.167	0.51387	-15.8037
58.9414	-42.1167	38.7219
20.7349	4.15444	42.6296
7.12518	-20.4362	0.10385
-5.74299	27.9709	15.0537
-9.674	-19.5753	4.63704
-59.6996	39.545	-36.6214
-19.6377	-19.108	-7.8698
15.169	-23.836	11.7571
-29.5293	51.436	20.3801
-27.8819	-20.8132	-9.5421
10.5592	15.0619	-3.95578
12.7462	-36.0416	-61.993
10.8776	13.9947	44.9449
-42.3773	67.5404	-28.1699
24.8671	-23.4689	-17.7454
-40.044	-24.1915	5.5133
35.2211	-29.6324	5.97676
104.845	2.51555	-175.964
13.557	-19.6909	-10.9344
-17.4512	68.5908	-1.82596
-50.1279	23.3984	-42.0801
12.2135	-63.4885	-90.8687
-30.6327	-98.8576	87.0191
21.2189	11.3617	-15.1751
109.573	-22.4043	-56.0168
-4.91329	-18.781	-6.96103
-18.2849	-22.1587	11.3445
5.90637	-20.8137	-33.4418
25.2743	-3.16421	33.9679
-60.6955	-40.6136	227.574
-63.2057	28.4549	-29.9914
3.8082	31.6854	-16.4932
-50.596	-19.2288	-38.8363
152.571	76.2546	205.175
10.4822	64.6668	-44.8686
29.8318	-5.05432	13.9518
-3.43813	-18.5095	-12.804
9.24019	30.3547	69.5926
-77.1869	40.0101	22.1904
-0.50234	-19.7094	4.35906
-5.01647	-20.03	2.07096
2.50076	-20.0551	15.1099
-12.7403	49.6527	32.7712
-27.2077	-6.25491	-78.4916
37.5634	-2.1735	-12.5862
-5.21431	32.3683	24.7539
-69.4035	87.8034	176.222
-41.6003	48.456	13.1852
-1.23631	-19.3796	8.0051
51.2723	-31.7652	23.0319
15.1488	2.95301	35.5405
-35.1545	104.871	-44.2886
-133.633	-98.7326	194.163
4.54613	20.9879	3.71264
30.2397	0.73316	82.8106
3.68688	19.9255	0.35336
61.6706	-10.9164	-17.0061
-5.44852	-19.2812	13.4236
2.90173	-20.9646	5.05537
-183.975	-132.84	211.36
3.23563	20.8883	10.435
-47.5076	65.5615	-32.0429
-12.5684	-21.7818	-32.2561
8.29609	18.0998	48.8774
-46.3205	4.66392	-51.0447
28.1394	5.95623	-16.3095
-0.05199	30.757	-1.516
12.5951	-23.0963	20.4863
-32.4359	29.8321	-77.3804
-1.88671	40.3088	-12.339
79.122	-87.7438	-147.626
20.9324	32.7669	-40.0514
-5.95032	-18.8166	-25.08
-57.8571	-63.0889	56.8821
17.9782	-23.2498	6.97537
-6.18194	-29.2716	35.75
-14.8551	-21.3276	16.4303
33.5908	-36.418	28.155
16.6458	-22.2817	-8.16323
-5.34984	31.3437	12.8012
25.413	14.5494	-28.0291
-76.9999	-48.7689	-26.1947
-73.8418	16.4467	-22.9196
-39.7584	-24.6038	-25.0701
-60.326	-28.3716	-31.2046
-43.1751	-30.4315	-45.0231
30.2466	-37.4107	35.1046
31.8767	-5.34194	7.23897
-226.831	6.48293	62.2418
0.27792	-19.4254	-6.49228
8.39069	-22.4096	17.029
-108.225	84.1072	191.86
-7.06266	-19.3471	-20.3672
-28.1379	-18.9784	-4.97782
-64.7588	39.5741	18.9086
-76.712	-48.167	15.6508
-11.7891	-19.27	-22.3517
12.715	-19.8042	-16.4583
22.8711	-29.3951	22.8706
84.3714	86.3898	-173.026
40.1825	-42.2867	-53.624
-8.58815	-21.3386	-30.9054
41.5232	-25.8543	28.0942
17.4247	-22.2888	-13.9989
31.6279	-6.15957	20.2621
-55.3676	81.0785	182.007
-40.0496	54.6333	-3.69811
-4.13335	-20.5897	-32.6065
6.19171	-20.4109	-0.73751
11.0505	10.31	12.6612
-66.2635	-45.1836	23.5819
13.2397	6.8978	19.5076
11.5572	10.1339	33.0846
1.2861	-19.5874	-25.5622
1.77472	23.0509	11.8374
17.7843	-39.2651	46.9295
-20.827	-32.6351	39.2918
-43.432	-24.6391	-14.4867
7.01877	10.735	4.15104
30.8986	-3.88011	9.05115
55.8318	-36.6946	29.0284
23.0994	8.3121	-18.296
12.0325	15.6861	-5.30252
88.0367	12.4922	-47.8965
35.9809	-28.1331	-1.02713
-8.56241	-20.3104	8.63511
-35.5064	-6.49516	-57.6666
-6.79818	-18.4053	1.35699
4.44331	-18.6479	-10.2878
24.7585	-4.43028	51.7425
1.71901	-17.6148	-3.13532
3.79015	-19.6005	-12.3648
35.9726	6.2312	-23.4767
16.7982	1.17884	14.4988
-16.7258	-19.873	9.51187
25.0442	3.74183	-6.26128
-52.2255	-14.8607	-37.9464
6.60973	-18.4333	-18.2094
-11.842	-20.1925	-30.1621
10.0545	-22.6242	10.3993
-21.9372	-22.8434	15.8957
66.3387	-5.47602	-25.1109
-33.788	23.8839	-71.5529
-52.1818	4.72762	-41.0333
14.2654	7.14199	30.6612
-17.0266	-20.5762	-35.3378
15.6226	-21.1601	-24.9945
9.3051	16.1763	1.18956
11.8809	4.32987	18.6574
23.6743	0.65723	36.7845
-24.6964	-16.8695	-7.24206
-7.93761	-18.9253	-8.97594
-33.4958	-31.1997	30.4931
-34.7746	-0.76345	-63.3186
-43.4017	-23.5053	8.55622
32.0034	46.5967	-54.3051
-61.2477	-31.3923	-1.07709
19.6933	2.68647	2.67747
19.5343	-22.9656	5.56964
-1.74735	29.9481	6.24552
-13.6923	54.4057	30.1326
46.7564	-10.2267	-2.87274
-34.7455	-20.3749	1.90755
30.6772	-27.2453	-1.07282
-74.9576	23.4427	-24.3215
-2.81888	-18.2545	0.04353
16.4082	-20.6181	-0.7625
-50.3524	97.585	179.484
-23.1904	-37.2213	47.3822
-18.2723	-19.199	-16.8467
-15.5172	-19.796	8.12859
-88.2199	49.2296	-15.7014
46.4803	-19.4718	171.241
-29.1266	-28.668	-46.6164
7.32197	17.4633	44.5485
-54.5435	22.4714	-38.2297
45.9289	-16.7412	8.78655
8.29006	-19.3872	0.81279
10.2412	11.4648	5.15664
71.3788	23.1681	-57.3676
26.8262	-3.96523	33.9757
-33.8776	-26.3171	20.4375
-50.316	66.4296	-32.3566
35.0928	-28.3538	-7.78787
-57.1545	68.8791	-36.8939
8.22413	17.4404	1.04129
15.602	5.83146	16.413
23.6766	-1.60061	16.0836
-8.48537	38.9096	29.5399
19.3076	9.02795	-6.68918
-70.1144	58.3383	-36.4052
4.67065	-46.4699	-78.2543
-91.3138	-143.345	39.8975
25.22	2.086	-4.25259
-54.1121	-12.3147	-37.258
6.1793	17.8258	-0.03119
-42.5588	45.5788	14.549
3.5956	18.9282	8.22466
21.5405	-3.09443	22.7312
24.0347	-1.8812	48.7258
-86.2036	-37.8878	-22.268
20.0521	10.2894	-13.4739
-36.7391	34.3934	-123.37
-38.1542	20.8592	-54.4032
-8.99778	70.1887	65.0523
-73.8021	26.3967	-24.0747
31.862	3.05727	-15.4101
-54.473	72.8551	-71.946
4.01769	47.4382	-29.2615
15.9072	6.93199	36.2099
8.06641	35.9065	76.9928
-25.9003	-31.8612	35.3016
6.58815	13.1941	22.0452
7.89506	13.3013	23.2486
-21.1068	-19.1284	-4.19169
11.4288	-20.8385	-11.1487
4.19997	-83.5065	84.2194
39.2216	-31.7091	-27.356
-3.47875	-20.5867	8.98346
-5.74545	29.5607	26.8217
-10.6233	-29.0416	34.1236
-12.7628	-19.7087	6.9617
3.3724	19.1649	16.7177
17.6417	16.2183	-20.2703
-51.0965	1.59195	-41.8977
37.5588	9.65325	-31.1202
9.41874	11.5881	33.7079
-41.703	83.3218	185.798
5.12916	64.3915	-37.1707
-119.411	78.5495	75.9071
-7.08137	51.2089	-10.2687
-49.0831	48.4388	1.51218
68.2172	23.1748	-55.597
18.2362	53.5859	-48.4922
7.17571	105.267	-99.9431
51.8516	-58.5447	-64.0366
-0.12232	36.2466	-14.641
-33.0935	-4.82011	-342.556
-2.97794	33.6888	1.60959
-76.7468	42.0859	43.5014
-24.4257	-100.065	87.9436
0.30182	21.8355	18.6709
22.1961	2.40235	2.16346
68.4387	57.1165	-71.055
16.4022	-52.7896	62.1418
3.51887	44.5371	-30.6233
-64.5322	32.9204	-29.0143
-32.0934	15.1325	-78.3194
8.9685	-19.3846	-9.2345
0.49647	32.757	-14.2888
-8.61421	37.5833	16.4358
6.34904	17.0259	11.5791
-114.641	65.9515	-31.6639
2.91161	28.9343	-10.3582
33.9395	8.44255	94.8282
5.6238	29.153	-19.7075
57.2859	-21.4494	-1.26642
-8.5498	-75.4761	-100.737
2.47341	-25.7209	-46.6122
12.9355	-55.6024	-85.1096
-4.25604	27.9255	21.9589
-57.1052	16.6306	-36.5723
5.97537	19.0798	3.19493
-31.3165	15.0437	-84.5401
-53.6239	-0.50978	-41.5175
-3.85877	39.7727	-5.05826
56.8454	-33.4294	90.1272
-57.3474	-35.5709	16.2748
-31.2992	58.0716	-0.51288
8.67039	11.7245	16.9193
-35.7864	42.5995	-74.5468
-6.93437	72.1294	81.102
-7.29488	46.1403	-6.61456
-18.1336	-19.477	7.04253
86.8564	-47.9569	19.5973
26.2852	-4.89946	15.9599
-7.56328	-22.7894	17.4596
26.7764	-14.7493	55.9757
-6.20165	39.2755	0.32532
-2.50814	-18.4068	-7.88985
-15.1896	-17.4515	-24.1375
6.39282	-20.0432	-9.70378
19.9773	-22.7103	-16.8884
18.6215	5.05754	40.5611
18.2648	4.95624	3.84592
7.03817	79.3719	124.853
-8.2589	37.7293	23.1193
5.53489	12.6954	22.0635
3.71789	16.8195	18.5282
35.6486	-6.74466	6.17038
24.0596	10.8262	-19.0201
1.86308	-17.99	-10.6215
-163.5	-26.0819	-16.0581
-22.0008	-21.7585	6.99726
27.8097	-23.2027	-8.29851
-89.5489	55.7349	-27.1019
15.7007	-21.615	-2.35263
16.0167	-21.6167	2.76091
7.9636	-20.1206	11.5617
-9.64475	-41.4732	54.1025
-56.8096	18.5279	-33.5422
-57.4885	47.6591	-39.9698
13.0102	29.0857	-27.6372
-50.9647	-29.1024	7.79705
13.8431	-19.2722	-13.7741
-75.0837	46.0063	-9.73725
24.8942	-30.1203	22.3062
30.3769	-0.34408	-4.45866
-42.3433	56.722	56.5343
-2.95176	34.9711	-6.13257
-50.633	55.898	-17.5484
-31.6479	-33.5008	38.7774
-3.64857	-18.9647	-5.01204
-8.08954	48.6153	-8.09899
-30.1404	-23.9846	-31.9331
70.2035	89.0633	-195.517
-196.58	43.8815	55.0348
-59.5667	44.9552	-0.0734
3.51942	20.1153	4.78353
16.6831	1.14025	6.83697
-33.1934	63.0641	-13.022
44.0802	19.536	198.295
2.6725	16.7759	30.4491
-66.0496	52.0712	62.566
13.7126	7.22494	29.4504
13.2658	18.8374	-13.9855
-38.0625	15.6788	-61.2632
9.81766	11.625	16.3628
29.7684	-9.52923	20.1877
25.7462	23.756	-40.0062
1.51011	-18.9297	1.967
-127.211	58.6764	5.67525
-27.7446	-21.8647	5.5049
22.5375	8.60361	-12.3811
4.60544	24.7697	-4.96936
1.36144	81.4458	-36.0718
17.7075	3.36871	14.5563
-56.4245	42.21	20.6741
8.33058	-19.4349	-20.8947
32.6949	10.6894	-30.78
10.3154	-19.7312	-26.7204
-11.6747	-34.1873	43.645
15.5309	-19.5686	-4.90639
6.4001	17.101	10.887
-106.652	46.0316	32.9075
-16.2075	-31.0711	38.2109
16.6391	3.85656	46.1589
21.055	4.40697	-0.22658
18.2723	-23.4414	15.6733
25.8966	-6.11597	51.5456
-24.905	-51.6108	177.767
12.4944	17.0866	-7.98297
36.3457	-20.4241	32.7912
-51.4717	-237.326	145.738
-43.9222	49.5042	7.60664
-11.2452	-23.5259	26.8938
5.5927	17.7606	12.6562
-6.80719	-18.5173	-7.01066
-0.66717	-20.0232	9.70247
-143.891	-56.2145	313.07
-26.3519	-22.7154	16.2939
-13.1814	-17.2883	-11.4017
-27.2286	57.6563	9.59632
21.728	0.786	16.767
1.2418	24.4639	42.4169
-80.4048	52.6102	-24.6633
-81.9338	44.6302	48.6727
-65.2226	-36.8607	-4.00583
19.3887	-22.0072	-10.0784
68.69	-35.428	4.41753
-37.7135	-42.2378	46.3699
2.97136	-19.1784	0.53027
-33.4275	60.7025	-9.16508
57.1445	59.1816	-69.6752
-43.7948	98.6909	-51.6825
5.04591	-21.3265	7.57944
-42.9649	-67.7359	72.7107
-6.74438	35.4566	3.53802
29.668	-47.5062	-70.6638
-43.9997	-31.3096	-42.3197
5.8715	18.4384	3.22356
57.1686	7.25804	-39.1151
-7.48577	99.3788	127.082
5.06759	23.8443	-5.27535
22.0505	22.5781	-33.4848
6.03121	18.4518	-3.80563
3.01801	20.3942	15.7213
-6.96948	37.1122	14.5298
3.76358	-18.0004	-6.28431
-40.2789	17.9161	-55.8203
18.344	-23.3609	-20.5692
-23.3095	-17.9466	-8.39667
-0.66597	48.3636	-28.0998
-70.4848	26.777	-26.7862
28.1642	-4.66443	3.23036
27.6835	-2.99323	3.46497
151.781	-101.4	98.368
-42.3221	-22.7445	-11.0633
-3.95975	37.5039	-6.93848
3.10053	-30.7654	37.9377
15.0734	22.4759	-24.013
-33.5314	-3.626	-62.9954
2.50105	60.4764	-31.6351
11.3869	14.5662	-5.82452
-23.7007	61.3516	28.2376
-15.293	70.1811	7.44102
21.2079	10.2418	-11.7129
-27.3454	58.0399	24.8475
15.5122	-41.5104	50.7212
21.3453	4.43386	2.14892
-62.5381	45.1497	45.3333
11.1159	20.5005	-13.9133
-11.8915	-19.2535	2.58577
117.358	-14.0919	-205.345
27.4967	-26.7338	11.5981
-0.67391	-19.4686	-0.74635
-74.4569	39.6932	-26.5663
6.92707	14.848	30.5586
-0.47298	40.1034	-14.5666
4.76441	14.126	13.2777
53.8458	-38.3227	-13.7045
32.4816	13.9097	-31.2874
20.8045	-62.1894	-156.07
-47.5469	48.1593	4.46252
-55.3689	25.5826	-37.9218
-36.6968	-31.408	-48.0648
-93.989	-75.6702	17.5805
14.5838	17.927	-13.6903
10.2023	13.4433	7.34878
23.3606	8.94885	-19.9574
11.8674	27.0966	-21.9849
-316.737	43.921	252.417
-26.6192	70.0463	-136.125
26.4413	7.81463	-20.4169
-40.8959	18.1043	-50.5053
-3.20852	-39.4778	51.8213
12.8607	35.4482	-33.6972
-6.20931	40.1528	-4.06798
-25.0595	-44.4296	57.993
-116.566	33.663	-19.8139
5.67832	-35.554	43.2454
25.9834	-5.19905	17.3342
11.9568	12.8984	3.66282
-113.833	-66.2033	192.072
4.78079	16.1804	25.9292
47.5417	-81.3205	-85.8896
-10.1943	-17.9995	0.79727
-7.38399	33.9394	22.0673
38.8553	51.9252	-61.2406
37.1912	-33.2623	21.5052
12.5648	11.253	-0.8741
17.5896	5.97262	6.16632
21.9765	-1.0624	14.7419
-68.0242	-27.3465	-27.4877
-7.47121	-18.9365	-25.6879
7.73111	-20.0776	-3.38605
63.8859	-50.2647	-38.925
-29.9852	-48.1444	178.374
-0.40161	25.1441	2.99523
15.7178	4.69508	16.2108
-0.82568	-18.99	-0.93455
-88.6772	40.4744	8.53622
-2.01017	44.6913	-21.11
-24.3307	-19.4691	-5.82621
42.2075	-34.9	-32.5852
37.226	1.1602	-18.5419
20.3251	10.524	-13.3448
97.4707	9.04977	-68.9369
33.9497	-3.19419	-1.85362
6.86977	-18.9239	-11.1931
8.80257	18.6064	-7.93955
15.8625	42.7762	-40.0513
17.301	5.08497	39.4848
11.3587	-19.5488	0.37306
172.442	-75.7261	-123.511
-75.741	-68.2585	48.7385
7.32817	32.2429	-20.2942
-46.4215	-24.7773	3.10622
64.9129	-25.2329	-0.56284
43.8722	-5.9272	-9.26084
8.7035	13.6908	11.6384
31.0529	-7.78006	8.03557
-6.95464	-19.1136	-3.58409
-42.8744	-31.2742	-44.1551
1.64221	27.1139	53.4912
-55.3797	-70.6636	63.4776
4.2202	31.3022	-13.0157
-73.1094	-122.472	66.9079
39.9504	-35.8099	21.3806
-96.7907	-18.2963	-21.1028
-66.0884	-4.06507	-31.8166
24.1454	71.2379	-57.5357
13.7891	7.21882	28.0521
-23.6931	-20.5213	-11.4331
-9.70643	-19.5102	3.78026
10.811	12.742	-1.16231
6.86834	-20.4441	-26.0013
16.903	0.60635	22.3998
-7.48688	-21.3926	12.2716
10.9203	10.2355	28.5481
12.0893	22.7039	-17.9243
9.23349	28.8761	-21.3025
17.1168	-22.5955	1.11958
-117.995	-190.634	130.734
-21.9948	-19.9636	2.43598
-11.7088	-46.6349	-320.84
12.8355	-20.307	-5.64068
-18.9468	-22.0222	-35.7145
40.0852	-31.1872	-15.9566
-82.7639	35.2228	-22.9119
-5.06212	29.2598	8.29887
191.365	-214.582	47.1188
1.37754	27.5487	-0.00592
9.0486	-19.2843	1.36608
1.08172	64.7336	-32.8807
-21.7873	-30.9007	38.5255
-24.5525	-8.60559	-101.906
-10.5636	59.1202	-4.08361
-5.39121	56.7754	64.4481
-32.1594	-7.27091	-60.8484
32.4925	-47.4892	-66.8122
-15.097	-19.605	1.41633
-2.17575	-20.6591	9.06838
13.8552	-21.216	1.56533
-9.45427	-19.1607	-0.50782
-66.3216	41.399	25.9834
25.8972	-4.94469	27.1482
18.8434	-22.3925	-18.9803
-33.6736	-27.3067	-53.546
-65.9559	8.80464	-27.2909
6.40486	19.8837	-2.88836
8.44739	49.3424	-39.7074
14.0289	21.6294	-19.4334
9.81496	-21.5052	8.47812
-52.6645	-27.0461	-11.9885
11.307	10.9417	14.6481
9.70647	-21.5718	-26.6204
1.84017	21.0554	19.1984
-23.5792	-18.4141	-8.4996
104.54	13.608	-81.7673
-82.1293	-40.9959	-23.7704
-52.0718	48.3804	-46.3004
16.2786	9.84362	-3.73334
11.477	-21.6338	8.79718
-6.39939	69.463	-18.6719
-14.4686	74.6963	-1.76701
5.138	35.6101	-23.521
21.7789	-0.08088	11.4031
-30.3521	29.6263	-91.0333
19.5482	-23.3153	5.97208
-132.819	69.6047	57.8235
18.6914	10.2568	-11.2551
31.3621	-15.5215	41.623
-73.5583	-43.6146	-6.72846
-64.5103	43.194	0.05117
127.562	-11.7007	-95.4884
-61.5404	18.2358	-32.8587
-66.7831	102.079	-56.4597
-27.7015	-3.29215	-118.835
28.9117	-27.4642	-26.8803
9.83471	23.4189	-13.5212
0.88372	20.6868	28.189
-66.6396	22.9379	-28.6374
9.52107	16.4774	57.3705
-32.0265	-20.5778	-6.316
-54.5646	46.5551	-42.2454
-0.15448	29.6013	-1.49807
0.98557	21.9306	39.9008
125.194	-49.2061	-17.8757
36.2639	-1.1227	-10.7316
-36.4711	-32.8819	-52.7593
36.4258	-28.8251	-6.68881
15.9347	12.4987	-8.42906
-61.4314	-37.1118	12.8865
-18.4378	-53.8474	66.8249
-31.6442	55.9392	12.6491
-20.9154	-39.8626	-103.454
16.6749	-23.9953	-27.7127
22.6836	1.1937	1.24662
47.4411	-20.2932	11.4407
10.0702	-21.5677	2.5328
-64.3054	-42.2974	23.7935
4.20831	16.3417	19.9529
-45.2318	47.6349	4.72876
-90.5449	-1.60984	-23.5524
-6.45667	-21.3603	-30.0292
0.37285	-24.6097	26.7289
4.09408	17.6807	29.917
-7.93301	-27.036	30.8229
-26.6062	-48.4355	-79.2264
7.54679	-18.6011	-6.24718
25.6223	-1.85189	11.2
11.3186	-26.7233	33.1011
-53.5818	-30.1629	-7.46023
-36.5371	23.3961	-62.5554
2.04645	-43.3121	54.4987
-3.45964	96.1334	-26.0434
27.9181	-26.4539	-20.7927
12.6087	-21.6095	1.37212
17.7115	13.434	-13.0118
21.5415	3.20441	2.9659
-0.58603	67.5634	-29.8707
-0.62734	26.3003	35.7312
15.4491	10.6343	-8.46433
13.5143	7.09344	34.7721
-34.328	19.3044	-68.5368
28.6646	-12.979	45.2646
7.48884	-42.2683	53.59
6.47076	-20.7554	5.53545
21.5549	-24.6978	10.1774
14.5327	-22.4295	1.05296
12.4689	-21.8419	-29.1601
12.0704	13.1813	2.06285
-38.6115	-24.9335	12.7387
8.88476	14.0984	9.15125
9.73523	15.0054	3.3488
12.7601	10.4594	2.78226
7.48923	-22.2799	-29.4856
2.74429	19.7684	21.468
47.4877	-8.34124	-8.03837
-198.534	-130.945	-36.9369
14.3667	10.3933	-0.14027
25.9236	4.8648	-9.66339
-31.0315	36.8001	-90.2672
-15.967	-32.0674	40.0306
36.5475	-5.33648	-1.51784
-30.8868	-22.4803	8.65504
172.022	54.8394	-139.489
-8.85914	42.4265	5.0783
-42.0764	-36.246	38.8125
4.04302	-19.8205	-22.3334
-1.6202	-18.5997	0.28565
-51.7533	-42.7208	40.3614
1.04164	-24.9613	24.8507
-5.17314	35.2377	7.90519
15.0816	-23.0916	-26.8999
20.3776	6.40099	-2.38233
-18.5505	-20.7594	16.6248
80.389	17.5181	-52.3951
-12.0284	-20.5834	14.1576
12.1638	-21.6123	-19.5996
-14.3044	-17.8002	-0.15003
-52.221	-48.6622	167.629
-2.80491	-18.7616	-10.8254
-13.0152	-22.5377	23.2197
22.9009	0.50689	-2.06938
-99.1914	-123.373	34.8505
16.7936	5.38091	8.38849
22.1266	58.3396	-51.8775
-6.79598	-16.148	-5.27534
-56.3783	43.4838	8.8005
129.674	-16.2182	-201.585
18.2462	15.0108	-16.0919
35.2963	-7.03414	-1.37031
9.52681	17.062	-4.29072
-157.419	32.7261	-26.6983
-17.0673	-22.4948	13.4539
18.3423	6.59871	3.09528
117.528	-22.1243	-71.8808
-5.4107	-19.8682	13.1147
31.4091	-6.23837	14.4101
-26.4062	70.5564	-13.5995
-46.9919	-30.2383	13.6812
-16.7841	-19.8683	-18.0202
-44.0889	35.7734	-52.6071
-29.4436	-21.499	-18.9129
-9.12817	-19.0322	-17.4135
-46.0341	50.2053	-9.76498
41.3379	-13.4605	11.1206
-55.3716	-22.2366	-32.7275
27.6739	-3.49176	27.1618
20.2304	0.13496	26.4298
32.1437	-28.4746	-26.6847
-18.1704	-22.9388	14.9465
-10.5128	41.2207	15.5162
-1.93868	40.3177	-14.5518
-24.6963	-24.8052	18.7812
6.12781	19.687	51.6808
-1.91882	-18.9351	0.47644
23.5947	26.5317	-35.3692
-9.17294	-18.9522	-1.63842
-31.3199	52.5567	19.4258
-36.6407	14.1658	-63.0164
10.605	13.0202	-1.63548
51.3808	-31.1295	81.639
26.6297	19.6029	-32.9975
46.4657	-35.5197	-22.0542
-53.8802	-14.8104	-33.9693
19.2891	6.65001	1.2819
-2.50533	29.2946	40.9442
3.98141	17.4338	8.27594
-3.09519	-22.3735	-35.4026
0.62299	41.9723	-18.8616
12.9155	-23.2155	17.8927
27.1875	-29.5578	19.3325
12.9215	-24.2117	20.0147
-3.83354	-22.1348	14.2946
11.58	7.54378	23.4522
17.6149	3.83502	0.77938
-12.538	-21.3604	10.4472
19.8392	1.17395	15.1163
-20.2139	63.3707	25.0704
-24.1975	-18.3454	-8.45342
-51.656	-33.9719	20.4116
-11.2357	55.0848	-8.90806
6.42396	-28.0438	28.4397
26.3199	22.7753	-35.7653
0.56307	-39.243	-69.9462
31.18	6.1119	-20.7767
34.8341	-5.37538	-1.89866
19.3224	43.267	-43.3873
16.7864	-20.4535	-12.4992
4.59191	16.8568	31.1562
16.4965	19.8135	-19.8491
-84.9099	-17.5115	-21.819
13.6018	22.8228	-26.6594
-1.09626	40.5229	65.707
-41.1707	-4.19888	-46.4908
6.57738	-18.6924	-7.81897
-10.8559	41.9849	19.6343
-31.023	67.8315	-16.1648
-1.42934	31.9696	0.62658
-4.61886	-31.5505	42.8601
32.4616	-25.9938	-6.96411
-29.8911	-21.9914	-0.98704
22.7176	-24.4735	9.94651
13.9437	7.15634	8.71233
10.3398	-28.4204	-52.1285
25.3699	-26.0926	5.26227
69.5395	8.5135	-47.1512
19.8999	10.2359	-17.4198
-24.4092	-31.012	-54.285
-85.1515	-16.4535	-18.951
-5.99616	-18.3621	-26.2055
38.5928	-32.6268	-28.4124
60.9592	-28.9796	7.13615
-24.5115	-25.8617	-117.884
8.98145	31.9386	-24.4626
-15.9663	-19.0832	-11.9773
5.67051	91.1998	-108.078
32.5041	-9.146	13.5585
-32.5483	-21.6916	-23.1479
41.5208	-33.5264	-31.9605
125.769	-19.8407	-86.8447
18.9785	12.2342	-12.3052
57.5171	-40.6346	34.7586
-57.9241	49.4611	51.4035
24.1269	-12.5484	184.36
24.3955	-0.74135	8.25518
-17.4081	-17.8611	-7.28832
23.9759	10.2335	-16.2932
22.2335	0.39003	10.6023
-7.12829	-22.8633	18.689
-5.93464	-19.6452	7.15655
-21.0793	-51.9255	174.363
-23.2345	61.5185	20.2493
24.6827	1.50897	-1.82261
-6.06673	-18.0375	-13.0507
-1.47245	28.2567	7.43914
-12.1551	-37.0287	-68.4622
25.7891	-6.07897	37.7571
9.02148	-26.374	27.7356
-11.1289	-19.3066	-0.47571
-11.4296	-19.8728	8.00578
36.3606	-124.397	81.685
33.384	-10.2522	16.997
-76.0698	-42.7205	-7.01411
10.8232	14.9818	-0.73448
-83.3237	4.85786	-23.0728
-25.6277	-26.9203	29.3935
-9.46252	40.9303	22.5534
-1.48135	-20.8354	10.7314
-9.89599	36.9023	20.6956
30.0455	-26.4312	-13.4877
10.6308	-20.6891	-26.5938
22.3576	2.44497	4.92739
-53.3959	1.62489	-40.6103
12.3299	7.68025	13.3752
11.6896	15.1557	-4.11408
15.8066	-21.8366	-7.0195
14.8575	-54.7596	65.8878
36.1932	14.4182	-35.8884
13.9017	-21.7092	-17.3474
-0.45122	-18.6731	-1.00546
0.35435	38.857	-15.7255
-31.346	4.49276	-120.085
-30.2674	-22.9994	-29.513
-6.80203	-19.5185	-3.59486
-9.61128	-20.9089	9.45688
26.0636	-25.903	7.41348
99.2023	48.7803	-81.8407
-18.2357	-20.0251	1.52942
28.8524	55.7461	104.555
18.6443	13.5543	-13.9017
-52.9453	43.9594	5.72001
-10.6544	75.3294	-9.62948
7.87011	9.46277	17.3075
-40.1385	54.3737	-68.1801
21.8963	-2.62573	21.0939
6.63186	15.3898	17.6908
31.4167	-8.91028	25.644
10.4105	11.9174	12.4781
-89.8407	-14.9157	-20.1796
-90.6561	44.3237	-6.63862
6.36914	51.8554	-34.8638
-5.10365	-18.6572	-17.6757
-103.165	87.9004	185.84
29.1738	-0.84625	0.11347
14.3384	-21.2652	-25.1503
-4.35356	30.2185	24.8528
56.9009	-23.7462	2.7247
-26.5909	-26.8675	27.7607
11.0274	9.807	10.5492
-50.5211	-29.7251	9.34956
-30.8952	25.2792	-71.8666
5.31279	26.127	-10.9138
16.2364	0.88561	33.3243
-14.5967	64.8786	0.39886
6.52921	14.1751	17.8734
26.0583	-3.61469	24.67
4.05975	17.1166	25.555
-193.13	-74.8556	-12.3267
23.5273	-3.84764	26.9866
-1.47586	27.641	35.2146
5.9439	-19.3242	8.23679
7.70075	14.0463	-2.61147
0.31141	-21.3422	-41.3422
25.3202	-4.77673	10.1157
50.3749	-33.8709	70.6458
-23.1332	97.7406	-31.8566
27.7917	-32.1636	-49.4834
-39.0547	-24.3707	3.04513
10.0668	11.4339	20.6855
9.75113	-83.3853	82.7373
-43.8603	-27.4406	-37.3628
103.76	-50.3064	79.0798
11.6059	-21.3454	-3.65579
-2.29489	-21.2557	11.8135
-1.68137	-18.125	1.88854
-4.74411	-18.7807	-5.81486
-9.61509	50.3669	-5.53541
52.9363	2.51259	-30.9816
9.37766	28.6679	-22.0682
25.1917	-2.59724	41.7642
-20.6108	-26.0615	-49.4458
62.2958	47.7791	-204.727
-16.0746	-24.1274	27.1131
-30.5134	12.8563	-82.5341
-10.7177	35.3433	19.5185
-9.25152	39.9128	13.09
11.007	20.4257	59.5821
-11.8564	48.9163	29.8125
-9.90309	38.8932	35.2526
-4.27441	-19.1755	-4.35117
9.82487	11.8505	1.68533
33.4426	27.7722	-46.5488
-31.1989	54.7641	29.9477
13.9949	-20.0141	-6.56065
18.0915	-22.5778	-7.55307
32.222	26.2753	-42.5845
2.47287	-20.7047	4.28628
-176.29	-182.086	207.249
17.8129	6.2756	3.04755
6.01481	16.4377	3.97778
22.0334	2.27414	9.45134
-2.33194	22.6136	12.5041
77.3489	-4.53016	-28.2109
-3.74779	-17.1116	0.1166
8.45198	-26.2714	24.698
16.8796	-26.304	-39.655
35.7282	-5.50036	1.42568
-38.6986	-61.1226	66.9975
-16.1438	-18.8459	-9.70971
-19.6181	-20.0044	11.3068
8.93163	11.5445	21.043
22.3816	9.30654	70.6402
-74.4619	-15.4735	-25.0499
23.0602	-63.9161	-154.62
-21.5717	-22.5569	11.7685
7.55363	-22.8752	-33.4125
-56.776	-44.5352	36.7401
4.51418	17.2339	4.88456
-17.2199	-21.9106	17.2237
0.02838	37.3104	-18.1741
11.476	9.81671	13.0163
-110.975	-20.7873	-20.6414
18.1693	-24.1827	20.6187
22.8672	11.5698	-17.489
9.8957	9.65539	16.7748
5.8576	23.1681	-11.9756
12.675	24.9453	-22.2768
-25.2183	57.5898	31.9149
21.1247	1.82618	36.0338
-22.3318	-20.5865	-19.5361
-22.0394	-20.5281	-25.7026
-33.5415	-34.6792	38.4767
43.0003	0.8388	-22.0741
-26.4536	-24.5988	-36.9661
-23.0367	-19.898	-10.5938
-2.42978	-17.4028	-6.6344
-38.5722	9.29105	-58.3426
8.29977	16.4541	51.9999
23.8917	-1.08784	21.3701
14.875	5.00778	18.6248
53.5252	105.383	-170.906
14.7169	12.0147	-5.91369
30.5574	3.56572	-18.1417
-26.2608	-21.8643	10.8655
96.3563	-13.7265	-27.6309
-5.77848	-19.1387	7.54063
14.77	-20.8332	-18.2391
-2.46186	28.3666	17.4563
5.10016	20.8969	47.41
1.67486	41.4942	-21.8335
14.3851	-23.6064	-33.9292
-52.9835	50.1876	-12.1319
-23.3158	-21.6326	-28.625
18.2116	3.83199	16.7206
38.7364	-0.13144	-15.0681
1.59632	-23.2793	22.7902
-49.8941	46.5128	35.9007
-118.253	16.2859	-18.9858
34.2142	-9.72788	19.3196
-5.1298	-22.014	12.9623
-10.8384	-16.5015	-15.0108
33.8133	-19.45	53.1866
26.1321	0.31368	3.37134
-6.48893	-18.7365	-0.58485
19.0253	-22.9409	-7.75607
-2.71769	42.7628	-11.1195
-48.4413	-33.8278	27.7104
10.9703	19.0454	-15.5202
-13.5036	-16.9854	-9.28853
27.6556	24.1939	-37.0619
-52.0099	45.176	6.93453
13.1456	6.02851	19.5965
22.2568	18.6097	-27.7325
26.9325	-1.2208	0.19643
113.91	-59.4307	-192.24
-14.264	-23.1269	17.213
95.1637	-47.5318	18.9269
10.3051	14.7708	-2.65564
0.12611	-20.3328	-24.1488
14.7111	15.0049	-12.0852
8.03111	11.9641	13.9237
25.5652	1.70737	80.6857
4.92172	-203.045	195.429
5.5495	14.3366	29.3239
6.30737	21.4052	-1.79144
-54.8782	47.5799	45.8206
15.8	20.8251	-28.5192
-40.6808	-25.6868	-35.5248
35.4876	-29.2764	-28.2411
-20.1571	-17.8483	-17.4099
48.2861	-27.9539	22.9082
33.4595	-0.78951	-6.64794
7.04098	27.5891	-14.7608
-56.2769	49.6244	-19.7474
-64.0799	-43.7675	29.5719
8.70447	-20.0407	-2.90503
8.96268	8.05347	6.57847
24.5415	8.87489	-14.7806
-7.46144	37.8901	42.1048
-63.3929	26.2122	-159.49
31.9822	8.7619	-23.6252
32.1343	28.4405	-44.065
-35.2693	5.70358	-63.1834
-6.21636	56.0809	65.3553
88.6154	-11.9726	-20.6054
-60.6319	126.009	-103.43
-14.5776	-20.1874	-24.194
-45.1768	-27.9967	-33.5181
20.052	-22.8991	-25.1309
29.931	-13.8847	47.871
16.3387	-26.4303	23.0101
-9.42165	46.8248	-2.44157
4.69331	17.3947	0.62299
20.0868	3.00507	4.32837
-44.7242	-21.6716	-40.0756
-65.2987	40.5367	32.7861
33.2168	-47.0445	46.5449
122.571	99.0001	-154.113
31.6093	-4.31061	3.00622
-1.54413	-16.8666	-4.56815
-37.8341	52.0316	-75.985
-27.8716	-34.6907	43.5091
-17.6938	-22.478	13.5643
47.7421	-39.3146	20.069
18.9277	12.4542	-13.2364
2.53006	29.1617	-6.77411
-30.7811	-34.4269	38.6512
28.6229	-3.23163	0.80312
11.6322	28.0417	-27.7015
21.5809	9.00292	-11.497
-53.1556	-30.1493	8.65251
-10.622	-19.9832	-24.251
55.028	78.6991	-70.9573
-46.2043	-69.4864	70.395
17.3974	9.11447	-2.92846
-37.8969	-28.8025	20.2841
-21.5531	69.8664	-6.52637
6.88789	15.5648	2.31514
-1.25688	27.4618	39.0185
-30.5662	5.90801	-73.3197
7.19848	31.2724	-20.1689
-52.248	55.5408	-51.3091
26.7135	-4.68712	29.0388
1.65423	85.242	123.506
23.1367	-32.044	-52.5353
2.44333	-22.9263	16.7745
13.057	20.8145	-17.2909
5.61318	23.3992	-11.7582
-85.5992	35.0269	-19.6696
19.9046	6.17606	50.785
14.3739	-38.8377	47.4068
-9.80436	-20.5487	7.99118
4.36089	21.1639	54.1202
-47.6535	47.2746	30.5521
19.9882	1.71523	5.38668
41.9957	38.9317	-56.7333
-27.4388	74.639	-21.8903
-25.2952	-23.7829	-34.3253
-50.3386	-7.07898	-40.9141
-72.531	77.7005	-48.2884
1.73068	67.4568	-32.2085
4.63537	27.1	66.7728
-33.3986	18.8985	-68.2931
-56.1569	55.6225	-25.4669
7.04242	-18.1438	-11.975
-0.54001	-21.8405	16.8091
-41.8675	-24.6084	-45.6888
-22.6745	-19.9966	-13.6561
-25.5633	-20.3043	4.48076
46.1338	-12.255	2.29362
-79.0701	27.6538	-22.0213
-30.3322	-21.9074	-2.06642
-81.4994	39.8552	23.9711
48.2804	-34.892	46.9322
1.10602	-18.8976	-0.82137
10.9178	-18.2999	-9.59811
157.133	-177.986	75.3477
13.2851	14.125	-3.99813
-6.30193	33.8015	1.3399
14.897	-22.3559	17.337
77.842	-91.5696	-59.2076
38.3949	11.2968	-34.771
-18.6594	-37.2885	48.7925
-23.8799	-20.4419	-30.5005
-17.901	-20.6796	3.68343
2.10415	23.8957	0.7636
90.8881	-7.39681	-26.5848
-2.51486	26.7723	15.9883
80.5644	-25.6571	-214.163
-0.5976	-29.0897	-55.2893
-0.45931	-19.4245	2.7685
24.5195	0.03048	-2.61439
8.44576	14.9803	40.7089
18.6536	1.84046	25.9416
8.2047	-19.4573	-19.883
-3.63539	-23.4256	-39.5483
52.1884	-11.9725	-1.82583
-19.7237	-21.158	12.7911
39.8945	-20.4961	23.5587
-16.519	-39.4696	56.5235
8.26063	-22.803	19.9159
11.0075	-24.6143	18.5422
-241.441	-131.815	104.393
120.17	-24.1225	115.578
8.86892	12.7581	2.65948
-1.22642	-18.5472	8.75098
-46.8221	27.0419	-46.386
-6.39671	32.1159	36.3957
12.1071	20.5414	-15.6643
17.7324	12.4291	-11.1417
-5.7678	-18.2612	4.52395
-21.2989	-24.297	19.7089
-112.692	39.8563	-18.1393
-31.7595	-30.7957	-133.829
21.38	6.21191	-8.29977
-0.19875	31.7172	54.7589
2.91628	63.4821	-34.8948
-0.39911	-19.1482	-15.3786
29.4374	-3.73937	7.12162
-4.31112	-19.0315	-19.1885
65.2311	-50.8241	4.30853
30.5745	-28.3575	-30.926
-198.867	-41.489	31.8323
-33.7108	-28.179	-54.4967
75.5471	-38.4594	6.95973
3.97675	36.6629	-23.1724
60.1193	-40.2675	25.9466
194.646	-35.152	-166.017
-15.1935	-24.1529	23.9268
-33.2023	47.7887	-89.0326
44.1669	-39.0017	-39.3282
-37.6256	-20.7948	-6.20912
10.2796	16.3422	-3.17076
-47.7646	95.7314	-49.6529
-31.0014	-25.2609	-59.0848
22.8141	7.41315	-10.1887
45.0886	-11.24	3.22803
-75.6587	-103.318	128.406
2.41264	61.0835	-32.9702
-33.9353	-22.1865	-9.55079
7.87418	13.2258	19.8461
36.2075	-14.9779	21.2562
-65.8717	49.0295	58.615
7.10812	-44.5557	55.4313
29.0023	-1.89155	3.94212
-3.93869	-21.7176	13.6134
3.72777	-69.9856	76.4684
29.14	-1.76622	4.57022
-35.0906	-3.37036	-61.7018
8.08919	15.1977	6.7894
-50.6898	-4.02673	-40.7822
-33.9747	-24.2402	16.2162
41.0069	-41.1469	-53.3347
17.0436	7.30374	5.90315
28.4365	-23.7008	-13.0032
-43.5762	-28.5461	18.6712
5.08965	18.9924	-5.33913
5.59631	-19.7879	-6.22168
11.6598	14.7281	-1.09962
-67.7328	51.597	61.1206
-10.0229	43.4938	12.5569
-34.1188	-21.3861	-19.7403
19.7008	-23.0788	-1.68849
-29.6279	-20.0176	-17.8809
25.8603	0.18026	1.12677
11.3608	-19.2085	-8.82883
-30.0414	57.3315	-0.23608
0.01192	-20.0464	1.04232
-3.09443	27.3046	23.1051
94.9047	-68.7671	-164.374
-47.4886	-1.77335	-43.1374
18.3651	10.8093	-9.68858
23.1249	8.66855	-13.5851
20.0148	12.5501	68.131
-15.5445	-20.8754	12.9491
69.5686	-32.8536	0.22677
-1.05508	23.144	16.2624
19.0438	-21.5181	1.90616
-62.229	42.1379	32.6905
-30.7712	-21.6302	-1.97296
85.7122	-50.5006	28.783
7.11508	-20.7749	-0.51361
-29.3976	-21.2963	-3.63702
-15.0054	-19.4921	-18.2768
-41.8246	-24.389	-17.24
11.9001	-22.2682	14.9565
-24.0985	-22.7174	11.9037
23.8739	0.9993	8.28055
-1.5533	-18.6091	5.86767
-40.5364	-6.03064	-52.2998
-2.89208	78.8024	-31.8107
-23.3151	-40.6601	-104.571
29.6005	-25.7263	-10.1776
18.7426	-25.0568	18.9794
21.4332	56.166	-51.227
19.1053	4.06125	7.42878
46.5795	-33.2816	42.5764
-49.2961	-75.9528	140.768
-26.4861	-21.9572	-24.6537
-4.30439	27.8426	11.5719
0.15959	-21.575	11.1608
26.5341	5.24431	-10.9921
20.4959	1.82716	9.29015
25.5149	-1.01198	2.04557
23.9842	-0.4422	11.041
-55.2467	52.9899	-24.3002
-2.57935	52.0507	-25.2675
23.3644	3.79788	-6.17616
29.9574	3.91542	-12.9749
6.76721	25.4497	-11.1973
-66.6491	43.5935	217.031
33.3019	-32.6891	20.1572
25.4053	-1.67004	29.8682
-16.3278	85.7998	-17.5593
-42.019	88.1984	-42.7948
-36.7214	-24.7016	11.9823
39.2555	-35.1011	18.2716
14.5167	13.7436	-15.031
21.7049	-39.4754	43.6381
0.42789	-20.64	5.2218
-6.46451	-46.8637	-82.9344
38.3793	-10.371	9.0484
-126.584	35.2296	-20.8665
-3.47962	36.8658	53.6921
-7.90561	38.9181	12.6267
-1.99417	-17.7481	-0.08652
-23.3869	-23.5633	15.6224
0.48514	-19.2788	-13.6325
-47.5936	47.4664	-3.74467
-3.19347	-17.666	-9.64846
3.8104	22.3571	2.24603
3.71285	27.35	-6.64681
-8.45155	-21.7605	14.3086
-0.77971	36.717	-10.2406
-30.1874	-31.2949	33.272
-96.0737	42.5714	-19.613
25.9572	18.9938	84.529
20.6408	278.598	-49.6172
91.1721	37.0378	-70.1612
-7.3956	-18.0902	-12.6441
-6.62158	33.5122	22.4732
-5.13156	-20.3873	13.575
-24.6957	-20.8727	-3.86863
-5.73526	-24.904	-44.8415
-36.6045	90.1368	188.784
-92.1104	41.6044	11.1106
12.3922	11.1821	40.8676
49.5891	10.0527	-43.0849
-60.9417	5.54036	-34.1253
26.2934	-24.2836	7.74724
15.8119	19.1248	-23.8433
9.72304	13.3674	8.14703
54.4699	-12.6872	-3.58492
17.2139	4.58744	7.76301
35.7361	-30.0292	14.0069
4.37393	-19.9911	2.19211
38.2075	-32.6285	13.0664
10.7865	11.2716	13.4442
-11.5165	46.6259	21.4394
40.5952	-7.82199	-8.89783
-21.4443	-36.1376	-65.4727
-100.545	103.67	95.4683
8.56883	-21.9231	15.8397
1.55905	-17.9988	-9.29703
20.3076	-35.6739	37.2071
20.3909	0.38766	5.29776
-79.7978	-67.3581	150.14
-54.844	-31.0508	-16.8975
-12.013	-22.9761	19.9198
90.5422	-31.5541	-9.90092
48.2812	98.6193	-154.203
-23.9177	-20.2129	-25.0713
10.0895	17.1094	-11.6391
-11.1887	-22.2447	-37.6698
11.8371	10.4514	48.5207
-26.5272	-23.0482	-39.6685
-11.6224	-18.2334	-5.48936
6.42281	-17.9616	-14.5511
-46.2614	138.211	193.722
1.46464	-30.6306	35.5673
14.3723	12.6951	-3.74596
30.672	-40.151	40.6677
-36.5058	-6.24314	-55.7898
31.8434	-7.50788	18.6674
18.0908	7.38048	1.9602
-45.8034	27.7471	-47.8869
3.86763	23.5911	-0.13602
-111.973	-34.5896	-21.3431
-30.7363	56.4741	15.9191
3.32817	-19.3223	-0.08933
-74.2081	-48.465	13.7737
33.4236	0.05911	-10.8056
-145.652	-153.78	29.5196
-11.1322	53.8384	-7.72163
-14.1699	58.98	9.27842
2.78902	-18.0941	5.37758
27.2815	-76.7485	-96.4206
26.4395	43.0884	-49.0108
11.3583	-22.9519	-33.7304
39.4755	-30.9552	-15.6356
-41.4327	61.9338	-95.5181
-109.894	50.6863	51.6728
10.2149	-20.7551	-19.1857
-24.0178	-25.0383	-41.3638
17.2869	-52.4527	179.716
9.41175	-19.8948	-2.85466
-48.8867	41.272	-47.4796
38.354	-29.728	-33.1645
-38.869	54.8253	-2.53348
37.4721	-23.5281	61.0659
-5.31092	-22.1722	19.8654
-3.87567	-26.0511	-45.8234
-53.9245	51.8644	-13.1792
1.28155	-30.48	37.3383
43.3973	-7.80433	-1.91498
-64.6731	40.3207	7.84944
18.3194	11.6659	-17.5055
-5.6577	-18.169	1.06492
30.8675	-10.7416	33.8206
7.65329	10.5267	6.34098
30.237	-5.3384	7.40328
-16.6325	-24.1794	-42.5498
-1.59838	25.061	44.7925
7.8957	39.0213	-28.179
12.4983	-26.335	-44.8949
-11.5327	51.1695	-1.73706
24.0232	-2.82144	13.0078
38.2897	3.85791	-26.9706
41.3742	-24.708	29.3379
-14.4121	-17.2101	-4.57775
10.7602	18.2822	-8.78839
-25.2364	-26.5394	30.8201
-78.341	24.7788	-21.4786
18.3231	-20.8261	-19.3131
-28.2174	-26.2451	23.5748
49.5489	-14.5603	99.7497
78.33	30.5188	-64.5075
-28.5045	-21.7679	-0.07068
-7.58121	42.5624	-1.74894
-22.8962	-38.4587	49.6023
15.5055	3.26086	14.2239
12.035	14.8156	-3.76796
14.2339	10.5971	0.893
-41.9025	-31.447	24.8402
-32.994	73.7459	-25.7328
11.1246	13.5771	2.30595
-26.0494	-21.581	2.34454
16.7642	5.99266	12.4224
[truncated: 345 more rows]
