# Supplementary material for: Buffering by Transporters Can Spare Geometric Hindrance in Controlling Glutamate Escape
Source: Front Cell Neurosci. 2021 Jul 23;15:707813. doi: 10.3389/fncel.2021.707813 (PMC8342858; doi:10.3389/fncel.2021.707813)
Supplement: Supplementary file 2 [file Table_2.XLSX]

## Sheet: Panel A
Particles				Spheres						Histogram (raw data set)
X	Y	Z		X	Y	Z	R	nm		t = 1 ms	t=0.1 ms
-19.6594	36.878	-8.31659		10	10	10	6			441.489	440.033
26.391	28.4188	-15.1179		-479.483	1518.95	-205.069	39.2561			163.798	163.798
36.6088	32.19	-5.34466		-1302.75	551.202	-383.149	116.942			169.476	169.476
-11.0748	33.4305	3.13878		1029.85	-537.977	-1097.33	173.762			162.135	162.135
22.3933	24.6981	6.32261		593.789	984.701	1484.79	216.901			161.772	161.772
33.0312	-13.253	43.4623		766.954	105.428	-1186.03	139.02			167.037	167.037
70.2623	8.84562	21.0824		-875.984	236.99	183.037	103.207			168.51	168.51
-14.858	37.841	-17.2618		324.502	-1363.58	1435.24	81.3084			159.19	159.19
40.4986	69.9859	-53.9608		-416.415	-814.441	1570.87	48.7904			168.213	168.213
66.2799	15.4643	5.92488		240.404	1531.25	49.0854	167.864			161.553	161.553
-1.34991	42.788	-23.4184		-431.143	-1496.85	42.2147	114.42			166.497	166.497
-19.6084	47.659	-43.9396		308.757	-526.748	-690.673	72.793			162.12	162.12
26.6176	20.0315	11.9463		282.291	-140.743	760.294	56.834			162.136	162.136
-5.68931	32.9719	6.44895		-1135.1	-276.511	-384.292	20.1863			313.348	313.348
42.827	39.4404	-22.6738		-909.228	1681.14	-1266.16	57.2653			164.735	164.735
35.1651	26.1725	-17.3308		1148.58	480.78	-33.1425	199.341			160.189	160.189
35.6362	13.3899	10.5964		445.23	1503.16	-888.781	38.2973			169.623	169.623
29.7694	24.0562	-6.66416		763.532	1110.69	-910.884	219.061			167.373	167.373
-4.94126	41.0628	-14.0953		-1245.53	-270.578	-308.893	148.183			205.346	205.346
46.4443	-1.09341	47.3438		1145.13	656.022	1061.01	182.864			169.43	169.43
25.5521	28.2058	13.0557		71.879	-747.113	-465.829	93.6925			161.269	161.269
10.3706	84.0079	-84.8761		369.628	848.37	1249.98	114.607			163.734	163.734
39.5866	31.2108	-5.47519		-596.34	1409.31	-873.016	42.4547			167.39	167.39
9.93831	65.5194	-84.3384		1367.65	49.0973	1526.76	54.3722			161.157	161.157
0.72685	37.8181	-47.4673		-71.5549	312.143	-346.578	210.159			162.967	162.967
26.5812	33.2077	-10.2145		858.542	931.703	1169.46	58.9073			160.329	160.329
18.2726	28.1668	4.37971		-1079.04	1208.82	-1586.93	151.877			167.341	167.341
-20.7259	45.861	-37.273		-851.37	1103.02	1525.29	65.8488			240.666	240.666
-18.9863	24.9249	-168.857		-639.025	-1643.6	-719.185	40.9097			163.105	163.105
-10.5349	36.2284	-0.72753		-860.502	1357.62	564.125	59.8925			255.327	255.327
33.1861	57.8795	-56.8345		-399.94	1149.46	1123.87	50.6761			162.635	162.635
58.1015	29.9063	30.629		-156.768	1213.92	-435.146	110.384			162.033	162.033
36.5086	31.5012	-22.8466		850.092	-438.918	1645.62	65.0332			271.534	271.534
173.59	125.92	25.1736		1612.89	1076.21	-1683.18	169.437			168.338	168.338
34.8978	19.8058	-3.78444		-1397.66	975.242	-186.052	205.568			165.541	165.541
12.9446	41.7795	-8.32412		-1505.18	1110.29	959.053	160.948			168.264	168.264
-58.5984	-48.1921	76.9896		1021.93	118.484	569.76	160.469			162.028	162.028
45.3685	14.3846	34.1018		1409.26	591.668	-1489.5	172.119			161.627	161.627
23.8305	22.0294	7.59826		-418.707	-998.445	1533.66	105.874			309.42	309.42
33.638	7.87691	23.3623		-911.75	-1025.76	1167.81	185.913			161.916	161.916
-18.8255	43.3724	-32.5025		787.386	-30.2768	-1083.9	176.182			164.987	164.987
37.6859	-11.0251	61.9361		1398.96	181.5	-1227.96	82.3852			163.455	163.455
21.6274	29.6116	4.99675		498.183	-1341.07	625.151	212.864			313.502	313.502
87.3489	57.1455	38.7585		-1503.72	-547.638	288.255	139.261			166.569	166.569
1.16082	31.9108	-99.1496		-823.549	-707.832	367.64	47.8971			332.155	482.864
-4.58208	36.4888	-3.6233		978.8	-639.432	1670.82	119.434			352.52	352.52
25.0001	29.6155	-1.00602		768.569	1203.95	-715.62	134.593			164.202	164.202
50.5195	14.003	1.30602		-1662.78	-806.985	1146.2	64.6223			160.611	160.611
28.204	25.1787	-6.2238		115.896	946.611	992.921	91.4217			166.165	166.165
43.4674	23.6539	-111.107		-930.668	-1538.34	-231.1	199.236			168.743	168.743
49.4457	-1.30379	16.893		-1661.86	174.296	1272.19	182.492			165.999	165.999
82.6753	28.1354	14.3771		1661.77	563.068	1350.23	61.1644			172.589	172.589
33.9496	20.933	-1.60221		-1050.2	-212.496	-1150.88	23.4285			160.636	160.636
62.8174	20.7393	12.0095		117.129	-1088.45	361.979	122.157			171.255	258.496
15.0145	34.6882	-32.4809		-642.906	1132.93	-1313.75	151.356			168.6	168.6
20.7915	-132.289	-208.251		-176.987	901.352	441.587	151.097			163.436	163.436
37.6477	-46.902	67.1402		-306.384	1512.28	665.585	110.367			165.199	165.199
0.80864	36.819	-22.0764		-1311.7	280.264	-298.521	20.9354			166.888	166.888
33.0104	65.236	-47.4519		-1116.03	1362.83	1635.23	134.819			170.053	170.053
-28.4924	42.3725	-42.5105		1152.37	256.94	-705.272	84.4801			165.674	165.674
-7.38957	38.1698	-44.7108		-117.532	-435.429	-1208.8	115.87			160.923	160.923
13.1257	31.4954	-2.68362		-191.509	108.386	1348.24	101.256			170.273	170.273
19.8117	27.7111	3.10875		360.783	866.493	0.45111	39.6665			166.448	166.448
33.5932	24.7516	-15.4229		14.6294	-188.363	-1346.69	172.289			160.008	116.61
21.1612	33.2538	-112.348		1046.54	-884.455	403.687	111.765			167.626	167.626
24.3491	12.0568	25.9811		-1495.15	839.192	716.817	128.295			162.144	162.144
23.253	33.5626	1.95215		-1633.82	1432.59	-2.01309	195.276			158.648	158.648
60.0632	-22.2972	-206.506		232.531	1028.26	-1466.61	64.0862			158.531	158.531
13.0546	38.574	-1.07731		1177.7	22.9752	-1578.89	212.196			165.809	165.809
5.24319	41.3422	-11.7423		-908.534	-1643.51	-1185.4	95.8513			159.993	159.993
56.1599	-21.558	23.9801		-1606.41	666.785	592.033	91.4807			161.439	161.439
10.0346	30.3118	6.30369		535.566	-289.926	924.924	29.4746			164.772	164.772
19.5934	28.5178	-6.28525		34.5805	-1667.32	-1151.24	46.6278			165.864	165.864
2.57147	28.0356	-62.3433		-1648.93	-1467.11	1109.02	35.7621			161.215	161.215
34.3239	70.8811	-118.274		399.022	1677.28	-635.034	176.075			166.021	166.021
61.3272	5.66969	22.9918		3.28143	-858.356	55.9659	105.128			172.56	172.56
12.1969	29.407	3.72418		-403.617	1628.01	-1134.8	49.3984			161.186	161.186
0.00549	36.8284	1.79823		165.896	1421.7	1358.54	51.0221			160.69	160.69
29.8465	16.2339	12.7596		-11.424	-1142.66	223.415	24.4519			163.32	163.32
32.3989	27.3957	16.9448		-974.405	-1089.98	811.996	45.0185			160.016	160.016
17.8294	34.6371	4.21895		1595.88	869.523	-1165.59	206.345			160.2	160.2
3.35638	48.9738	-61.173		-468.923	-802.904	151.416	118.587			164.638	164.638
22.017	22.4402	19.3129		-406.792	564.422	-1014.36	114.027			166.121	166.121
-10.5509	36.4362	4.62131		-482.056	558.589	1011.03	124.44			162.521	162.521
19.1764	29.0255	-10.1211		480.423	979.147	-203.087	35.6927			170.985	170.985
-4.8147	41.0668	-29.8964		-271.764	1134.63	-439.01	168.44			162.028	162.028
28.3731	27.5958	6.18816		955	-173.822	-1163.9	99.4789			164.859	164.859
10.4802	14.4245	-92.1804		728.194	-195.79	-130.911	207.402			164.234	164.234
9.19074	37.4493	-4.4493		-1295.13	588.045	251.313	173.434			246.625	246.625
54.0898	115.395	-118.711		-645.899	22.0666	1463.66	175.825			163.771	163.771
15.9288	31.4296	-21.9896		1585.48	-1311.5	-550.84	190.339			160.989	160.989
102.184	93.3904	71.8199		-1163.85	1249.45	100.635	87.4484			164.029	164.029
60.7968	-9.35091	29.8826		772.601	-1436.57	-1663.96	100.812			170.271	170.271
47.4534	4.37945	29.2528		-852.318	337.003	-613.501	148.781			160.883	160.883
47.0469	50.789	-7.24767		1062.61	-1039.42	1563.41	69.1187			167.888	167.888
54.5107	122.814	-107.979		-345.015	431.987	-1150.02	125.498			220.023	220.023
10.7256	35.108	3.59329		-1607.13	-985.865	-915.758	124.769			163.075	163.075
42.625	18.6364	-7.84706		-1621.86	-1147.92	-913.884	43.8983			168.622	283.554
-6.97753	42.8305	-15.3618		-756.272	-301.968	-525.614	103.081			166.084	244.213
48.514	47.5192	-18.2326		588.887	-109.843	-888.995	49.1238			165.793	165.793
-8.49262	36.6302	-5.40378		-1287.93	1381.03	320.104	182.606			159.013	159.013
6.02228	43.9351	-11.0556		331.082	1013.72	-71.3574	168.948			161.404	147.54
21.5945	29.6858	1.18691		-1025.66	1071.22	339.405	198.597			168.656	168.656
-3.80555	34.3781	-2.17196		-1214.9	1395.36	-1604.36	129.236			170.023	170.023
74.9601	26.1116	5.73831		-404.582	992.941	-1410.55	89.0855			162.69	162.69
-0.79866	36.8979	-20.0205		-1472.81	-770.21	-266.976	173.43			477.506	243.63
59.8781	60.0219	13.5606		-1497.54	-1213.49	-22.264	123.282			162.262	162.262
11.1959	41.1236	-30.1945		536.095	-46.2665	1418	38.6844			160.686	160.686
15.7957	31.4341	2.4846		-295.902	-1170.04	971.74	104.704			166.421	166.421
-13.3876	35.2259	2.64371		943.49	153.37	824.746	137.534			160.249	160.249
78.6983	6.5281	21.1391		1596.14	-685.982	1097.07	158.338			159.532	159.532
25.3878	26.228	-4.53428		1562.11	-256.72	171.953	114.193			160.55	160.55
41.8415	14.1597	-4.26903		-743.979	-1304.7	1128.98	195.851			164.645	164.645
15.196	25.2892	10.3537		116.769	1215.87	747.509	79.2236			162.382	162.382
17.5788	29.8894	5.85694		-1021.35	1561.2	71.2963	128.284			794.626	701.886
73.4536	-9.53614	-149.214		-920.506	836.003	1579.04	157.892			164.973	164.973
40.3904	-1.04517	-126.342		-1667.16	-287.145	-1601.06	168.316			162.943	162.943
32.2628	25.4761	-5.27742		1075.69	-1188.27	723.243	140.789			166.428	166.428
38.1404	11.7105	34.219		-1027.61	-1442.01	-1558.35	212.784			166.501	166.501
1.54599	60.1362	-55.8154		1450.54	1416.85	-727.58	175.956			212.518	212.518
15.2731	26.5091	8.74322		1700.76	-1658	-1676.84	216.432			173.668	173.668
17.4491	27.2121	3.78054		1155.13	629.46	-1694.1	189.865			161.664	161.664
41.2784	60.047	-42.9765		801.653	-1602.73	-1166.15	54.5364			187.335	187.335
-14.9876	11.9334	-182.877		1253.79	1577.1	-1452.29	195.43			1107.85	284.846
54.9808	4.21072	20.8291		-301.343	-1122.81	1336.3	215.706			169.031	169.031
40.1599	29.72	-7.59165		-781.749	654.002	-1207.46	94.3653			174.777	174.777
-5.04966	33.6113	1.76265		1569.74	-716.125	745.058	33.4067			159.699	159.699
5.2331	43.9468	-0.24431		-371.001	1591.45	-896.175	198.72			164.172	164.172
-17.5194	39.3514	-19.0597		-863.763	1115.13	-234.983	181.406			158.905	158.905
37.1063	-7.93382	41.5915		-1468.98	340.673	114.031	165.267			543.416	330.598
15.5824	27.0486	7.3314		-904.675	-487.005	-621.495	186.261			165.533	165.533
18.4946	50.9452	-9.13031		-1376.99	466.465	-37.8612	158.875			160.675	160.675
39.8115	22.4733	1.94464		1355.94	-1471.96	-1505.71	192.722			161.088	161.088
8.27518	35.9164	-7.25561		-612.908	-291.942	-1488.07	169.369			461.903	461.903
10.6652	24.8147	13.5807		701.813	1654.06	727.208	64.3898			169.46	169.46
39.0449	18.5094	16.4002		164.278	-1237.51	-902.996	138.798			170.362	170.362
3.25914	46.1212	-7.73763		786.991	1593.92	536.134	65.4901			162.14	162.14
-9.8428	34.6987	-0.75689		-921.859	1468.58	-157.573	153.373			265.436	150.727
51.4699	57.1155	-10.4728		190.802	1489.13	1197.78	121.578			162.764	162.764
34.4342	33.0217	-13.8404		-1113.44	-1382.33	1154.1	191.907			169.629	169.629
31.2973	8.61664	24.7644		400.054	-275.438	1494.17	173.517			172.656	172.656
35.1427	21.0875	-16.2615		-986.217	1455.5	1518.31	40.3384			172.436	172.436
78.2705	29.1375	20.1944		-880.405	458.506	1613.59	201.053			159.474	159.474
4.38493	38.0919	-4.01089		-1083.24	1043.6	-421.33	53.1646			161.973	161.973
21.455	32.8157	-0.57433		-1485.61	-851.15	-532.937	61.1545			244.191	244.191
51.8009	58.0292	7.97327		1439.5	401.452	360.386	32.5233			159.86	159.86
-9.94705	36.2674	3.28198		-44.9712	-1485.37	-272.942	215.573			167.845	167.845
46.1016	30.3966	-36.7002		-1254.46	-795.187	1623.82	182.112			475.782	475.782
27.6038	19.5496	11.2249		1049.14	870.941	-724.968	44.6692			175.056	175.056
18.3434	24.4945	8.3732		1305.6	-1117.9	1458.42	170.48			162.58	162.58
29.0217	25.0597	-9.61563		1398.36	-724.318	-977.342	140.296			166.517	166.517
1.68223	43.3876	-7.85178		-316.363	623.937	910.605	23.1049			767.901	715.606
47.9136	6.72139	3.14665		829.828	-1477.37	778.926	94.5281			164.827	230.825
49.7007	31.329	-33.435		1239.46	1343.39	150.21	73.1827			166.021	166.021
32.7324	23.0268	15.5295		57.7866	-1406.56	1632.3	170.408			166.94	166.94
98.0806	68.1549	48.8555		-1531.18	985.953	-1300.94	136.368			164.719	164.719
30.0319	18.0539	-69.7986		475.889	1454.82	314.675	209.412			165.172	165.172
15.3087	33.8402	0.01022		371.239	-1444.77	-1281.79	74.4854			270.02	270.02
31.2848	15.4575	13.6134		-458.061	-1025.68	-1529.83	46.3972			167.172	167.172
17.0695	26.3542	8.2615		670.785	35.322	1662.08	32.034			166.643	166.643
39.8562	51.7964	-19.1318		-1296.52	-1153.96	-483.978	26.7577			218.926	218.926
20.9563	35.2352	5.50567		430.688	-230.631	-351.058	80.3515			164.403	164.403
30.3025	27.0255	5.49293		70.0387	-116.553	686.708	123.55			165.423	165.423
0.01227	36.2512	-6.56129		-977.156	-1001.29	798.986	54.5792			168.157	168.157
37.6014	29.2073	-1.13385		-568.422	-1424.31	627.753	198.337			166.927	166.927
29.5249	28.9492	-24.9886		1594.66	-1346.06	-1341.81	27.6106			167.997	167.997
4.96138	64.5464	-59.1438		70.8401	-117.575	276.018	131.581			168.278	168.278
38.5157	20.569	-16.9105		362.805	1386.85	-96.0748	145.466			162.347	162.347
40.4875	24.5001	-15.5225		1008.82	815.217	-395.609	109.754			159.484	159.484
26.9514	23.439	1.97331		-1398.79	-1323.05	-1399.93	41.7494			178.236	178.236
30.8118	74.4603	-61.3043		545.567	1445.75	-28.942	37.751			166.404	166.404
10.7997	31.7356	-8.71625		661.67	-1468.7	-870.895	108.345			304.964	304.964
21.341	25.1333	14.7384		287.144	1462.62	1171.74	63.2801			162.236	162.236
22.3982	46.0423	-23.2816		-429.902	1487.57	705.375	102.481			160.239	160.239
46.3764	27.8427	9.2929		115.581	-365.151	-126.836	180.772			165.151	165.151
48.0904	-19.6157	50.299		251.699	1242.05	-1483.95	71.6099			262.632	262.632
75.4596	40.9904	25.2463		-1394.68	-1077.59	554.6	84.5409			161.227	161.227
54.8103	48.0496	-14.3421		1176.27	1613.75	-676.185	176.768			170.153	170.153
47.1444	28.2981	-33.4818		1370.42	-30.147	-866.411	172.901			170.955	170.955
-4.87367	37.1315	-16.0498		1653.74	-96.1753	1107.07	137.776			160.915	160.915
14.8291	42.7861	0.96081		1273.59	-1525.13	-194.904	36.5395			169.011	169.011
93.3183	43.0475	28.5362		1599.46	987.856	-343.064	111.397			165.613	165.613
5.01286	37.0743	1.07142		-189.483	509.482	548.097	98.3513			380.751	380.751
31.9666	33.3136	10.5653		-365.17	-1622.28	-693.587	80.3606			161.191	161.191
25.4014	22.6523	11.5497		837.541	-1623.92	-78.3497	128.636			159.635	159.635
31.3358	53.3082	-14.3468		-529.362	-786.291	-70.9747	216.107			169.106	169.106
19.4376	45.1011	1.96737		-367.363	528.619	-1513.29	144.699			163.2	163.2
47.2467	27.7457	26.7929		-855.57	-929.612	435.262	77.7129			385.465	385.465
-8.97549	25.0132	-81.082		-1187.68	1437.35	634.28	150.804			167.392	167.392
27.6883	29.7396	-30.886		359.527	-164.882	881.037	149.192			160.229	160.229
19.5781	35.8454	-2.13045		1589.86	1364.3	-1194.43	134.724			162.755	162.755
-7.37283	41.4993	-9.51889		771.095	-1688.23	127.857	173.85			161.544	161.544
7.96987	41.3668	-22.4311		-1675.77	-833.286	-1445.54	110.758			160.126	160.126
31.0961	92.9044	-87.4608		307.469	38.8306	-734.18	177.489			282.748	282.748
32.6967	24.6706	-4.67742		810.429	-1134.8	104.092	67.0125			650.419	595.682
41.588	26.3525	23.3692		1076.22	767.004	1438.64	192.236			163.52	163.52
35.9364	23.5298	-14.1537		566.27	1401.23	1598.98	177.155			162.237	162.237
-11.5601	32.9926	5.62998		-769.118	-1267.25	-977.615	128.463			171.017	171.017
28.0361	21.3483	6.22412		1611.55	712.434	123.992	59.7465			163.663	163.663
22.1975	17.3128	24.563		735.529	-1544.31	1393.69	126.22			160.204	160.204
31.834	19.5505	4.68823		-644.429	-729.463	540.081	86.8542			173.853	173.853
-8.52513	37.1096	-12.9932		-232.137	591.912	201.208	51.8927			171.24	171.24
8.82179	64.859	-79.4607		-1394.33	492.865	1596.29	151.521			167.257	167.257
74.7021	22.1933	6.32845		526.328	-829.719	1630.92	94.0156			542.936	542.936
162.215	-157.636	-339.595		1150.72	1503.85	1195.78	52.5229			173.639	173.639
32.5348	32.5437	-12.1713		1339.13	-1512.97	-1660.18	147.363			171.543	171.543
18.7647	26.7336	-0.07896		834.335	70.5618	1575.03	214.884			169.462	169.462
34.184	22.5843	1.21217		-1258.67	-1647.26	1255.15	191.012			160.26	160.26
47.3084	7.69127	13.804		-1091.79	-863.826	1173.76	127.675			164.796	164.796
16.2174	24.1155	14.913		-1118.25	949.117	1416.57	45.8187			169.593	169.593
61.8833	21.8864	-6.83106		-200.121	-527.611	1205.01	215.284			165.803	165.803
-17.9488	45.1057	-33.7112		1243.78	-875.128	-1161.94	170.189			293.281	293.281
61.2082	62.3078	-3.3598		-1471.39	-277.426	767.963	105.58			163.736	189.169
25.4569	27.6791	-14.1934		3.65535	-290.558	373.657	194.13			165.583	165.583
23.4647	28.1655	8.16966		1002.27	936.209	1282.99	178.54			160.516	160.516
35.312	21.5883	11.3724		-150.49	1296.74	490.517	137.933			169.189	169.189
20.3594	28.0237	3.09996		-67.1825	550.515	1546.1	136.709			160.245	160.245
28.2635	50.5448	-0.11503		-1142.21	-1291.98	578.939	52.4387			164.508	164.508
42.0708	25.369	-6.60594		734.908	-1020.12	-555.416	137.295			160.485	160.485
0.68614	37.0538	-45.8078		1099.86	-1227.62	15.2662	179.736			287.161	287.161
-1.88236	32.3291	6.42729		63.3148	1301.51	-664.486	135.689			242.121	242.121
15.8846	43.3047	-49.9322		1558.79	-71.7035	-301.076	88.3236			163.137	163.137
90.571	16.9743	8.83342		-1588.28	-380.402	-1484.85	112.949			164.479	164.479
35.065	30.7899	14.7689		739.385	-1527.75	-683.183	95.4951			207.613	207.613
2.75531	37.7025	-52.8452		624.58	1026.63	-346.383	23.5799			160.745	160.745
103.244	71.8696	125.931		-369.28	804.692	-131.472	105.023			171.424	171.424
16.9081	28.1116	6.8193		15.0453	545.905	-1376.43	209.706			512.538	310.189
-1.41337	40.6371	-41.7966		-365.523	1142.27	-447.577	72.329			171.489	171.489
23.7086	32.2474	-12.1354		-1471.9	525.141	751.433	78.204			163.03	163.03
34.6895	-18.7033	52.6637		-1502.2	786.233	1491.37	65.8196			781.144	10.9692
30.6954	20.1814	17.8855		-56.0692	389.042	849.527	218.715			159.184	159.184
44.8956	32.9509	8.77383		261.736	139.823	-644.481	197.747			169.183	169.183
13.6028	22.6261	15.9997		-555.682	700.091	686.552	185.809			130.328	287.629
-59.531	29.1777	0.51316		1351.08	-1292.11	-1378.4	123.715			172.955	172.955
22.5553	36.5366	-8.63259		585.847	953.533	-245.57	21.0621			250.671	250.671
25.9427	15.5052	-68.5132		1092.12	-1283.46	-590.669	107.065			162.66	162.66
-4.37012	37.5172	-25.1716		-23.0099	1352.04	1175.41	158.441			161.092	161.092
16.6757	37.3062	-15.71		-1511.65	-1302.89	-1434.9	209.223			164.238	164.238
-3.0436	35.8898	2.48278		-503.477	871.041	1667.86	111.495			163.802	163.802
7.13134	35.1677	2.89318		45.5043	-204.809	-296.315	54.5826			160.058	160.058
10.5983	32.9027	1.918		-750.839	950.12	5.93136	20.239			365.278	365.278
16.1187	51.2517	-7.3206		1683.92	468.49	-1511.29	62.9153			159.682	159.682
9.06511	61.7794	-42.9694		598.422	-267.365	292.457	75.5967			163.696	163.696
10.9735	31.6135	4.6676		-256.716	-1540.66	-952.84	143.7			164.807	164.807
-5.95886	34.2867	4.64619		-246.008	1264.57	-1320.51	44.8349			160.521	160.521
31.8557	29.9783	-5.1566		607.358	-1447.38	66.694	64.8278			159.201	159.201
-17.7591	36.6332	6.03236		-701.428	-231.808	84.5045	183.617			163.305	163.305
41.4415	17.1811	-5.26281		86.1023	-1577.12	-1036.05	136.226			161.128	161.128
-23.7615	-115.003	127.406		32.0665	235.267	-884.055	110.743			344.565	344.565
-10.2562	42.3347	-19.0066		-726.068	1223	-1604.4	56.7958			538.313	480.815
21.0807	23.4743	13.3044		-345.41	86.2271	648.38	103.189			175.215	175.215
18.695	30.4947	-0.93495		654.432	-695.877	-588.307	47.5508			161.347	161.347
52.2203	3.88574	8.83852		1042.58	-75.7044	969.198	208.84			241.444	241.444
-14.5301	37.0921	-4.17495		1499.88	-825.096	1091.82	193.85			164.518	164.518
51.7206	31.7259	-26.9926		-1188.13	657.68	1478.34	194.321			160.349	160.349
22.1461	34.1915	9.07453		101.167	-546.371	-534.71	83.4863			163.462	163.462
14.4783	31.2195	2.53554		-1652.06	988.158	583.516	161.141			166.967	166.967
42.3931	-30.9511	65.7827		-783.096	-1407.74	-1637.84	184.559			159.525	159.525
13.9506	28.9138	5.37118		-1358.4	-607.645	-1103.31	36.7545			314.361	314.361
45.2273	10.3213	45.3293		-283.962	1087.62	-93.054	136.696			168.595	168.595
15.4232	41.0383	-7.56052		315.963	738.277	483.244	73.3664			225.302	225.302
35.7857	10.7698	34.032		-1371.95	-1050.19	-1683.49	132.779			264.913	264.913
4.02381	41.7374	-1.05835		-1038.34	-169.03	-1164.42	78.5069			456.687	397.398
27.309	74.4103	-67.8134		1577.23	611.954	1162.38	219.698			161.104	161.104
-15.9106	36.8334	-6.96273		-669.114	1337.35	239.116	120.863			164.553	164.553
49.9334	-97.3786	-275.886		-1278.92	-561.098	152.733	142.153			165.988	165.988
61.6217	23.7316	42.5918		-919.304	371.955	52.7108	23.2961			160.024	160.024
17.447	24.6686	15.3003		-928	1485.43	1319.79	138.346			161.024	161.024
19.1711	45.3291	-18.6792		-333.355	-462.985	1410.47	198.012			170.705	170.705
29.1626	5.45546	29.0254		618.757	-965.03	-698.215	175.509			162.22	162.22
45.8141	-11.6566	34.0191		-1304.78	-415.134	413.641	179.901			397.934	397.934
-4.0169	40.9773	-0.06868		-1641.65	1539.08	887.056	108.999			166.219	166.219
78.7016	22.1338	4.28032		761.057	-1261.02	-829.896	156.585			160.213	160.213
23.1688	24.5494	4.19731		-1408.15	-1678.58	1454.2	60.1148			333.059	333.059
58.3045	-81.3314	46.3021		-1363.58	-1466.99	130.956	32.0728			165.86	140.711
-24.6577	-265.621	-199.824		-834.293	-1459.18	801.342	72.7026			163.365	163.365
25.7121	18.8533	16.3522		532.696	595.361	283.443	132.907			164.909	164.909
6.50575	37.7647	-13.0657		640.038	328.184	-148.111	118.035			176.339	211.422
46.2772	32.231	-42.778		1014.03	-864.192	191.866	179.179			634.76	379.532
30.5247	25.9007	-0.27806		637.317	-927.989	-229.604	131.136			159.943	159.943
-19.2513	38.2029	-14.8706		1138.47	-85.1939	1644.06	132.433			165.69	165.69
25.3461	26.4318	-5.53725		301.149	-812.296	-578.304	80.6425			166.346	166.346
45.6414	-2.58964	35.6162		582.351	-967.673	-1150.65	71.5599			167.969	445.908
37.8536	20.9332	-28.1938		-578.021	-1074.12	1502.74	55.3189			160.215	160.215
-6.19448	34.8496	1.33158		-1506.2	311.246	262.129	159.683			509.442	509.442
10.477	73.9779	-84.954		-1271.7	1079.52	-361.521	62.2201			160.239	160.239
10.0899	-43.6414	-274.315		-995.427	80.35	-1175.94	77.8169			161.899	161.899
-10.9997	36.9505	3.50667		1394.49	1359.24	570.057	34.2028			162.56	162.56
5.07714	42.7529	0.70942		199.932	-1547.99	1014.24	55.3471			166.705	166.705
10.8587	29.6931	2.18444		1558.95	652.094	860.182	48.8436			168.12	168.12
38.7307	23.5034	13.6688		855.74	-1235.97	808.718	71.6831			163.252	163.252
51.455	-67.9197	54.5002		845.694	1025.84	-872.753	98.441			171.556	171.556
19.2553	31.7677	-5.91624		-293.369	1096.77	-1285.81	200.707			158.668	158.668
29.8405	71.7365	-54.6528		1364.46	1557.54	-915.476	216.395			163.714	163.714
30.7943	13.4237	27.0544		1263.18	-887.799	-524.034	136.975			162.497	162.497
45.7854	33.7595	-43.8056		-1200.89	750.052	-358.682	112.33			160.151	160.151
71.4819	19.9533	13.857		-1004.28	441.211	1061.09	111.939			162.304	162.304
8.2445	31.8268	6.20755		489.19	143.989	215.859	128.68			347.259	350.508
12.2372	61.5489	-42.6531		362.52	482.69	902.92	77.0135			159.572	159.572
-10.8458	37.6831	-5.36845		-62.0191	987.939	-823.856	71.4557			168.065	168.065
20.5785	21.0292	15.9771		-635.167	-922.651	369.25	160.007			161.003	161.003
51.9993	42.6521	17.6199		-409.246	-235.774	-795.967	144.715			164.446	164.446
-8.03173	33.619	-63.2432		1150.91	225.715	212.475	119.6			160.009	303.699
33.3651	20.7832	11.3712		787.607	346.609	664.113	138.064			171.985	171.985
13.6221	27.6971	9.68365		1564.99	106.157	1030.83	118.073			160.355	160.355
29.5743	20.3732	14.6733		-998.694	1239.34	1534.33	49.9546			153.269	153.269
79.3669	11.3546	15.9175		-1105.72	-628.615	868.295	150.494			160.023	160.023
0.65922	29.5275	9.80679		-1098	965.315	-544.051	131.244			480.606	480.606
35.1648	3.45439	27.452		-786.822	274.136	921.824	84.1689			163.201	163.201
20.1608	43.6077	-8.12553		-1505.84	-548.685	1363.89	163.5			169.135	169.135
-6.22495	42.0479	-10.0478		-1150.76	1587.31	954.327	187.906			166.051	166.051
26.2476	26.5626	-2.04032		-627.141	-287.126	492.244	110.862			164.377	164.377
15.0488	26.9252	7.01245		192.042	382.376	281.604	197.037			693.737	693.737
43.9401	4.11174	20.5363		766.041	227.233	422.809	52.7956			166.454	166.454
17.3706	31.9178	-24.9897		-49.2959	314.01	-692.1	116.712			175.426	175.426
26.2695	10.334	26.7167		-312.847	290.547	670.275	191.857			417.238	363.502
42.497	39.4634	2.33576		879.756	231.092	-292.113	50.0929			163.578	163.578
19.4992	20.0044	19.0683		-249.019	708.208	986.006	117.479			170.004	170.004
22.775	27.7497	-4.00871		280.043	-1139.25	-69.236	83.1949			167.547	167.547
2.33378	-42.9445	-182.15		812.528	388.492	-1255.96	103.577			171.46	171.46
2.47608	39.9892	-3.68647		155.91	324.414	733.175	24.6589			166.84	166.84
4.60773	53.3137	-15.275		800.589	496.92	-979.914	153.746			178.041	178.041
68.075	62.8913	9.82952		-467.679	-483.413	819.323	125.927			303.193	303.193
14.2744	39.8883	-22.4027		-1569.26	-1427.58	-1693.1	104.718			171.257	171.257
38.2758	22.9148	3.99361		1452.8	1007.49	-1666.05	127.798			169.151	169.151
104.897	-30.6048	-153.43		-1112.23	-779.705	1011.04	157.348			162.577	162.577
31.3202	21.0508	-0.61793		717.754	25.3108	1525.7	203.362			162.605	162.605
22.1685	28.3989	-4.17022		746.685	174.18	-1374.98	66.1748			172.211	172.211
20.7083	33.7726	-4.85046		879.834	-1032.03	439.902	85.0293			161.365	161.365
7.42734	37.0193	1.83672		611.379	1406.64	-925.924	94.544			171.311	171.311
18.8185	28.2661	-0.59509		-1361.55	-1543.26	-864.117	90.5882			255.176	255.176
68.4226	53.0429	3.83718		132.8	696.391	-831.55	75.2857			162.848	162.848
100.678	74.7157	70.7913		304.815	1131.79	-92.2853	78.7927			744.728	798.064
30.9636	206.501	-201.53		626.542	718.692	1415.51	206.081			160.103	116.525
32.1936	50.8555	-23.6628		-1352.43	372.978	-1407.23	146.727			164.05	164.05
22.4324	25.9474	-0.17027		-284.407	1120.65	975.802	120.535			161.009	161.009
32.4256	17.6752	21.679		517.629	-454.659	-1411.69	37.3879			162.68	162.68
-3.34294	39.2443	3.5309		1044.22	-1098.12	1429.1	79.3038			201.881	201.881
67.7879	15.6141	13.2153		-1128.89	1326.97	293.624	161.36			159.863	159.863
6.7148	43.7145	-1.92167		-1059.29	88.5978	-1070.09	119.49			166.973	166.973
4.61178	33.7657	-5.18439		-180.925	1689.02	-796.401	119.575			162.483	162.483
-2.07411	-39.8115	164.999		1003.66	214.199	1036.75	42.8711			191.091	191.091
18.9175	41.9921	2.62043		521.311	938.612	524.615	161.294			166.459	166.459
21.6387	28.5722	-9.33759		1461.6	831.402	1312.47	42.758			159.33	159.33
26.8812	13.8862	21.4627		-47.2703	-1062.69	-596.46	74.5864			165.539	165.539
41.9486	65.5366	-73.3417		-1657.55	1545.92	-268.588	62.1508			162.077	162.077
24.7859	26.7705	-11.2058		1563.99	-724.921	281.057	40.8789			165.318	165.318
-10.0649	40.7142	-27.3463		467.843	-558.479	-1240	218.387			417.758	424.947
-5.10031	31.8802	-77.6906		1076.57	1691.89	-250.658	113.869			160.551	160.551
12.9627	57.9532	-99.7777		-1114.85	-935.789	-1373.31	153.168			168.437	168.437
12.7008	32.5702	-16.4763		-1607.81	125.735	-822.621	157.071			160.78	160.78
-16.091	34.6941	3.70515		-448.723	872.108	-166.313	201.5			159.396	159.396
19.34	34.9797	-0.10513		-96.3141	-841.573	-1226.4	117.634			160.533	160.533
30.1776	59.0642	-43.5214		-1015.68	-1172.98	-896.579	187.585			162.016	162.016
13.3469	30.7893	8.48539		992.938	572.459	-743.66	63.9398			161.074	161.074
32.0909	33.9387	-3.04917		1379.23	804.447	-267.459	167.24			160.639	160.639
0.20653	36.3788	4.79604		-703.443	900.262	-1360.71	66.4388			160.346	160.346
-5.63436	42.3914	-2.53796		-1013.51	1304.4	-1022.26	91.4398			166.413	166.413
27.427	25.493	-38.7066		935.732	-1617.9	-41.8697	162.741			167.254	167.254
38.5767	52.1282	-7.07849		-1643.84	-507.963	1628.4	71.1363			369.541	139.633
46.7067	6.08379	12.5556		425.517	-1003.97	545.964	99.4291			159.243	379.403
38.4395	11.7709	21.0295		331.109	-1472.37	615.522	118.731			160.094	160.094
-2.93747	37.6452	-3.3431		509.718	1170.59	748.459	126.024			214.528	214.528
13.9276	62.4388	-80.1021		-63.7496	-270.644	-977.495	184.907			168.383	168.383
-25.7096	40.7094	-30.9339		625.844	-832.74	-380.912	138.876			607.211	436.602
12.0822	38.1379	4.81423		61.996	-335.456	1243.76	186.796			167.61	167.61
0.65037	39.6998	-25.0515		180.7	-785.35	-233.287	34.3878			159.27	159.27
13.5537	51.4286	-24.173		-207.066	-15.7659	1085.95	96.501			171.855	171.855
40.5599	107.267	-111.649		1477.53	660.847	-894.339	114.844			160.589	160.589
57.2933	-16.5528	33.009		-781.57	385.34	1014.91	162.053			166.903	166.903
15.1914	29.2996	2.73118		845.582	-339.495	-763.623	166.968			316.242	244.583
27.631	18.4429	16.2091		829.218	344.902	1202.2	195.394			166.649	166.649
-0.50642	38.291	-11.6259		1097.07	688.112	1616.89	118.205			160.312	160.312
-1.65578	44.4711	-16.0956		436.848	-498.8	-231.752	75.7507			170.772	170.772
-1.66175	38.2355	-6.07334		-1249.78	-1414.22	1322.81	127.174			197.693	197.693
10.6468	23.8536	-70.6907		-1146.41	680.509	492.2	181.33			166.357	166.357
7.34964	50.7224	-3.38821		1427.26	1457.24	470.296	183.633			189.852	189.852
-14.0059	37.5166	-15.1484		808.113	-326.368	906.358	201.643			171.654	171.654
28.7536	24.9394	-1.21443		1233.99	912.457	179.969	136.611			160.164	160.164
2.60696	38.0819	-30.7016		875.447	508.549	-1408.93	86.9541			160.669	160.669
-6.74206	39.9833	-47.0383		1429.16	1121.73	498.839	211.317			1726.59	846.238
19.6465	19.44	19.93		7.44757	819.152	-1571.82	72.1208			162.132	162.132
40.6203	-17.9357	46.1379		1323.16	1263.98	-1376.36	198.966			172.254	172.254
32.9282	18.6097	0.81422		887.116	667.673	348.291	182.408			213.542	213.542
-4.72311	36.8468	-12.6664		-1307.68	747.741	1587.69	152.336			168.106	168.106
69.1636	58.0644	21.7874		329.418	-799.915	-925.042	158.888			164.419	164.419
10.7591	29.3906	7.49937		1322.75	-466.661	1591.13	157.937			168.114	168.114
34.5672	19.8981	4.92313		-604.376	968.536	-1584.68	109.669			162.952	162.952
-16.3059	35.5449	-0.01077		-449.474	-1317.96	1266.28	205.526			400.57	355.885
62.572	14.5442	5.75264		385.823	1093.22	1588.59	31.297			161.268	161.268
31.1218	26.0995	-14.3439		1096.99	-156.163	-905.755	56.2559			160.139	160.139
21.2838	24.9851	6.75738		1608.59	962.821	672.572	65.608			160.334	160.334
35.9125	43.4026	-26.6112		1491.54	-1396.04	402.145	139.063			174.565	174.565
13.168	51.4717	-7.17758		-810.221	-728.582	-405.502	89.2191			169.51	169.51
67.7074	35.7856	35.3294		428.178	-1333.94	-610.876	66.9618			338.501	255.8
28.2259	25.782	5.15068		780.404	305.944	-54.7919	61.3243			603.923	453.153
17.197	21.5416	17.5646		-1259.63	-791.903	990.497	128.875			171.896	171.896
33.102	-5.55866	36.8082		388.197	831.093	1291.44	81.6689			301.698	301.698
0.49531	37.7227	0.41827		-78.9294	-1129.83	867.997	34.5978			165.299	165.299
20.7933	26.9738	4.81222		-500.128	1566.4	466.094	193.301			165.782	165.782
45.1741	38.9319	-65.1839		825.108	804.216	-859.795	91.6197			165.121	165.121
7.4897	40.0822	-1.34811		-409.693	-653.87	-1557.38	203.309			161.56	55.1815
19.7277	28.3007	10.4731		1137.13	1596.05	446.566	153.844			162.507	162.507
14.1116	27.051	7.02372		-1642.63	-29.7836	1649.84	94.5298			269.178	269.178
163.191	157.34	213.144		-939.152	-264.847	544.46	174.3			168.907	168.907
20.5543	34.7069	-18.2839		-515.677	-1448.16	-1080.9	91.6368			166.433	166.433
-0.94226	32.752	6.71562		318.29	1311.1	87.2304	133.493			237.484	237.484
5.7994	36.1848	-33.0088		1060.37	1689.3	-1017.74	73.0751			176.001	176.001
-5.01683	39.5538	-7.20442		-1480.11	394.145	-1312.55	125.881			319.251	319.251
24.3954	36.3225	-1.7981		-650.826	-801.695	-1099.46	216.621			172.776	172.776
32.5452	2.91715	36.7649		1398.06	1315.99	-1529.46	186.068			163.03	163.03
36.9902	95.8745	-88.359		-1035.61	611.68	607.034	209.835			165.15	165.15
17.8578	36.4478	-14.452		1542.97	1166.51	-1132.01	36.0019			171.351	171.351
48.9064	46.1423	1.33495		905.541	-1240.54	642.77	69.3089			313.379	313.379
52.832	51.0508	-15.6364		1036	724.881	1072.86	82.009			146.188	151.656
290.2	325.512	181.892		1607.98	1023.29	-677.036	104.793			220.012	220.012
11.5921	35.455	4.27272		-93.2178	-596.789	1506.81	21.4636			164.022	164.022
12.5468	38.7254	4.3463		-1291.29	847.642	-1303.98	33.1949			160.441	160.441
28.254	35.4606	-0.37594		559.756	-74.3809	-1172.88	58.9455			385.839	418.209
21.7371	31.9543	-20.4986		-501.729	-888.24	-1277.42	81.123			165.09	165.09
15.5195	26.9723	5.95165		-1237.35	1094.58	414.193	216.55			171.549	115.492
23.0195	54.3377	-30.9403		530.313	-1612.74	1145.27	105.468			166.966	166.966
9.17991	46.4676	-21.1651		824.068	986.751	-924.154	212.66			192.285	192.285
45.5122	5.81594	46.8628		-909.731	-1534.25	-126.152	55.7332			160.964	160.964
-1.54824	32.6415	1.79192		-641.083	-1676.85	-417.31	119.754			162.868	162.868
-3.361	38.1119	3.78254		-136.247	561.343	-942.443	64.81			160.53	160.53
38.6817	9.10015	17.3561		-575.544	-1594.56	794.071	96.2228			160.614	160.614
23.1625	27.8068	-5.25306		-328.037	-847.607	-497.569	77.4997			166.693	166.693
40.9745	44.89	3.14311		1013.44	-1593.91	-233.743	161.689			161.408	161.408
12.8378	28.1065	4.7001		1152.92	-504.5	-1276	183.984			167.54	167.54
30.6217	33.1908	-1.44311		114.778	-1164.85	-1403.51	154.149			172.529	172.529
-27.9301	39.8898	-43.695		356.505	-1539.2	-945.696	47.6587			485.802	485.802
92.3945	14.1401	13.3374		-436.952	-635.712	765.66	21.6496			163.548	163.548
36.4906	12.2165	20.713		-468.611	1448.37	888.762	90.3088			166.561	166.561
75.6948	4.1918	-141.267		-1522.22	-1101.66	-118.253	51.5205			177.109	177.109
18.7451	34.4748	1.89519		1273.06	1232.83	1461.95	190.014			167.582	167.582
-15.7064	38.1481	-21.5319		688.97	427.541	608.044	30.0455			161.56	161.56
20.7822	39.6096	-38.8335		-1505.65	-412.84	1639.79	76.6369			162.403	162.403
14.9496	35.3501	-24.3175		-1090.69	328.316	-1281.54	161.878			161.876	161.876
4.57234	44.9355	-7.02785		692.712	131.773	-771.265	128.557			162.069	162.069
0.14578	10.788	-146.766		781.587	505.005	1025.54	186.76			172.834	172.834
43.6831	32.3157	13.1462		-567.922	352.128	-353.043	115.875			159.349	159.349
31.1686	24.3447	-4.79695		-1608.62	-812.203	-1015.27	114.483			158.357	158.357
97.4624	-102.553	-338.632		-1090.5	-1195.37	-1621.38	200.169			162.213	162.213
19.0619	35.6858	-7.1146		-1491.63	-334.316	632.621	76.41			164.317	164.317
-16.4098	-55.7312	147.032		930.497	-783.565	-805.35	191.948			163.906	163.906
76.2799	14.196	11.1644		86.746	-388.43	1435.51	169.119			160.538	160.538
-7.04063	34.3244	6.38623		-80.8289	-1433.97	-761.924	188.41			169.978	169.978
27.7698	18.9898	24.5628		-170.244	812.681	-1142.87	153.949			162.406	162.406
18.6272	27.5664	-3.03707		-340.849	-221.377	-1489.61	174.073			165.636	147.874
63.3463	25.8011	39.0152		477.004	1110.41	706.06	62.6691			177.223	177.223
29.3216	7.30032	26.6733		1293.58	-932.4	26.5608	143.73			159.714	159.714
1.87213	31.3041	7.67444		1473.07	321.941	958.243	69.5219			160.24	160.24
40.4638	22.3369	-28.1887		797.341	1116.08	-47.1961	193.426			164.232	164.232
13.8496	76.6237	-121.132		341.002	-975.027	1675.89	107.514			161.013	161.013
47.4274	52.5229	-19.847		-1157.92	-1014.46	54.8669	31.795			172.149	172.149
19.0875	33.0357	-5.47714		-1241.49	375.715	456.529	159.333			170.117	170.117
-4.29563	37.5322	-19.2056		-1124.26	1222.29	-204.317	141.67			278.84	278.84
1.75554	35.2093	0.3672		-270.471	1626.83	818.028	50.9004			162.062	162.062
22.8448	26.0089	-55.7244		-1242.53	1028.99	-156.998	170.732			170.062	170.062
44.8629	21.7143	-9.99537		357.105	1630.19	-10.0636	148.33			167.356	167.356
32.0027	20.4029	1.68001		1337.48	-1284.34	390.591	169.982			160.074	160.074
42.7221	29.5585	7.1437		1641.96	-1451.91	1341.26	188.667			170.636	170.636
214.515	196.268	56.814		959.533	-105.778	297.703	80.7355			171.054	171.054
17.1374	19.1828	19.4047		1630.24	765.754	11.7843	163.535			174.762	174.762
11.3246	41.5873	-11.6824		-711.439	-554.401	-492.683	186.167			161.756	161.756
-74.1122	-83.9549	148.219		1176.43	-663.065	-332.131	183.841			342.856	342.856
47.0227	36.7019	-116.311		-798.196	257.208	197.417	98.9182			162.904	162.904
13.9002	33.6439	-37.7745		-446.517	445.628	1139.3	103.986			161	161
2.724	45.1703	-20.5938		-1683.87	1036.62	-737.832	200.241			158.67	158.67
36.4804	4.91169	44.7774		650.379	172.433	-734.648	68.3928			168.55	168.55
26.2901	34.0091	-15.8034		-633.637	-133.382	-248.076	181.895			160.594	160.594
12.9115	31.3053	2.0178		-856.448	-326.304	-1104.39	95.1594			160.929	160.929
43.6084	23.9703	-8.42021		1319.95	872.542	-341.892	90.5485			167.155	167.155
27.589	32.3272	-22.1094		1138.72	163.448	-170.953	177.011			160.149	160.149
-5.75059	42.6866	-7.59382		1073.61	1084.26	52.1995	33.006			337.936	623.746
27.3758	32.1796	10.2734		-82.9696	-1103.61	-75.0453	196.703			168.33	168.33
18.621	31.9202	-67.7268		872.781	1524.69	1231.98	72.2503			431.226	536.07
12.2163	28.951	4.24486		1050.06	-30.5133	725.344	203.642			163.001	163.001
43.961	3.26549	17.3442		348.921	728.69	-911.995	41.7886			170.329	170.329
12.8862	31.4354	9.67957		-701.175	-1032.41	365.234	72.7857			163.477	163.477
30.0177	-14.1248	46.2836		1691.74	-670.408	393.127	42.706			169.978	169.978
7.08843	26.6604	11.8704		429.145	890.079	1127	217.107			161.67	161.67
61.8528	16.1467	37.8809		1077.24	809.172	-602.451	92.7376			521.892	521.892
39.5523	18.7417	26.7191		-948.416	-298.859	-1124.17	199.896			198.483	198.483
27.5326	22.4035	2.41425		-38.7422	1072.51	-62.8147	74.7987			168.917	168.917
-26.6914	-69.8485	183.373		-1097.32	198.979	605.215	125.39			161.585	161.585
3.3939	32.1082	-89.3429		-1094.72	-851.489	-1684.48	117.645			162.221	162.221
19.0361	26.8619	-0.14628		-1243.1	635.055	1473.87	197.341			168.56	516.227
20.0154	30.6134	-9.64418		-974.624	-1684.67	332.941	98.6518			168.895	168.895
28.5047	27.3787	-5.31309		-744.415	-1664.37	-388.612	136.055			167.775	167.775
70.4384	38.5017	23.292		-1424.98	-681.982	-1045.85	29.6904			159.853	159.853
22.334	37.9485	-16.2081		-1076.09	1169.65	272.434	103.348			160.95	280.565
41.2886	22.2267	24.5455		-1171.68	-124.005	1442.11	113.6			159.733	159.733
26.4936	35.8161	-13.1675		1304.64	75.0381	-482.575	188.544			281.073	303.559
84.0277	35.3707	21.6484		1246.78	-1658	-697.363	84.8956			166.178	166.178
9.92447	47.1684	-15.1273		-1584.98	541.059	251.889	183.795			163.316	163.316
22.0177	15.6232	26.0349		-115.845	-1378.49	439.223	151.496			167.269	167.269
21.8899	23.444	12.403		748.407	1322.42	-1436.58	59.7289			174.903	174.903
19.7453	32.2858	10.363		1616.31	-190.067	-1467.07	100.805			162.96	162.96
14.4121	28.5215	-0.21281		-1410.99	142.703	736.766	103.897			171.799	171.799
8.59357	27.8905	11.1169		-86.5532	676.117	-1484.68	52.4428			160.121	160.121
-11.0264	42.8353	-34.4016		-1017	979.675	955.153	42.4066			171.193	171.193
28.542	79.7681	-108.823		-579.138	857.972	-758.832	161.287			269.48	269.48
-15.8931	8.08728	-97.0789		-846.63	-1039.49	175.362	171.435			163.737	163.737
2.64757	38.0694	-5.33725		1477.81	-309.613	388.801	185.784			926.226	264.06
8.68788	35.0932	-9.41927		1342.15	-234.317	1298.8	25.104			186.575	186.575
14.4269	27.4411	5.80944		-221.601	1427.96	-1571.06	52.2685			166.07	166.07
-10.1342	34.7329	-1.84473		-228.402	-285.707	691.756	68.988			158.376	158.376
23.728	30.0583	6.95312		1210.66	-115.432	1533.9	33.2722			161.865	158.741
44.4645	20.3897	-10.31		1663.58	-1454.05	-596.549	211.617			163.712	163.712
48.4882	1.66401	48.2965		-1225.04	-544.398	-1200.8	187.141			166.021	166.021
25.2762	26.7169	1.71068		657.287	128.799	512.848	167.368			161.1	161.1
43.3945	36.104	-21.5725		878.404	532.086	-374.135	198.14			166.68	166.68
31.7934	26.0104	-19.4842		951.255	1274.93	-1349.47	49.9528			172.307	172.307
55.568	9.9717	8.83661		-1611.17	-1054.94	270.88	30.0056			165.256	165.256
43.7987	10.9171	7.18897		-298.556	730.158	556.162	95.5543			162.225	162.225
27.8951	11.7366	30.4262		-873.828	-1605.93	-138.605	111.729			287.084	287.084
6.18342	51.1876	-26.0633		-1574.72	-1282.4	746.557	100.474			159.837	159.837
5.99926	32.7656	0.10383		-1573.68	1139.02	-1390.39	68.4256			170.126	170.126
-14.9741	37.8046	5.69668		-1113.36	1537.03	-1565.64	91.6688			260.441	260.441
13.9041	34.8325	6.17713		1032.46	1084.73	1293.14	173.696			161.483	161.483
29.591	49.7998	-17.4268		745.658	-1585.73	-1118.9	153.845			170.905	170.905
28.9939	27.8645	-43.5546		1375.97	1479.28	1475.59	202.76			162.52	162.52
20.5384	29.6283	0.55679		-1073.02	726.697	302.061	217.699			164.43	164.43
-12.7577	37.8856	-21.1138		140.656	-1696.59	1550.86	45.6893			163.894	163.894
13.2755	31.6357	-9.47825		1236.64	627.506	-846.658	155.414			159.781	159.781
52.9216	-18.4602	27.1886		886.899	189.866	-648.489	218.731			160.407	160.407
3.35641	22.0809	-109.075		10.5753	451.447	-330.622	212.395			176.659	176.659
-9.24407	33.5956	7.59251		1510.99	-1357.8	1586.29	43.4711			160.291	160.291
16.4952	28.2734	7.19161		1657.31	-276.725	859.496	174.016			165.027	165.027
25.6745	32.0784	-4.37925		1504.26	1239.26	-1262.61	163.093			305.164	305.164
16.6305	30.0344	1.2861		-158.204	-1576.84	700.597	162.957			183.242	183.242
9.96597	37.7821	5.21116		859.888	1227.91	-653.549	104.094			163.735	163.735
7.29909	37.2411	-10.9082		818.118	34.5336	1646.7	194.319			174.375	174.375
36.8945	33.3777	11.8206		1492.95	-541.858	1439.45	187.991			165.209	165.209
36.5703	15.6393	10.6011		107.54	82.342	480.547	153.204			161.763	161.763
6.87343	37.4977	3.39274		-1239.26	-8.61771	979.611	165.594			160.677	160.677
5.7307	40.0376	-18.4936		-314.192	723.993	1509.03	50.9424			33.379	200.044
96.0033	258.282	134.848		-1170.6	1355.52	423.604	161.784			168.966	168.966
-4.05023	41.6986	-20.8528		409.368	1383.31	1642.7	114.083			162.825	162.825
12.9978	36.0366	-6.90438		1447.66	211.32	-1641.98	98.1955			273.106	273.106
23.76	16.8522	19.1743		-604.062	1109.2	-1564.79	45.0838			163.196	163.196
18.5624	35.1129	-3.61078		1271.04	940.323	-1197.15	21.9817			168.633	168.633
-7.30431	38.3203	-12.7881		1503.74	1470.25	812.614	181.02			158.07	158.07
-3.52618	37.3849	-16.0321		731.149	1010.11	-1354.48	68.9597			160.485	160.485
26.7612	15.0101	19.9128		838.663	-243.268	-172.756	208.815			251.542	251.542
12.4783	32.6391	-10.1995		1016.94	-744.845	1469.82	137.029			171.911	171.911
56.1037	-23.9647	26.7558		955.476	-953.659	-819.02	107.397			169.193	169.193
3.338	30.8263	7.93037		-1321.81	1080.7	561.704	79.3444			163.493	163.493
36.3882	21.4473	-12.4292		1508.27	894.837	1302.76	24.6239			161.313	161.313
2.0853	-180.651	53.7618		917.13	-1547.83	716.182	194.131			328.959	328.959
33.2026	36.8088	-10.4495		-565.932	-220.832	-1394.65	124.231			160.454	160.454
6.76741	44.3362	-61.4456		-802.33	1242.8	-957.516	31.923			162.666	162.666
2.75501	33.9896	-6.31994		-1526.71	-1498.61	-63.7193	120.864			167.493	167.493
30.4076	44.5099	-8.03448		-105.964	-944.785	113.098	79.8701			163.552	163.552
14.0753	33.9328	-4.98525		1183.01	-128.521	-309.446	199.946			161.521	161.521
10.9369	38.8039	2.39652		965.004	-986.786	-1551.04	53.6472			162.935	162.935
20.1553	30.2872	-25.3553		-1248.71	3.96929	169.146	85.1661			329.922	329.922
46.2956	-3.31277	27.3195		791.383	-612.678	-1128.15	96.1591			158.132	158.132
92.1099	51.4543	27.9452		109.918	1697.68	-1520	193.646			169.996	169.996
22.2672	16.9258	21.109		-561.329	-924.34	-672.128	54.4996			160.445	160.445
29.6506	14.899	18.2682		-1670.75	-1573.52	1155.12	113.076			269.131	269.131
27.0831	28.1967	2.88023		5.08983	276.549	1634.56	53.2051			161.097	161.097
66.4863	43.96	3.73629		-932.193	712.726	400.412	100.756			184.301	184.301
14.92	24.6722	10.7604		-704.302	40.658	-479.329	71.8889			165.146	165.146
20.734	35.5001	-0.12344		-1659.11	-34.8188	1.35834	39.1917			386.447	386.447
40.1322	-43.1317	73.7321		553.664	470.086	313.56	142.185			232.437	232.437
49.2881	28.8724	-1.4371		-287.298	-1221.16	1542.07	191.018			161.78	161.78
-3.81139	56.0632	-37.725		-1678.8	-1555.69	738.873	101.323			161.609	161.609
-4.25351	31.4515	6.3354		-1662.48	446.296	1234.5	54.5234			162.983	162.983
16.5518	28.6636	3.26817		565.965	915.747	-1281.93	42.4744			170.1	170.1
41.4472	-55.0837	113.594		-1650.63	-738.382	444.544	22.6288			161.57	161.57
14.1924	35.7932	-22.2752		-620.14	-619.818	-410.223	95.0773			173.045	173.045
26.0442	32.272	-32.0556		-1144.17	-875.171	1250.6	208.55			442.111	277.521
38.258	46.5746	-72.3572		1328.01	796.815	-1283.5	186.047			162.354	162.354
-7.66191	39.9473	-1.18498		1687.98	-1297	-568.429	190.579			162.214	162.214
30.1754	45.8936	1.46832		-948.444	-372.828	896.161	121.142			161.622	161.622
75.1676	13.6103	21.2062		1539.52	1030.54	-1137.37	86.5658			160.936	160.936
46.2418	6.01426	8.00159		123.821	267.686	1143.34	154.593			166.39	166.39
22.744	29.1485	-4.74243		1209.18	-106.349	-1239.33	121.818			172.216	172.216
-16.1616	36.1681	-0.000427001		312.206	-513.588	1222.95	122.444			176.841	176.841
38.1336	25.8217	21.186		-1355.16	-15.8928	-1554.87	122.514			164.344	164.344
23.2147	13.8341	26.2036		-134.192	1000.41	-265.693	77.1279			159.75	159.75
29.684	37.8863	-22.9141		-1511.56	1214.62	-466.573	189.69			575.128	575.128
23.7386	35.0748	-14.2675		1322.66	1039.71	660.949	115.08			164.074	164.074
23.1446	21.3392	17.7111		242.486	181.25	294.342	115.809			167.585	167.585
42.7008	1.48625	46.2768		-390.338	505.104	553.64	193.516			165.968	165.968
47.4795	15.1637	-0.77041		-865.883	1113.37	1402.4	102.532			161.392	161.392
24.959	36.9994	-5.54964		587.675	-101.788	-942.14	76.068			261.501	261.501
51.2911	13.9321	47.3784		-111.261	604.059	-542.576	82.4684			169.122	169.122
-4.4692	37.0611	-5.31987		-1540.47	-1329.55	456.425	170.4			160.237	160.237
-37.8654	-19.4214	-143.09		412.682	-1254.86	1288.79	94.4398			603.422	541.253
-5.74718	-79.1202	-152.999		-133.991	1377.54	1431.71	124.735			208.785	208.785
24.1472	19.3718	13.2992		1586.23	-1149.74	4.38587	79.2632			167.058	167.058
27.2069	29.0933	7.19667		-234.252	-1306.2	1356.1	144.4			390.949	390.949
-19.7455	37.2789	-13.5522		-487.157	-1550.39	-1039.61	162.685			161.705	161.705
14.7078	45.265	-4.86675		448.123	1691.1	361.779	195.335			164.858	164.858
57.7224	9.66601	6.60643		-795.551	-56.5528	1137.69	170.553			165.07	165.07
117.485	61.497	38.4445		835.165	457.6	-58.5532	86.6314			162.799	162.799
16.011	46.8484	0.70037		444.955	-466.574	394.752	103.915			164.169	164.169
3.58067	41.7043	-21.1604		-188.832	1076.9	-686.039	36.2399			160.806	160.806
52.4689	110.505	-103.674		1036.94	-1662.9	44.9116	159.691			161.933	161.933
5.18548	48.9663	-13.5271		-548.365	82.4114	-1363.08	33.4339			160.126	160.126
52.709	14.1969	27.6985		-1251.78	-1263.03	792.582	178.253			163.854	163.854
32.7228	15.4867	12.1319		-0.96988	548.427	114.357	209.509			161.052	161.052
15.5008	34.0281	-10.273		-1647.53	-706.199	131.707	151.739			168.247	168.247
13.8314	176.078	-148.217		-1240.83	621.619	53.4171	130.946			167.373	167.373
43.467	20.4275	6.19575		-235.878	-478.285	-989.17	95.3796			160.479	160.479
18.9234	25.5993	10.0192		-1593.33	-1142.54	771.576	84.5333			163.956	163.956
20.4784	31.4368	-16.1079		-173.164	105.809	8.38373	199.902			168.154	168.154
30.7442	15.759	21.492		-1675	638.175	1436.64	186.768			165.469	165.469
63.765	31.63	37.2155		-697.413	-837.77	-865.732	207.757			228.774	228.774
-5.14864	29.4013	-69.6183		-255.155	1148.72	774.056	51.0086			165.065	165.065
23.5819	31.2226	-13.2516		783.204	-494.046	-487.372	166.574			161.609	161.609
8.12195	31.6848	6.40171		-635.804	1462.79	-1191.54	205.807			174.4	174.4
18.8019	25.1719	14.2413		333.318	-415.02	580.534	69.6573			458.192	458.192
177.04	244.052	30.1893		992.693	-1690.77	1271.63	51.7335			160.407	160.407
21.3668	25.1556	12.3586		889.509	389.85	1441.07	97.5098			184.801	184.801
15.5059	27.6059	5.80819		416.244	-1263.85	-247.833	143.626			164.545	164.545
17.2471	43.6282	2.03165		-960.92	1111.15	-971.19	64.4801			160.385	160.385
68.1271	24.6796	3.05738		963.04	-531.915	1628.98	126.153			1960.6	929.775
-16.0854	34.8827	7.51234		1157.71	1656.5	-1030.34	28.2434			159.768	159.768
-4.7659	40.7829	-35.3097		-905.736	207.622	551.817	104.884			257.847	257.847
37.2969	18.8656	3.94117		226.775	-342.132	-1596.63	80.4225			159.317	140.715
35.5156	16.1127	6.027		-657.428	-129.529	-821.351	91.4524			167.942	167.942
15.5623	35.6854	-22.5719		630.865	-1053.43	-49.7347	61.2782			164.402	164.402
13.4854	39.5206	1.75792		73.5521	808.645	728.817	86.7906			233.323	233.323
5.52758	35.447	3.06681		-1353.3	138.583	363.164	175.285			161.976	161.976
28.8123	8.53776	34.664		877.908	1229.88	248.625	217.444			295.113	295.113
17.7717	37.4498	-19.2977		-1354.36	-48.716	-1110.41	109.476			168.473	168.473
41.3226	29.2561	-58.316		-34.8329	-402.283	1573.75	33.132			169.496	169.496
34.8497	27.8836	-32.3477		-364.312	-313.153	-1365.82	103.455			163.624	163.624
33.7109	50.4808	4.68022		1367.46	-186.448	301.299	146.044			162.016	162.016
-0.81164	36.563	-23.3606		1677.27	865.22	1130.6	129.139			251.232	251.232
5.86084	42.571	-16.0598		-1678.55	378.623	1253.95	177.092			164.71	164.71
25.3923	13.5074	23.4171		1619.46	1051.18	-666.693	89.7906			161.917	178.702
13.7249	33.4363	-2.90059		840.844	1547.67	1188.73	80.3461			168.737	168.737
48.2697	-4.49097	22.1836		1229.77	-314.502	-645.144	79.6538			160.25	160.25
-10.8312	42.3359	-37.5084		275.988	-1013.08	-784.252	63.4179			309.404	309.404
35.3522	56.9377	-26.8912		1422.99	1020.1	606.156	118.585			160.209	160.209
16.4903	28.6549	-49.7159		-751.234	653.845	291.282	218.212			161.892	161.892
20.4072	36.7724	-1.7367		1062.64	912.71	-625.654	65.5202			159.857	159.857
24.3612	12.2806	26.5195		-1659.41	249.377	-1298.89	60.751			163.373	163.373
-4.58656	35.2841	0.78374		1244.26	414.693	-136.554	164.12			162.411	162.411
27.82	67.6142	-120.167		-1272.49	590.795	5.63939	28.1626			176.541	176.541
-1.59767	127.72	-91.2563		-254.434	1340.56	-635.631	219.819			166.532	166.532
27.3934	45.4866	1.92187		-83.5566	102.163	-1637.89	49.3252			159.124	159.124
5.65065	37.2982	-7.91304		490.908	-1528.84	964.564	47.2257			204.763	204.763
32.2333	19.1111	18.7258		1095.15	907.277	-363.389	79.7083			169.454	169.454
21.2005	21.9792	19.4254		1287.52	-1463.41	860.46	123.632			175.686	175.686
-9.82994	37.9543	-2.24973		-897.604	186.266	-41.9214	204.642			168.492	168.492
23.5864	33.9432	-10.5498		10.8128	-614.826	602.496	148.897			164.472	164.472
25.6315	24.5545	8.36343		1180.82	477.211	230.206	218.127			168.048	168.048
54.2555	52.4811	-14.7182		285.341	1480.58	-785.822	62.1021			164.15	164.15
17.9783	26.6743	0.95926		-1192.17	-1674.73	-537.308	131.533			163.901	274.645
42.4141	12.3227	0.1235		-293.684	762.245	-1680.21	210.664			166.328	166.328
20.9557	45.1072	-18.2611		665.697	-1048.73	-0.04078	212.557			166.295	166.295
-0.34562	38.266	3.76644		-1260.66	837.793	-525.04	55.9199			161.267	161.267
73.7881	26.8433	35.6674		431.528	1422.69	773.636	92.0599			163.103	163.103
16.3346	34.0633	-22.2268		-709.331	220.907	-1238.81	60.5574			168.796	168.796
61.2205	38.46	12.222		549.827	-978.302	1368.12	116.745			350.906	350.906
43.6421	30.6311	4.37962		883.403	1670.45	1673.56	55.0535			166.827	166.827
6.23429	31.5896	3.78801		11.5896	348.775	545.373	192.835			163.062	163.062
24.5181	28.1846	-6.01421		348.574	-397.159	112.77	153.083			161.035	161.035
34.2342	21.2439	9.99968		1202.7	1571.72	280.205	96.3241			160.488	160.488
63.3573	40.8691	17.5407		700.817	-25.5136	-1649.87	85.3677			168.065	168.065
-11.6184	38.5504	-28.5735		-1312.88	747.605	671.458	209.612			164.955	164.955
88.9288	30.4957	19.8019		-1326.45	428.63	-709.502	149.116			160.596	160.596
13.631	32.0797	-4.25983		71.275	-1671.97	537.6	74.7622			172.924	172.924
57.4492	24.918	40.0488		1645.41	222.228	-1053.8	79.9231			159.636	159.636
102.922	84.5217	90.9075		-234.531	-280.226	272.896	92.7666			162.705	162.705
43.7145	22.0066	12.3451		-503.546	-939.12	491.389	119.722			160.972	160.972
31.3525	26.6546	-70.0943		-1588.21	-263.806	1173.27	63.1962			160.45	160.45
-9.6699	41.5058	-31.4808		-986.096	1482.52	1126.58	203.053			166.086	166.086
18.002	24.4566	11.654		-413.222	-251.535	1198.06	56.454			165.628	165.628
-13.1547	35.3496	0.86158		96.942	-621.778	315.719	197.37			168.989	168.989
27.7879	29.0175	-39.7999		-1650.03	-123.648	-1279.27	39.6558			166.56	166.56
-2.71525	43.7584	-3.33178		11.3567	808.082	738.254	110.109			475.43	475.43
53.9588	-140.587	-153.07		990.052	-1146.79	258.102	142.449			163.411	163.411
33.7575	26.0937	-36.0613		-1288.86	594.361	498.606	77.6259			161.105	161.105
14.97	31.4786	-3.71116		-952.959	-566.375	832.074	60.8657			171.097	171.097
-8.66456	39.3634	-11.4624		269.032	-1566.29	814.247	213.834			211.642	211.642
-9.74639	35.4569	6.09005		1472.06	1168.99	-1648.01	54.9315			165.697	165.697
35.7258	20.1875	26.4184		1650.1	1068.36	-1496.22	151.777			160.043	160.043
44.009	21.729	-11.7018		-1345.95	809.313	547.092	62.1383			324.029	324.029
29.5992	32.8865	0.73452		966.253	-1426.69	-1557.42	98.3675			165.688	165.688
21.2305	21.9751	18.4381		1325.18	-1501.23	350.294	107.763			162.992	162.992
49.7474	107.314	-79.6962		-1117.02	778.419	-288.447	76.4206			164.875	164.875
36.1796	15.0389	14.3109		411.827	-1118.85	-672.063	38.5041			164.874	164.874
-7.16392	41.0566	-11.7744		1148.3	-1238.62	-309.646	42.8312			278.806	278.806
23.7261	27.7172	-7.2239		-182.098	-497.438	1024.3	99.5498			138.385	138.385
-16.6314	37.2551	2.33111		-872.857	-1129.32	970.274	208.287			158.788	158.788
48.6304	-1.47326	38.1407		-1104.3	705.56	698.42	187.678			419.379	539.977
19.3472	45.3221	-1.04111		-407.388	772.985	-174.451	144.233			161.813	161.813
43.3669	11.4563	4.60562		609.775	-1154.79	773.675	189.506			161.125	161.125
31.6814	41.1081	-14.3555		1509.5	-92.1068	15.5645	179.147			316.756	316.756
40.0945	30.7874	7.2767		49.2879	530.85	-569.991	145.902			974.871	230.412
38.6429	11.6787	39.6954		-1306.08	890.069	-945.611	42.2738			177.017	177.017
25.5901	26.8656	9.18084		-1210.96	151.322	1225.35	50.9191			161.592	161.592
35.2801	12.5135	21.8338		-927.774	-223.872	329.748	133.095			170.34	170.34
32.2247	47.9313	-3.10899		-112.676	-1457.77	-720.31	40.1804			159.158	159.158
-22.599	41.1675	-39.719		-504.041	-1077.19	-362.26	200.974			162.657	162.497
2.18584	47.3031	-27.0745		-244.102	-1398.4	1490.73	208.995			172.716	172.716
-6.87481	32.0258	5.97832		1555.72	1116.17	70.9935	73.1104			168.464	168.464
25.3965	28.0324	6.51625		-877.627	821.466	1560.35	215.886			235.69	235.69
21.7661	27.6373	-8.99091		1337.97	1479.83	823.468	94.5167			162.286	162.286
-7.13726	34.2955	5.05144		-906.162	-1520.14	478.219	147.889			162.131	162.131
1.95112	32.8535	-63.2454		918.185	-1694.48	577.318	70.9813			162.746	162.746
74.478	57.4101	12.3135		1260.11	1482.55	1031.77	174.384			160.851	160.851
-1.76856	43.499	-8.2149		1000.59	-473.205	1661.58	153.954			161.839	161.839
2.86505	76.3328	-63.1266		54.0874	-27.5618	712.893	130.098			168.342	168.342
-28.1052	163.968	-127.148		273.467	1268.58	1557.75	97.9994			268.462	268.462
50.359	52.4271	-5.55174		-515.321	646.785	1290.79	196.28			161.775	161.775
37.0254	8.27963	29.5426		-1514.11	-274.422	1096.75	124.914			167.17	167.17
60.8778	34.2059	32.1785		-1200.02	306.916	-1279.6	175.901			177.903	177.903
20.8456	24.8792	12.5168		-1680.78	-582.919	-388.355	35.9589			169.878	169.878
23.6739	26.5806	9.91701		1456.27	-305.093	349.115	29.8029			167.341	167.341
5.2577	56.373	-32.5888		-1540.28	563.933	609.449	45.0793			168.55	168.55
45.3534	27.0062	9.25897		-1063.97	-1141	1651.01	99.2425			187.71	187.71
36.5507	23.823	8.5013		898.813	630.115	375.74	25.3208			168.668	168.668
23.4847	28.9223	2.40516		760.787	-1504.58	-697.493	43.7449			168.078	168.078
22.7172	34.998	-3.43361		-798.192	-1331.35	-1179.47	164.545			168.92	168.92
66.5509	26.2417	29.5925		-1463.17	768.629	-895.091	215.587			164.643	164.643
24.8717	28.845	-13.9909		-1537.9	1033.1	-1589.72	112.818			164.938	164.938
18.6947	37.3806	-10.329		-1303.38	1403.32	-379.119	150.043			165.574	165.574
16.6803	30.8476	-33.8654		-933.007	-1525.9	-1116.21	191.062			161.91	161.91
44.0509	32.4303	-31.5833		-1302.59	518.678	-641.297	43.4029			160.452	160.452
18.2568	-10.9238	-108.048		979.85	-344.172	1218.77	41.8343			229.697	229.697
99.2377	86.9132	73.9169		-934.106	1489.58	-1071.17	145.48			348.538	348.538
-28.017	33.4733	3.6275		1072.67	-1174.56	-1608.82	204.824			160.827	160.827
22.2381	29.6789	4.49988		-1254.43	1539.91	-967.965	36.4961			182.664	182.664
40.8536	19.7298	15.4017		-1216.94	-868.942	1414.56	74.0926			165.134	165.134
20.2599	20.1932	17.1783		417.517	8.76462	-868.278	127.466			163.686	163.686
23.9319	33.4588	-132.579		1555.41	-1522.68	-1388.36	87.3818			160.622	160.622
23.0392	29.5818	-2.07953		-209.563	42.8954	-234.422	129.714			168.378	168.378
42.0476	15.9638	1.64733		1570.88	582.964	-1366.75	215.386			232.512	232.512
21.5141	31.1417	-18.8003		-896.183	-532.831	-1086.82	45.4837			160.638	160.638
2.88022	43.7979	-0.08235		-1075.93	-231.617	-1096.13	133.255			279.893	279.893
26.8351	19.5784	13.0882		839.469	684.736	119.045	161.616			171.188	171.188
93.0996	66.0753	41.1296		591.598	125.749	-883.341	112.668			170.789	170.789
8.16978	33.7496	-10.8484		1090.47	-892.571	-939.735	144.345			160.477	160.477
0.63559	42.3233	-1.3847		260.279	-1338.58	273.242	185.446			166.709	166.709
24.5305	31.0235	-0.76478		1123	-1642.44	432.313	165.319			163.702	163.702
7.62707	30.8067	5.55321		314.188	1034.09	-1594.74	126.33			223.962	223.962
-4.18646	33.6603	4.11226		-755.554	1277.34	-661.332	219.69			161.385	161.385
61.9291	31.7936	-10.6045		-801.023	678.656	-1444.13	67.2912			161.167	161.167
3.74683	-217.865	-146.846		1396.66	681.334	-528.425	105.5			161.793	161.793
12.4863	36.7994	-19.6197		359.762	-897.997	-1054.76	214.722			167.207	167.207
29.7511	23.2687	18.9272		536.102	-1681.19	-1164.34	123.677			169.609	169.609
7.7744	34.9903	-3.64417		-1656.02	1030.99	-433.839	108.7			169.637	169.637
11.2179	33.5506	-2.27678		492.171	-939.875	-796.018	194.91			160.793	160.793
31.1644	26.1586	-20.698		454.427	-641.005	-1400.3	176.546			168.611	168.611
43.9499	59.0046	-30.5965		1188.92	508.453	329.099	123.891			164.246	164.246
25.376	27.1442	7.62343		1567.72	162.969	-1300.23	204.262			161.472	161.472
17.1742	97.3131	-118.205		1611.02	1372.97	-696.719	149.815			170.175	170.175
45.1086	10.4661	14.0932		-1608.7	87.9506	836.222	160.276			234.239	234.239
12.9979	35.4837	-12.0119		1252.39	284.023	-76.5351	150.891			161.663	161.663
-11.06	38.4768	-1.00373		-1081.93	965.045	1237.04	70.3446			192.705	192.705
34.9618	31.4735	-84.966		-1415.24	-59.0359	-1465.33	207.943			170.959	170.959
58.8779	30.6008	-13.8186		-995.512	-236.078	-247.577	187.55			294.288	294.288
66.7188	13.6509	21.1119		733.354	-950.485	-247.662	114.576			170.102	170.102
22.3311	42.9101	1.43138		-916.568	622.855	241.657	186.047			163.43	163.43
28.7642	20.4805	10.2972		-287.963	464.441	-338.759	167.617			160.026	160.026
10.0681	34.4388	4.08511		1032.99	-692.161	1592.45	214.516			165.261	165.261
26.0246	14.2426	19.4807		907.469	-1377.19	-275.893	22.3921			172.335	172.335
30.5659	20.8946	11.8089		943.967	477.948	-549.12	200.079			162.514	162.514
23.7391	21.4245	17.8668		-378.605	758.735	-707.319	210.786			163.049	163.049
-74.1802	26.2983	-3.06617		-759.35	92.9321	-1418.81	206.593			315.503	315.503
0.78551	-7.92791	-197.39		-1242.48	1476.17	104.62	127.246			158.361	158.361
-37.2238	36.5129	-42.8972		-101.51	-765.932	1399.74	177.877			161.017	161.017
12.7788	30.751	-3.15169		-1080.35	-1479.01	-1161.75	134.943			162.563	162.563
16.2756	31.868	-28.8509		572.247	-1103.04	-99.3288	105.473			165.94	165.94
34.4823	25.9414	-52.9845		1531.53	-766.961	1085.41	202.326			161.182	161.182
35.3245	16.2343	30.9309		678.5	239.584	1534.02	83.1577			161.759	161.759
3.49708	38.5236	3.27125		-1376.87	-1503.11	1543.68	161.91			164.777	164.777
242.791	-57.0592	-277.019		1367.08	759.848	-65.8888	79.6559			163.653	163.653
9.09065	40.6689	-30.3234		-211.446	-982.108	862.281	158.248			162.176	162.176
59.9948	42.7318	12.1733		1655.94	1399.99	-1541.49	52.0472			410.606	410.606
-14.0252	32.3164	7.09246		-515.734	-144.295	100.297	204.024			167.889	167.889
37.3186	27.3967	-35.0055		-519.021	189.2	1662.67	64.2932			161.908	161.908
1.3723	36.9721	-27.5437		1154.3	937.602	-694.552	119.239			164.208	164.208
-1.30467	35.0998	-6.41588		-608.683	1060.82	-226.381	44.7876			166.593	166.593
14.9124	71.5505	-108.849		-1311.06	1493.84	-1286.66	185.521			236.438	236.438
14.4607	31.1437	4.30757		372.883	-1324.87	1583.81	52.9208			169.528	169.528
33.8502	7.99856	26.9686		-1474.63	-548.203	184.593	142.487			178.745	178.745
14.5973	35.8131	-7.63438		876.457	-795.826	1578.98	134.232			159.404	159.404
20.0988	26.2801	6.34388		-772.595	809.511	-677.568	72.2371			166.274	166.274
84.2538	20.1822	14.8483		-455.092	932.612	333.344	67.1649			162.89	162.89
43.3527	22.0713	-26.0434		223.608	871.162	-503.824	213.193			536.797	536.797
28.1998	22.6861	3.15243		1666.33	1397.78	-1170.52	76.9509			160.713	160.713
63.3486	40.6725	27.1576		-420.287	-920.823	-1283.26	206.344			168.916	168.916
-34.62	-101.252	260.456		1408.68	1122.79	1028.46	137.937			164.147	164.147
2.97428	34.7972	-3.5812		112.068	264.361	883.876	117.599			168.167	89.0713
20.0282	28.3534	-7.67781		18.0328	798.988	1441.09	101.426			166.583	166.583
5.05797	39.6219	-33.1108		505.286	1654.75	-195.423	24.7699			161.82	161.82
22.5468	26.2898	16.0373		-901.728	713.194	-1072.08	32.944			159.417	159.417
30.2586	21.2385	22.8569		-1255.74	883.558	-75.5268	124.747			164.054	164.054
-21.1536	46.2803	-40.5364		452.983	-902.138	328.371	114.928			166.024	166.024
-13.9944	36.2572	-4.06848		-1298.95	255.165	-636.027	144.686			217.541	470.747
6.95433	52.2934	-25.1444		479.618	553.029	-793.429	78.5643			160.855	160.855
36.1876	27.1935	-17.8821		283.434	-1410.44	1652.74	120.509			162.985	162.985
26.2893	31.5577	-42.5495		-177.712	229.194	-1016.38	116.891			160.852	160.852
38.0649	-39.9017	59.0465		1185.54	-375.139	1256.12	36.3262			166.481	166.481
24.1164	31.3038	-30.2244		-1152.65	471.759	1052.57	33.5848			160.505	160.505
11.1406	46.4603	-7.11076		1314.11	-1254.49	-863.717	80.6288			167.585	167.585
14.1512	31.2332	-2.99382		1034.06	-1454.23	29.2162	131.057			166.581	166.581
-9.6574	39.3324	3.96967		-1423.27	44.7036	-1196.99	165.501			172.129	172.129
16.0607	41.5696	3.89821		-277.43	561.13	28.3664	138.647			166.289	166.289
-0.74374	-122.832	-176.571		-207.028	-762.18	1539.16	143.372			168.529	168.529
29.8872	40.5594	5.24277		952.162	412.172	829.554	72.8973			240.829	262.08
35.4984	31.4845	-16.4848		-1165.58	-506.542	-1169.9	210.38			164.202	164.202
7.34395	30.1896	8.61854		242.418	-1309.1	-702.096	215.283			164.855	164.855
10.2645	35.3637	-15.2508		-1331.55	-622.842	272.023	57.8028			174.811	174.811
33.736	31.072	1.40592		1302.59	-766.409	810.337	39.3669			170.217	170.217
33.3053	-11.9766	56.3374		838.274	645.839	-1230.23	111.303			162.39	162.39
1.88207	37.8729	-57.8583		-1105.37	-218.462	-133.73	50.1747			164.367	164.367
12.6587	34.6105	-4.74753		977.924	911.204	-1529.13	195.765			162.609	162.609
2.48838	38.9594	-9.1314		1129.22	-1464.86	1204.52	81.4104			165.49	165.49
38.7182	20.1133	-23.1411		-455.783	-341.513	-1246.35	111.804			162.736	162.736
11.1066	32.3479	-2.81033		-78.5382	-177.846	682.044	192.194			167.457	167.457
45.0737	54.7592	-23.2518		1664.91	-167.428	130.279	121.175			234.796	234.796
25.5085	17.5892	14.1848		374.712	-551.027	468.307	186.295			160.831	160.831
42.2835	-44.4008	55.9027		105.332	763.935	1118.65	212.965			266.048	266.048
22.2234	27.8896	1.43526		-1217.83	-781.639	-1038.54	191.622			164.751	164.751
-5.80328	37.7788	-8.05456		-1461.64	281.696	198.773	137.426			371.071	371.071
24.7154	23.2865	2.75466		-723.459	-1118.24	-1413.42	125.592			166.605	166.605
83.3412	15.9528	21.48		1602.18	1671.79	547.745	158.444			598.793	598.793
47.0417	28.6039	24.3403		698.487	165.74	1435.1	214.104			163.206	163.206
23.8324	23.0733	4.11847		-575.158	360.591	-1038.88	210.352			167.303	167.303
33.2263	2.72617	33.4036		1282.51	-593.287	1076.14	189.679			162.743	162.743
19.062	35.3055	-23.008		-1607.4	287.785	1488.28	174.075			165.29	165.29
54.5798	1.46601	31.376		1704.46	1558.71	-345.726	95.2124			166.603	166.603
32.3613	19.6181	17.8925		-1223.6	809.261	717.707	174.107			161.572	161.572
51.5244	-11.4731	22.0337		1382.75	1509.93	-957.239	155.791			162.061	162.061
0.00462	62.9926	-60.9106		1027.55	-515.915	-1175.53	23.0909			299.087	299.087
33.3484	24.0406	-12.6467		179.936	236.933	441.38	210.53			162.443	162.443
29.4275	21.1562	6.41848		-834.985	-1101.7	-443.121	161.355			312.661	312.661
44.4133	2.40038	58.1634		1547.19	-67.4464	-1204.61	115.827			586.225	586.225
23.585	29.8844	-3.13292		992.478	-954.593	-146.436	46.3892			159.777	159.777
5.06612	35.992	-18.6001		-6.48857	-324.787	-677.98	47.1748			163.253	163.253
41.9314	19.3248	-23.2655		1301.1	218.318	-1379.66	216.622			165.675	165.675
-4.23004	43.7723	1.43042		348.989	121.478	437.216	145.687			161.153	161.153
77.4418	10.5427	20.047		-243.646	-423.039	-592.077	215.093			168.516	168.516
6.12266	33.5817	-7.23947		1622.83	-1180.72	-1555.04	89.3304			160.204	160.204
34.5755	25.5942	15.4041		-18.3647	-510.077	1308.22	197.213			495.225	495.225
17.7468	41.8465	-12.3509		1129.45	-206.318	1534.13	192			163.093	163.093
69.8807	-3.38362	24.5756		-1211.33	-1421.17	716.305	80.7825			174.703	155.671
11.4537	41.0646	0.52699		-313.129	1230.64	761.387	47.7524			171.791	171.791
-25.1898	38.8602	-40.2602		-1255.64	1232.78	-1210.92	85.7719			434.285	359.908
4.18595	35.6809	-11.9803		168.212	1289.82	882.467	40.0862			168.223	168.223
9.82447	35.4455	2.12593		225.887	-1178.41	721.328	40.7174			366.322	366.322
57.3292	1.71053	12.0707		-861.362	-1323.94	412.479	75.9025			166.886	166.886
-13.9164	33.3025	4.52099		2.79776	-220.22	1353.2	213.946			160.546	160.546
4.62647	39.3663	-7.40738		261.242	-603.095	963.374	196.401			164.603	164.603
25.5874	32.5118	-16.7345		1589.14	-1262.94	361.377	135.677			168.788	168.788
23.6353	39.0426	-41.5814		-1139.22	-693.413	246.223	209.089			209.791	209.791
46.9847	21.3504	-97.1482		-880.836	773.243	-234.293	57.3245			166.663	166.663
33.6011	41.0303	-13.1785		-101.803	606.096	-885.797	57.6445			168.504	168.504
29.8905	28.635	-12.2765		-1200.25	802.83	68.533	198.815			172.855	172.855
47.1364	13.0658	12.3755		1453.82	-383.285	-152.306	30.3813			170.333	170.333
15.6104	33.9829	-5.81169		-1001.54	-633.792	-608.224	166.871			162.52	162.52
10.9786	34.323	1.24017		1186.02	-230.208	-1482.39	124.775			162.847	162.847
-56.0998	32.8616	431.085		-1402.04	-247.496	65.3367	152.554			160.307	160.307
26.148	24.4044	5.05876		-1528.83	-911.862	564.281	117.925			165.876	165.876
46.9288	-50.4582	51.7639		1006.76	-1348.86	1021.54	115.508			163.433	163.433
19.946	28.034	-0.17931		-1508.46	-1566.68	513.59	61.9874			171.451	171.451
30.6834	30.5588	-24.0559		-102.442	215.016	875.817	206.07			160.584	160.584
6.75549	95.6993	-78.8045		1.01453	1039.83	735.357	154.973			160.237	160.237
13.4546	40.9761	-15.4287		-292.533	-706.126	749.29	196.272			164.143	164.143
29.0805	23.5229	6.03393		1412.17	-191.624	-1254.42	131.31			165.316	165.316
0.98177	47.2981	-0.28709		418.383	-673.201	-527.227	136.624			160.839	160.839
12.9755	25.0308	11.1874		368.564	-198.906	-919.385	107.264			248.466	248.466
18.4851	34.4373	-10.8249		-1354.76	675.696	-62.6877	148.901			276.1	276.1
32.8208	11.2649	33.7198		1547.5	1543.28	-960.503	123.204			173.885	173.885
5.66981	40.9031	-5.26638		167.166	-1449.56	1581.82	68.1671			168.96	168.96
28.064	21.5807	3.29049		1421.64	-391.344	1694.75	100.723			241.089	241.089
30.7649	-3.55722	40.7779		221.177	-1334.69	335.63	103.663			171.6	171.6
13.3997	24.9495	12.1944		-1154.58	631.749	1036.34	123.855			165.857	165.857
47.2993	17.557	-11.6644		-543.512	777.534	-418.226	162.4			168.817	168.817
20.1427	38.9536	-2.72674		592.78	1273.38	-271.32	106.966			317.356	317.356
60.0153	2.72791	27.4447		-1127.02	524.423	745.061	39.7852			169.039	169.039
45.7169	72.3061	-92.6912		1034.39	485.64	1479	202.945			161.056	161.056
12.3683	28.8457	2.48576		1261.06	-1690.65	-661.39	166.644			232.758	232.758
13.106	23.07	-79.2249		1254.41	-1271.31	1490.49	45.788			161.634	161.634
50.7815	11.5076	-120.343		-1557.04	401.041	99.4142	130.456			214.566	165.122
54.2862	8.04343	4.74226		16.6904	-1619.69	-512.959	219.899			167.3	167.3
12.8493	26.0805	8.62895		756.345	937.742	1598.63	125.613			174.873	174.873
6.42222	56.1868	-26.9407		1476.24	133.026	-1229.24	43.7916			318.301	318.301
30.7845	25.931	-1.99918		97.775	805.052	463.567	121.792			162.466	162.466
22.6717	23.6004	11.4259		260.571	414.375	-1002.42	134.59			165.934	165.934
44.9058	2.75991	41.8259		240.49	-345.717	296.425	158.548			161.071	161.071
83.8666	-137.845	69.1375		593.885	-611.609	1648.26	217.743			178.612	178.612
32.7793	18.8468	21.8769		-1026.43	-503.205	1189.47	42.5829			166.312	166.312
39.5592	14.4214	5.53206		458.981	593.54	-648.1	136.901			168.205	168.205
57.8931	-22.7998	30.242		-1030.13	-208.456	-1544.09	95.5379			164.292	164.292
42.5665	79.2329	-104.722		-254.742	-534.182	984.721	214.766			351.472	351.472
24.9794	27.8558	-2.72038		-1526.76	1202.23	-816.512	21.7377			170.534	170.534
28.5471	28.2195	-2.74993		-1515.2	714.488	311.591	95.9399			165.811	165.811
11.1336	41.5832	0.26585		1605.53	1041.36	-1100.3	215.748			173.881	173.881
3.26634	40.4259	-36.7266		-738.69	1399.02	931.553	172.9			160.261	160.261
43.7207	16.9964	3.87704		-738.239	638.611	683.61	218.711			521.459	521.459
173.171	126.669	25.9616		775.511	1480.09	-686.26	189.373			244.844	244.844
48.213	8.99672	35.5133		-1072.78	-424.976	378.128	83.0047			258.027	258.027
21.28	25.9209	3.29416		-799.781	-1547.16	-310.996	118.862			160.464	160.464
9.76739	30.897	4.45781		65.9453	-1101.61	670.714	196.951			418.098	418.098
6.32374	32.2145	-4.12997		1339.98	-896.106	853.494	74.2392			784.618	591.754
25.5229	13.8668	22.2579		745.559	-866.492	-903.399	177.731			161.532	161.532
-1.17191	36.5635	-11.6066		426.193	-1038.66	-1013.46	180.389			172.466	172.466
-6.72389	35.5326	5.69331		446.192	701.696	-132.147	191.211			162.71	162.71
-1.05864	43.7555	-5.86906		-79.2098	-613.937	-537.076	45.3834			549.041	607.877
245.974	12.7224	-5.05087		-468.217	-1128.4	1163.32	147.248			158.535	158.535
31.8183	18.433	19.5744		-241.138	156.182	148.649	203.372			162.136	162.136
48.5096	14.3844	0.19635		969.73	-937.882	-1437.84	96.3854			162.31	162.31
20.8385	28.5138	-7.56738		-317.909	592.549	-484.469	56.5256			169.184	169.184
19.4886	28.37	5.32982		528.406	1079.03	1682.11	27.829			172.061	172.061
20.9217	25.242	14.2505		1697.01	1184.37	1208.3	72.9994			164.887	164.887
263.438	163.219	114.439		1010.22	-1188.79	-600.405	132.01			593.154	573.658
42.8062	27.653	-13.4195		-1371.2	-447.771	-1145.74	153.196			165.04	165.04
27.5301	31.1798	3.00781		-20.2995	1034.83	-788.187	65.6928			173.252	173.252
26.2923	27.7473	-11.7733		918.107	-1402	-1078.25	75.9118			164.529	164.529
41.0517	57.8633	-64.4248		-1236.69	1680.79	-401.285	33.6611			160.85	160.85
49.3167	24.6845	2.81617		1093.36	-462.548	135.599	54.2609			161.548	161.548
35.5244	21.156	9.53428		740.668	1000.35	1366.62	186.442			162.878	162.878
19.8657	29.1839	7.34959		-896.092	-1538.81	153.96	81.3283			160.623	160.623
26.2729	67.9487	-67.4251		1065.35	1548.23	-675.47	68.165			164.748	164.748
-1.79159	35.8013	0.67925		-883.701	-491.964	1089.85	207.854			160.18	160.18
35.7902	11.0773	22.0631		1437.88	-671.96	1199.78	26.8834			161.671	161.671
8.62919	132.767	-91.3465		-796.141	177.453	1199.44	23.9638			160.842	160.842
-13.863	35.4298	6.2811		1640.16	-755.518	818.885	42.604			164.155	164.155
6.97825	35.2622	5.71108		-209.278	-127.035	-1110.24	64.3856			162.323	162.323
26.9348	38.7994	-34.3278		1663.68	165.018	1482.36	109.147			160.717	160.717
23.3606	33.2315	-0.37951		-679.497	9.97119	194.835	22.2931			161.993	161.993
2.02208	35.5058	-3.55335		1339.28	502.124	-1055.21	82.3598			735.764	278.98
12.8513	28.8754	11.5829		-1385.98	584.625	300.122	51.8274			162.338	162.338
26.2922	23.3633	10.4037		-272.15	-948.939	835.404	95.055			172.336	172.336
-8.51539	37.6075	-24.7765		-46.2426	-1061.04	898	122.804			165.357	165.357
38.2079	11.2281	9.1784		-40.983	-435.546	-1133.49	171.437			663.288	663.288
33.2662	23.6069	-18.9695		1177.06	611.551	-18.3143	166.232			643.735	578.404
17.6838	25.8827	8.12826		117.302	651.54	-1483.13	93.5172			161.37	161.37
-2.64497	32.9402	6.73558		-630.665	785.483	-1252.15	93.6191			159.581	221.059
-97.2554	0.82961	-26.2984		880.138	-40.8065	235.761	88.6349			171.732	171.732
-4.60899	25.7073	-83.5079		1290.27	1402.75	-59.1542	206.6			160.072	160.072
24.9479	18.233	16.0728		-366.917	1148.38	1308.82	201.542			161.778	161.778
24.3528	25.8163	11.8292		1319.84	111.208	-1369.14	48.1949			167.112	167.112
42.3771	1.77023	20.2956		748.169	1372.91	-601.174	56.7006			169.452	169.452
61.4527	37.8057	11.5847		1059.72	-1080	-162.661	114.661			165.247	165.247
50.5016	-43.0849	48.175		412.175	1216.87	719.774	122.77			161.561	161.561
57.9379	-43.6466	167.21		-307.004	1174.3	177.658	101.506			163.442	163.442
37.2674	33.3997	-9.04996		-538.286	-249.041	-529.09	185.806			164.442	164.442
-9.01354	35.5061	3.25168		1184.25	1363.69	1511.1	123.687			169.849	169.849
2.85284	30.4857	5.99219		-572.991	-105.854	-1142.75	117.959			163.764	163.764
3.63816	45.1321	-22.7674		148.123	-118.694	-906.034	200.337			197.094	197.094
2.5575	32.9073	0.65748		81.4377	1295.4	-451.437	187.917			163.61	163.61
19.895	41.9947	-18.7695		-439.013	494.741	770.277	193.951			165.909	165.909
68.0724	-7.68527	25.1465		1706.47	-166.758	-658.401	144.776			162.681	162.681
18.3575	22.104	17.0248		184.054	745.52	243.477	203.077			161.066	161.066
45.2345	14.312	14.294		1076.34	949.04	-64.101	143.243			169.077	169.077
4.24896	34.9849	-2.72144		797.425	-794.668	536.419	108.172			167.321	167.321
-31.1928	35.963	-40.9842		-581.329	-750.212	-1137.17	191.921			160.928	160.928
32.7472	20.7526	5.89455		1207.18	617.121	1193.3	26.0333			166.958	166.958
-19.0444	35.8435	5.17589		-1460.35	-1457.78	-390.639	199.773			197.529	197.529
54.9543	42.7824	21.228		-749.196	651.516	-702.233	156.51			160.161	160.161
36.1826	19.3793	-6.61341		-332.72	1681.92	-1449.73	48.6785			167.232	167.232
64.5255	-20.0351	208.135		-1575.65	164.159	-395.779	78.3991			163.368	163.368
14.8106	32.1238	9.21484		671.119	-485.328	313.52	165.641			162.175	162.175
25.8358	24.4329	18.1956		199.908	-176.444	111.453	89.4066			157.599	157.599
43.4693	51.3058	-42.3118		1241.28	1680.71	1369.8	216.741			161.317	161.317
51.6112	33.2181	-14.9467		1198.84	894.293	361.006	178.494			170.417	170.417
55.8057	44.5827	-8.87734		698.19	-10.0872	124.577	180.735			203.024	203.024
81.0648	37.5354	18.3668		406.838	1368.29	424.767	137.539			164.624	164.624
33.9894	13.7911	13.8097		425.385	757.918	1046.89	29.2045			165.934	165.934
33.7837	21.7959	-2.54607		125.633	1392.4	-1661.55	190.71			164.685	164.685
28.4096	34.0716	-0.32647		1669.08	1325.6	-1611.82	71.2523			173.647	173.647
33.7215	20.4941	5.18911		1624.38	-28.3875	-1442.15	100.519			164.457	164.457
24.0059	24.0872	3.74489		1047.01	151.278	-1628.62	96.3465			164.734	164.734
-2.61519	33.7242	-0.85892		-1009.25	-1447.85	635.636	217.874			172.282	121.79
49.5043	6.74458	4.68753		-364.74	1133.97	1136.45	140.381			161.993	161.993
25.7075	24.5368	-63.4791		-1291.41	-535.297	-1316.11	99.6785			161.963	161.963
42.3698	50.2524	-2.91737		567.708	-1606.87	-441.266	50.7272			527.514	302.44
54.0378	2.04564	36.52		-639.414	-1214.08	-342.873	155.077			163.024	163.024
14.9196	31.842	-3.44756		1493.26	969.048	-387.153	196.317			163.104	163.104
22.8911	12.6707	28.5794		610.816	-1579.89	1046.68	110.404			156.156	156.156
31.0808	22.5965	17.8767		-475.691	-1304.65	-978.903	130.823			173.72	173.72
21.5739	37.5184	-36.1965		1506.91	462.38	-1679.3	65.9727			160.353	160.353
6.25618	51.5196	-49.8158		-826.681	-620.145	229.751	170.108			162.394	162.394
17.5132	21.1776	19.141		-705.09	1377.37	1247.15	216.262			162.042	162.042
25.6915	39.5398	-9.97699		-144.328	1016.92	-1119.29	144.184			167.296	167.296
26.0653	25.1326	3.05316		-1424.26	-1088.61	718.979	209.628			170.586	170.586
41.3822	3.8337	27.1612		1061.65	527.074	-356.27	21.0789			162.664	162.664
2.99909	45.2155	-5.07061		-1112.22	-553.39	-82.3504	90.0994			158.707	158.707
16.3701	38.4046	4.17267		-624.823	201.863	-905.441	114.18			161.591	161.591
24.9917	33.666	-3.9076		-1474.24	858.444	-120.934	192.56			160.313	160.313
25.4384	22.2671	11.0539		-1.94683	-533.627	426.981	114.981			115.598	274.011
-12.0028	39.4366	3.40328		1672.49	-529.769	-829.408	88.8942			161.801	161.801
12.0555	28.6447	4.01659		-1489.46	1456.3	515.395	29.0833			164.314	164.314
29.3216	-42.9941	-130.323		668.632	-864.691	1170.45	160.059			174.89	174.89
41.2375	15.8143	-13.1004		1143.51	1342.35	131.833	45.5258			160.606	160.606
57.6786	27.4531	-15.8272		-1058.52	-270.585	-518.196	68.4785			163.094	163.094
2.36865	38.0505	0.02338		790.954	795.831	958.351	216.958			168.07	168.07
				-1351.85	353.099	-132.567	89.2319			157.595	157.595
				968.87	-957.768	1638.07	111.464			164.758	164.758
				259.207	1361.59	-1694.75	48.0519			168.086	168.086
				52.9648	-385.711	-1481.18	57.7147			512.297	512.297
				-644.481	-973.835	-299.846	112.503			166.225	166.225
				-99.8054	187.371	-262.616	39.1773			168.049	168.049
				-1154.8	57.8842	937.382	102.658			164.569	164.569
				-846.124	-586.064	1197.09	106.093			166.221	166.221
				-1471.58	831.188	-1165.33	103.871			175.693	175.693
				-295.512	-812.829	770.26	170.31			165.26	165.26
				1262.67	1629.28	-1418.07	82.7913			294.639	294.639
				-830.261	12.3464	1542.2	147.409			208.625	208.625
				1221	-532.953	74.6289	59.2142			159.968	159.968
				1162.36	496.995	-334.477	217.108			163.608	163.608
				-1392.66	1052.5	249.212	183.867			164.591	164.591
				-242.306	-109.6	1615.21	158.095			164.961	164.961
				-1063.41	-1127.29	1532.14	83.0894			166.95	166.95
				75.1966	-483.181	180.176	190.209			162.628	162.628
				-324.588	-1398.3	693.125	53.8284			166.743	166.743
				1560.26	-321.04	266.892	88.5153			161.142	161.142
				961.971	-901.49	874.027	161.214			161.487	161.487
				-568.974	734.9	-766.376	24.7123			160.46	160.46
				977.31	-1578.81	-307.682	218.713			160.185	160.185
				1428.59	-749.193	738.44	58.3356			164.59	164.59
				1156.92	596.523	423.692	33.0212			174.976	174.976
				-1578.66	-250.846	1051.2	128.65			236.864	86.9667
				-630.751	160.214	-543.841	197.116			166.066	166.066
				-913.538	838.217	-1279.8	214.253			158.476	158.476
				-298.301	220.109	1361.91	61.3509			162.767	162.767
				1518.42	1307.91	-1541.09	61.3452			162.053	162.053
				-1078.26	-447.946	1400.14	183.278			165.806	165.806
				-793.152	-942.33	999.329	177.353			691.403	129.683
				600.615	-570.998	645.815	22.8484			302.195	302.195
				586.65	492.098	-1064.36	212.566			162.062	162.062
				1066.4	-1279.39	1407.35	207.048			160.916	160.916
				-167.045	-1053.46	-448.492	77.8388			161.505	161.505
				-1569.54	-271.047	-304.369	131.721			167.423	167.423
				-588.933	-731.351	1177.78	23.5763			348.447	348.447
				876.058	-116.158	-427.785	170.813			164.872	164.872
				659.952	-741.916	1535.66	93.3464			171.059	171.059
				4.84355	-570.02	1436.18	161.457			169.701	169.701
				-360.994	415.035	1360.25	142.061			160.722	160.722
				1293.46	1366.37	710.357	137.603			161.995	161.995
				-976.533	1596.9	1649.91	183.55			162.521	162.521
				3.1295	-1218.58	381.833	116.287			169.671	169.671
				747.766	494.058	1421.63	184.837			164.214	164.214
				-211.127	440.863	-28.7139	190.737			160.762	160.762
				1300.36	1039.76	901.434	107.52			160.397	160.397
				-32.1003	-514.29	481.582	148.24			166.371	166.371
				1078.18	-1155.93	-708.784	87.9563			827.259	827.259
				-1440.77	-1373.48	-1015.99	214.724			170.087	170.087
				-1098.9	-107.379	-1680.04	48.962			158.734	158.734
				-536.322	-834.799	-560.562	174.943			367.918	367.918
				-247.323	1454.53	1143.87	89.6659			170.302	170.302
				371.775	-954.127	1637.7	72.459			160.804	160.804
				-601.373	-4.79407	110.59	57.337			380.874	380.874
				602.065	-616.725	-41.678	54.4665			169.974	169.974
				-1465.88	670.455	1435.19	100.465			167.637	167.637
				669.915	1055.29	-743.829	48.6925			162.347	162.347
				381.899	-1017.42	-209.101	120.175			604.885	501.788
				-536.811	-429.112	-290.425	106.303			272.525	272.525
				-389.008	-185.396	173.426	178.083			162.214	162.214
				13.162	-453.824	420.043	153.007			363.449	362.481
				-430.69	-226.14	-1403.53	23.2094			168.619	168.619
				1102.63	-534.27	-41.934	51.5306			231.604	231.604
				969.812	-112.083	-1175.02	51.8365			165.679	165.679
				89.8487	1394.12	-741.491	181.025			170.157	170.157
				1166.19	-235.468	486.476	174.137			297.713	21.5247
				506.901	208.097	966	72.6321			182.808	182.808
				727.323	848.463	910.214	29.8805			169	169
				1369.26	-650.189	842.754	117.877			165.372	165.372
				-1132.38	-1253.93	1572.39	216.066			159.458	159.458
				-1552.02	-1315.35	1406.07	174.858			160.955	160.955
				-1129.93	1546.84	-1601.47	32.1713			164.028	164.028
				-1463.86	-1593.64	1478.36	30.7683			160.369	160.369
				616.349	-1128.67	-280.68	201.274			166.905	166.905
				-1013.06	-159.373	1326.31	130.87			160.571	160.571
				17.6915	218.857	846.301	124.606			160.728	160.728
				-1418.43	1467.04	524.372	132.761			279.916	279.916
				1160.53	-1183.71	-558.727	70.3002			178.124	178.124
				-19.5382	-349.165	1391.83	116.722			160.239	160.239
				833.013	123.232	167.912	161.82			372.324	372.324
				577.174	1542.07	-1016.31	35.8447			162.929	162.929
				1501.32	-1659.93	-228.995	186.738			161.23	158.64
				-433.466	614.59	-1318.1	84.2849			160.025	160.025
				872.515	-1281	1335.53	172.645			168.791	168.791
				652.728	-924.308	1334.29	197.65			163.792	163.792
				-1229.12	1533.07	364.496	24.6362			162.623	162.623
				179.524	572.117	1633.76	212.755			162.176	162.176
				942.477	-298.035	1048.98	80.6702			166.228	166.228
				-540.13	-1668.22	828.297	94.5915			161.445	161.445
				-850.481	1408.21	-247.695	110.197			170.524	170.524
				-1215.49	1608.05	-1354.33	120.378			175.201	175.201
				-1688.06	-1389.73	261.823	84.5923			160.82	160.82
				-528.909	-567.692	-425.8	129.68			165.409	165.409
				1314.21	54.5621	-1154.29	114.771			163.634	163.634
				644.011	-235.664	-1675.91	157.282			160.309	160.309
				-962.05	-1681.95	-723.321	24.5383			177.739	177.739
				-1279.19	-410.451	-1563.04	181.075			162.25	162.25
				1206.63	-490.468	1255.26	171.093			163.845	293.973
				-1407.19	938.221	79.8622	201.668			163.188	163.188
				105.004	-1229.69	-1561.86	180.327			169.887	169.887
				-823.086	1002.55	913.51	215.894			284.768	284.768
				-1255.29	-1144.72	-1383.45	66.5096			168.342	168.342
				-1533.73	799.115	-349.084	36.0359			162.863	162.863
				1442.45	403.133	1491.17	102.323			162.112	162.112
				923.935	-700.83	-1048.02	154.548			170.185	170.185
				-34.7562	-747.283	-19.4124	153.248			165.788	165.788
				-1205.34	1238.86	1621.66	47.0266			161.265	161.265
				1287.97	896.678	-761.077	32.6589			165.654	165.654
				-1676.71	726.992	-1246.98	71.0331			361.248	72.6403
				142.781	-1143.11	-371.204	52.2279			166.451	166.451
				-1581.12	-951.566	-751.757	126.641			171.016	171.016
				325.37	352.723	-893.323	209.286			162.59	162.59
				-153.438	1223.14	195.16	125.23			164.756	164.756
				1271.7	239.54	102.648	164.365			169.162	169.162
				1420.16	-1594.65	-897.33	98.7694			159.26	159.26
				-18.8448	-58.1452	-24.8682	191.974			167.296	167.296
				-940.444	-75.8498	360.272	83.0011			160.608	160.608
				-433.008	87.6653	-1140.11	46.9596			161.066	161.066
				-1281.61	-315.574	-527.775	39.8626			158.802	158.802
				-1195.04	776.383	-568.109	150.528			160.471	160.471
				962.672	-1064.45	-640.667	54.4418			163.125	163.125
				478.998	1094.47	742.963	47.2836			164.505	164.505
				1235.81	-1699.39	-655.983	100.737			160.781	160.781
				1148.91	699.431	828.671	66.4393			162.804	162.804
				222.223	-918.734	-566.646	180.375			352.296	352.296
				1652.92	29.8861	1170.51	52.1221			163.535	163.535
				-778.035	885.064	-559.429	59.5956			174.674	174.674
				335.408	-1074.22	-446.053	32.3723			162.796	162.796
				516.507	221.517	1019.88	66.5797			166.297	166.297
				340.561	1438.03	741.01	204.649			160.373	160.373
				1368.99	1371.07	-252.584	200.882			160.573	160.573
				-725.868	1380.98	1481	36.7543			160.599	160.599
				-1125.45	1125.85	-730.026	104.064			175.576	175.576
				-376.074	629.453	468.742	140.98			161.716	161.716
				-3.58018	1304.18	-1180.64	217.044			161.146	161.146
				-688.375	1293.59	1176.86	69.3388			165.363	165.363
				-199.765	807.226	799.028	195.046			160.036	160.036
				1098.39	1318.34	72.1874	85.1084			170.558	170.558
				-1359.01	484.515	-760.376	91.8735			158.938	158.938
				1408.32	50.6569	-112.203	76.2746			165.098	165.098
				-1573.86	-412.732	659.053	87.7365			168.375	168.375
				573.091	744.87	-1619.61	123.11			163.843	163.843
				1237.64	-1023.04	-989.819	193.44			170.315	170.315
				-101.464	97.9715	1381.29	101.508			170.57	170.57
				1151.9	-67.4236	-1294.44	186.368			172.837	172.837
				1522.81	1355.67	-1685.19	195.339			603.804	535.106
				-242.272	-66.2662	1177.32	169.367			166.271	166.271
				-650.877	1687.64	103.584	213.981			327.654	284.482
				814.13	1117.26	802.865	144.603			169.452	169.452
				1426.56	-930.981	-1697.15	195.211			734.796	597.745
				533.574	104.715	411.257	215.011			158.599	158.599
				1191.69	805.208	726.396	50.132			163.437	163.437
				-857.381	-405.108	1029.68	46.2696			164.463	164.463
				625.684	-49.2363	610.467	171.504			148.779	148.779
				799.662	722.212	-1127.65	46.0835			175.415	175.415
				-1578.1	-1134.72	-1346.67	66.0774			161.569	161.569
				-1277.99	-947.483	-427.664	67.832			165.701	165.701
				-1667.3	1345.28	-301.634	174.163			161.647	161.647
				-264.603	1298.71	-53.912	123.731			579.031	575.379
				-543.654	-1682.73	-132.049	159.22			162.356	162.356
				-687.416	-925.078	735.164	56.2049			170.018	170.018
				-582.389	934.284	1682.07	94.4289			174.989	174.989
				-1673.21	-1626.81	893.459	29.8548			301.031	301.031
				-1592.73	4.34124	675.508	70.4701			166.422	166.422
				1181.18	1330.81	84.5482	48.6209			160.549	160.549
				215.9	800.06	612.596	62.0963			174.006	174.006
				94.0765	280.802	79.8387	27.0818			169.776	169.776
				720.474	-645.382	905.766	67.1733			162.996	162.996
				-1523.59	1656.31	-624.022	95.1224			161.516	161.516
				1275.35	-477.616	965.768	182.426			164.904	164.904
				-1681.73	-417.764	-1212.34	49.7806			242.714	199.687
				66.9908	-1073.95	-347.183	42.2082			377.704	377.704
				1096.45	1565.65	-526.6	218.896			160.121	160.121
				-1487.76	-1138.7	-1694.21	105.671			444.258	444.258
				801.581	-223.676	1496.83	116.827			172.93	172.93
				-407.092	-311.576	614.542	119.014			161.206	161.206
				1275.96	-1191.64	-1191.48	181.713			164.188	164.188
				83.4652	730.857	1032.62	87.7716			166.286	166.286
				1685.43	-283.299	1363.17	30.8495			169.187	169.187
				1277.24	-85.073	10.971	144.561			164.85	164.85
				-124.043	602.67	-1692.43	71.3638			165.73	165.73
				-1628.96	-1260.46	849.368	120.97			174.727	174.727
				1273.23	1536.12	643.847	194.716			230.033	230.033
				996.796	-394.297	-1021.43	130.237			157.915	157.915
				842.967	292.266	-855.082	211.144			162.995	162.995
				-551.865	-276.48	1532.35	93.8856			171.188	171.188
				-790.46	-1665.4	63.2646	93.3958			159.033	159.033
				-1087.72	1168.4	-565.255	74.9062			167.629	167.629
				-111.666	-486.554	-1236.77	188.996			158.502	158.502
				368.87	1040.97	257.695	183.904			165.883	165.883
				819.516	1083.7	-1236.15	42.8431			166.019	166.019
				-852.47	-496.071	-1453.71	173.288			393.915	393.915
				1240.45	-1305.44	451.383	201.413			633.069	599.456
				-108.265	-15.5512	943.601	204.929			180.827	180.827
				-1178.38	-1386.51	-324.646	107.836			191.063	191.063
				-813.975	-1198.12	-340.28	151.537			172.545	172.545
				-1446.99	469.292	-474.617	192.299			159.117	159.117
				1369.35	1083.02	-1546.6	106.616			175.932	175.932
				-601.374	-1382.11	-349.951	154.434			247.223	247.223
				1646.35	849.499	-1362.3	159.495			174.721	174.721
				718.347	1028.77	1402.34	181.693			235.188	235.188
				-196.217	658.349	-1420.72	166.702			230.211	175.027
				-1629.33	1587.91	1066.65	157.246			160.297	160.297
				-1356.34	-877.939	575.905	49.0342			161.169	161.169
				363.405	-1306.16	540.94	103.088			162.088	162.088
				-11.7781	299.633	218.641	29.1916			566.644	566.644
				-152.905	992.843	-672.699	53.3145			198.494	198.494
				420.115	1060.33	-879.911	52.6707			258.166	165.21
				-941.501	1611.61	1205.48	131.41			161.993	161.993
				-433.879	189.886	1014.75	138.88			167.751	167.751
				1289.7	-324.108	-895.689	200.374			162.156	162.156
				-1148.24	1507.26	-920.976	97.1713			167.066	167.066
				1173.05	481.771	1413.01	20.8351			91.2115	91.2115
				1153	521.548	-96.963	126.026			166.559	166.559
				-1348.33	1198.33	-125.604	85.8879			166.568	166.568
				-716.556	438.84	-948.188	155.204			194.766	194.766
				1102.42	-1295.38	402.966	186.719			160.222	160.222
				-308.304	1193.97	393.303	160.567			162.638	162.638
				749.842	-87.0982	1157.91	88.841			158.53	158.53
				-733.438	-1208.98	1597.39	153.107			166.767	166.767
				421.054	-482.506	784.192	133.25			754.28	754.28
				-319.98	-859.044	992.748	160.346			161.628	161.628
				-1250.04	965.695	1328.48	193.878			171.737	171.737
				1045.07	1544.59	-861.845	85.8643			159.749	159.749
				47.7388	217.687	-1579.01	200.015			161.46	20.6948
				466.384	1427.81	743.338	106.368			168.597	168.597
				443.296	1326.08	-1052.62	54.0561			165.992	165.992
				1341.17	-108.259	1432.72	179.936			165.282	165.282
				-1263.91	-96.7496	50.8405	216.808			283.378	283.378
				186.71	213.926	874.669	122.52			162.261	162.261
				93.0761	-1034.56	-347.224	83.4019			160.158	160.158
				817.165	456.982	535.58	216.325			168.706	168.706
				861.777	-615.656	-23.9587	160.447			161.548	161.548
				1000.16	274.407	-1399.22	85.6834			552.03	282.277
				855.712	-1115.67	-1152.43	142.803			168.399	206.043
				1013.28	1119.06	-991.968	179.157			161.262	161.262
				-1172.26	926.429	-455.033	88.3158			170.466	170.466
				1392.07	-73.6495	199.978	90.1515			163.432	163.432
				-829.652	440.616	-1288.11	110.638			161.752	161.752
				-406.459	252.783	-553.064	150.401			161.847	161.847
				-303.368	-1300.46	-609.595	78.329			166.5	166.5
				7.09169	-1609.97	-1028.81	57.4062			164.028	164.028
				-255.891	1629.29	609.707	109.323			159.81	159.81
				65.0157	1567.26	1046.92	29.2599			435.207	466.352
				176.446	-914.804	-1228.21	131.597			165.42	165.42
				-340.738	-1105.52	-797.486	84.1614			161.478	161.478
				857.788	1283.44	-1470.49	159.489			168.929	168.929
				-161.803	-445.235	104.758	37.5467			167.535	167.535
				-378.737	-119.433	782.57	99.9062			158.734	158.734
				1561.39	-1122.6	-39.7847	113.577			166.798	166.798
				-1614.22	727.713	1635.89	46.8531			291.803	291.803
				-1547.12	-1263.35	689.249	41.4068			161.729	161.729
				-1.22684	1117.83	1259.88	65.8514			166.449	166.449
				1250.59	-1439.91	1306.36	25.3507			163.868	163.868
				-422.404	675.185	1591.56	132.773			170.45	170.45
				1482.86	-1611.77	1060.73	176			252.522	252.522
				989.12	-1624.26	213.8	189.201			387.337	472.759
				-775.737	-81.6414	-1307.52	213.215			583.953	583.953
				956.809	721.974	-828.601	89.1171			245.505	245.505
				-1116.35	1453.69	-394.883	190.466			159.806	159.806
				1261.86	-1133.71	841.735	32.8725			161.535	161.535
				389.06	984.886	199.485	147.817			167.378	167.378
				-1074.75	794.938	110.543	102.023			166.386	166.386
				1370.96	-197.514	803.949	62.1455			161.731	161.731
				611.04	-140.17	-762.856	140.386			161.175	161.175
				433.636	-881.601	-1138.6	134.16			157.722	157.722
				1157.17	965.055	-1523.35	187.948			258.619	360.288
				604.812	850.42	1305.77	20.4252			355.55	355.55
				1085.4	1324.23	875.379	126.676			169.892	169.892
				-959.368	-1258.85	-988.975	39.5787			164.438	164.438
				-145.711	-1667.07	-1211.39	180.576			169.181	169.181
				-1161.18	854.781	-1698.94	140.474			159.884	159.884
				1647.6	-1043.63	-1362.26	79.4309			162.638	162.638
				70.4914	993.268	-1100.52	184.048			159.941	159.941
				-935.244	-708.042	-425.022	86.5425			168.566	168.566
				-304.693	-1634.84	-423.465	128.802			165.073	165.073
				330.345	-443.05	1457.51	100.63			261.31	261.31
				433.503	-1300.33	1480.57	155.013			170.381	170.381
				-1204.89	176.961	663.343	173.455			160.179	160.179
				-1648.51	-1362.68	-1057.84	137.847			162.568	162.568
				-569.55	425.059	816.342	91.3825			174.869	162.787
				158.63	-1696.66	1213.98	155.475			161.947	161.947
				-44.4756	986.217	678.124	148.414			165.998	165.998
				-172.457	-859.303	-935.439	193.8			164.765	164.765
				168.182	-1247.17	1453	24.3693			159.482	159.482
				-168.192	1182.88	-697.564	57.5471			164.338	164.338
				-406.118	177.456	1263.04	70.4274			165.206	165.206
				-278.869	-1460.66	-127.378	53.2965			167.237	167.237
				740.519	1475.67	-954.641	77.463			465.885	216.457
				24.2731	-1024.57	202.406	94.8854			161.005	161.005
				-919.507	459.217	-513.481	193.476			169.318	169.318
				-1210.22	-669.534	724.687	194.565			166.165	166.165
				-1155.18	-1640.54	907.734	27.2573			170.1	170.1
				-1299.46	-1124.42	120.304	43.8636			160.445	160.445
				206.704	208.313	207.669	133.354			164.411	164.411
				1369.93	-529.896	1229.91	190.003			166.276	166.276
				1357.64	-1648.13	637.202	112.526			167.191	167.191
				-1295.83	-29.2847	22.611	106.249			164.341	164.341
				-635.186	805.953	-393.976	130.57			167.403	167.403
				1059.97	786.276	-88.0312	57.182			163.833	163.833
				-1205.5	193.961	160.911	185.738			169.119	169.119
				-716.678	448.288	-556.843	139.227			158.732	158.732
				1376.63	1013.18	-67.3864	46.0831			162.632	162.632
				-220.682	3.84472	-871.117	218.043			163.917	163.917
				-88.7755	-735.446	790.802	168.816			160.06	160.06
				-1362.41	-955.635	-1593.13	188.626			160.611	160.611
				1557.6	961.275	952.225	185.59			217.785	217.785
				1128.17	-920.427	472.132	193.695			164.868	164.868
				-1685.1	-1693.03	888.611	182.802			322.696	322.696
				-973.291	-1128.21	-920.184	107.474			162.085	162.085
				732.468	-1278.93	-521.935	156.306			169.814	169.814
				-861.74	631.224	-881.92	145.97			161.121	161.121
				441.081	-634.063	1024.62	147.067			297.295	297.295
				-316.662	1531.05	1433.6	97.7712			160.224	160.224
				-269.772	-247.755	369.217	107.899			261.461	261.461
				892.944	-938.009	-1181.1	20.197			163.382	163.382
				604.913	-632.779	-658.419	91.2342			164.37	164.37
				-760.745	-1425.92	1273.78	214.177			160.439	160.439
				-879.183	924.317	477.395	178.979			276.102	276.102
				90.3399	-1538.82	1426.04	66.4033			163.922	163.922
				-480.747	-646.859	923.552	53.3166			163.416	163.416
				-1031.96	-12.4723	-413.818	127.25			159.347	159.347
				-508.03	-375.871	914.847	126.366			160.524	160.524
				-750.546	678.753	885.243	99.1839			162.402	162.402
				-165.081	-592.856	-1309.32	40.1375			161.185	161.185
				-1329.42	-831.563	-1588.14	106.317			167.836	167.836
				431.518	-609.518	-1348.62	143.786			160.629	160.629
				-1413.68	-273.149	566.797	154.796			160.854	160.854
				-379.523	-137.93	-1673.97	116.506			160.943	160.943
				1272.5	1151.75	237.171	158.571			426.59	588.675
				1670.12	-552.334	1499.72	86.9683			165.434	165.434
				-606.437	1063.35	775.896	142.977			167.258	167.258
				-559.592	309.024	-1370.99	21.6932			166.193	166.193
				-214.454	1076.45	-934.472	202.119			165.077	165.077
				-1317.61	233.927	1556.37	78.3744			164.675	164.675
				-73.8976	-640.337	900.068	169.481			167.28	167.28
				863.683	-655.222	1520.61	95.9545			163.216	163.216
				-255.206	812.232	-1041.77	145.116			164.344	164.344
				1601.64	-1389.02	899.442	117.482			163.255	163.255
				-185.11	723.347	529.462	201.378			173.077	173.077
				983.652	530.915	-1548.53	49.1766			231.725	231.725
				-563.89	1050.38	1655.85	60.6089			160.878	160.878
				868.81	170.767	860.494	195.761			160.993	160.993
				1397.83	-1408.99	-1636.2	156.255			160.448	160.448
				985.538	154.447	542.59	37.4137			167.167	259.274
				-758.144	1336.58	932.752	116.67			184.67	184.67
				889.517	1070.36	-236.343	48.2672			167.231	167.231
				-1164.5	1384.38	-1636.94	73.7863			168.505	168.505
				308.97	-720.754	-455.843	177.4			162.972	162.972
				-109.418	-1566.55	1658.45	154.949			663.266	258.473
				-1475.65	-841.011	588.656	81.4383			168.124	168.124
				725.833	585.593	959.493	114.528			163.929	163.929
				-912.546	1075.99	-11.6424	129.916			173.382	173.382
				1220.25	-341.614	1190.9	141.996			573.421	573.421
				425.764	-214.505	274.41	81.317			159.916	159.916
				-1262.8	901.249	1483.63	35.1775			175.36	175.36
				1570.59	-95.9902	1013.87	92.9188			162.348	162.348
				782.781	1278.52	1406.74	24.8793			160.889	160.889
				624.619	-131.542	-1003.01	26.4176			165.042	165.042
				93.3619	999.314	-441.354	182.436			165.634	165.634
				1514.53	-426.773	-99.2971	22.3386			166.019	166.019
				54.6817	-226.619	-939.822	20.7166			159.944	159.944
				1151.41	-974.572	753.394	104.343			250.065	250.065
				375.391	-164.221	662.953	137.212			170.917	170.917
				-1449.64	-670.913	338.244	81.0516			163.746	163.746
				1676.72	-376.833	-1539.39	97.8546			161.278	161.278
				-1010.36	-944.116	-747.62	180.095			164.618	164.618
				-297.117	1265.05	1146.59	34.2971			164.592	164.592
				570.563	554.535	1262.41	27.9228			160.726	160.726
				-1546.43	1397.69	1527.71	131.008			329.546	413.373
				593.721	1674.01	-27.0029	27.4343			160.412	160.412
				-1587.25	-1667.68	986.391	25.4251			166.255	166.255
				747.364	199.575	78.0461	209.262			258.712	258.712
				-407.072	1095.14	440.462	199.883			163.483	163.483
				-376.982	-442.964	176.399	57.2464			158.606	231.336
				412.669	370.02	1215.3	73.6268			166.536	166.536
				-378.521	1663.72	-144.446	33.4233			163.455	163.455
				-1506.47	592.653	178.719	157.856			161.713	161.713
				1299.74	-620.864	-1183.82	20.9004			161.143	161.143
				1601.17	759.502	-1573.45	171.433			161.09	161.09
				318.079	-321.841	214.438	73.0661			162.889	162.889
				715.616	323.105	1487.39	54.6635			165.128	165.128
				-487.814	1572.6	-1660.38	88.2575			159.344	159.344
				-5.74303	-820.448	-977.237	180.569			264.273	264.273
				488.948	-466.284	-1057.08	192.727			167.867	167.867
				-726.873	-1301.3	-1188.95	50.6218			161.386	161.386
				-1057.82	-1086.12	1679.07	28.894			162.339	162.339
				-1240.91	1362.6	975.388	87.2418			158.908	158.908
				-1033.1	-590.895	-133.791	107.028			162.86	162.86
				-1618.55	-1089.89	-1662.93	56.8525			172.04	172.04
				820.371	66.7211	-244.179	60.0056			162.552	162.552
				-161.208	-1004.93	-55.5399	107.105			168.053	168.053
				1202.47	-1183.07	157.443	103.806			169.826	169.826
				187.534	-1351.26	-1456.45	84.6203			165.999	165.999
				254.592	-1241.68	-309.899	129.828			160.745	160.745
				719.573	-1210.52	130.625	91.6182			163.005	163.005
				-1093.57	1681.88	70.9904	209.087			168.751	168.751
				-1587.53	977.558	-165.519	196.744			159.445	159.445
				916.087	-314.028	547.149	37.5976			168.264	168.264
				-914.337	78.4143	-7.56626	180.41			161.185	161.185
				1171.65	1075.48	-1513.33	27.8399			330.865	330.865
				676.486	-1560.83	540.497	43.0677			167.287	167.287
				665.671	-1245.38	154.423	90.576			161.009	161.009
				-474.452	998.926	478.647	196.877			170.212	170.212
				-1093.84	-483.496	-1302.26	178.891			162.118	162.118
				-795.542	456.716	-110.236	84.0879			162.967	162.967
				-422.014	-551.196	-793.559	181.797			175.193	175.193
				181.199	684.82	1325.78	112.343			171.331	171.331
				179.181	-1005.37	-1156.67	92.282			170.567	170.567
				-1458.93	169.97	846.109	107.508			163.134	163.134
				1153.13	1376.43	538.412	200.683			169.712	169.712
				12.1407	-294.676	149.064	94.3962			162.037	162.037
				-591.338	1519.38	-13.8444	108.812			163.491	163.491
				-1661.5	705.629	-260.622	73.0873			162.572	162.572
				-809.033	-258.848	-430.888	184.852			556.84	556.84
				-614.042	1067.77	-885.362	140.094			160.189	160.189
				-1488.82	456.843	1441.73	156.403			162.219	162.219
				-1353.2	1258.46	1626.29	65.4711			165.418	165.418
				530.021	-1649.49	121.773	122.642			161.856	161.856
				-1014.16	-733.501	1189.5	168.587			163.008	163.008
				788.87	-1634.69	1319.94	107.882			164.674	164.674
				-695.003	-1576.37	1533.36	36.8994			162.443	162.443
				-878.702	846.592	-1571.27	34.9134			161.433	161.433
				-34.1429	-1086.26	1234.31	131.146			277.251	277.251
				-1122.56	1327.5	-1518	46.8232			160.435	160.435
				1114.03	10.7811	-431.17	90.5045			164.016	164.016
				470.692	-959.614	-249.511	44.821			181.933	181.933
				-1143.73	-1239.98	-939.249	83.4134			164.805	164.805
				1039.67	-243.381	-1304.46	59.6925			173.64	173.64
				243.665	1443.17	1104.04	42.728			162.685	162.685
				998.389	-1679.48	226.6	207.452			163.591	163.591
				-994.928	779.836	1073.39	24.021			168.85	79.9787
				-404.624	1037.12	1065.52	179.586			173.675	173.675
				-1660.33	1055.73	1464.56	30.8506			164.865	164.865
				640.051	-1444.56	1667.39	96.428			158.946	158.946
				-294.416	-853.51	1104.59	206.672			170.849	170.849
				-615.192	1318.98	-446.338	183.955			167.611	167.611
				1070.13	-1272.7	-319.373	51.2981			161.31	161.31
				535.289	1307.59	-1496.69	104.57			171.725	171.725
				-100.309	1420.89	-755.61	33.9934			162.663	327.79
				-679.244	514.634	-405.141	51.2596			160.438	160.438
				-1587.59	-71.8185	-852.735	76.6105			159.547	159.547
				1192.75	1009.85	-65.7744	110.696			165.51	165.51
				-377.742	1067.91	-834.618	166.049			383.554	309.245
				-898.445	-629.556	-851.589	37.3374			159.251	159.251
				-775.326	-1471.81	-597.885	83.2497			162.258	162.258
				-1261.3	1064.89	347.239	51.1859			168.728	168.728
				-177.116	564.784	1239.08	71.474			170.85	170.85
				1555.42	187.203	1435.73	127.437			168.925	168.925
				930.759	-388.068	1617.19	79.1637			161.555	161.555
				171.734	-61.1309	-385.238	190.543			164.289	164.289
				-1008.79	415.187	-689.767	72.5337			166.561	166.561
				-87.1844	1170.55	-669.177	147.891			162.73	162.73
				117.292	-1387.97	-879.521	85.6122			160.141	180.602
				800.954	610.057	200.983	174.09			173.198	173.198
				1111.83	-1187.63	-1585.24	48.9117			162.299	162.299
				-1479.47	298.023	1537.56	116.681			160.074	160.074
				1050.81	1566.97	-75.6198	157.12			154.222	154.222
				910.624	-1441.75	102.027	164.528			159.986	159.986
				-1148.23	-81.5511	946.087	124.636			302.46	302.46
				-1502.55	-566.383	-743.275	98.1957			159.368	159.368
				-1161.14	-108.797	417.45	84.8533			164.116	164.116
				1184.89	-375.236	-1093.16	127.696			193.579	193.579
				668.09	-85.1638	-1333.9	94.4469			160.249	160.249
				1543.44	-399.244	370.896	78.5954			162.208	118.053
				-658.219	-1483.79	1219.52	206.561			160.811	160.811
				1125.23	465.647	-698.218	193.122			160.361	160.361
				-1351.09	1241.14	-414.063	160.982			714.605	714.605
				-1330.14	-984.312	-172.661	131.874			164.45	164.45
				1548.74	-1517.28	-394.255	110.598			160.422	160.422
				1212.74	1626.07	309.605	131.952			160.721	160.721
				-527.598	1156.29	1514.36	208.536			161.557	161.557
				-145.36	-428.64	-292.981	95.1863			165.803	165.803
				44.9861	1652.43	-152.871	163.62			165.327	165.327
				-932.383	125.281	-129.354	194.685			163.231	163.231
				-598.721	533.982	1248.92	44.5776			452.588	452.588
				1144.85	937.925	169.692	208.414			254.526	254.526
				998.329	-1497.36	1674.08	55.1887			160.997	160.997
				-529.505	-116.778	583.762	171.957			161.514	161.514
				1637.22	725.883	-305.485	41.0935			160.763	160.763
				1381.47	477.298	-1644.37	153.964			161.042	161.042
				703.665	1099.84	510.201	201.499			160.42	129.228
				-254.644	844.109	-301.283	39.6931			163.316	163.316
				198.54	472.725	1692.66	178.958			164.467	164.467
				102.794	1270.27	536.748	177.041			171.035	171.035
				650.102	805.377	-606.58	74.5381			159.799	159.799
				-349.008	-1385.09	1370.27	69.9063			170.604	170.604
				53.4978	-1432.97	-552.352	152.642			159.826	159.826
				-537.138	-1385.09	-1305.25	127.662			160.105	160.105
				-960.482	-410	987.022	40.6444			159.358	159.358
				237.763	694.198	-1495.79	218.473			160.742	160.742
				603.053	1426.21	-587.409	75.3746			170.326	170.326
				-954.441	1672.23	-306.748	96.0495			162.365	162.365
				-230.138	385.996	-345.109	155.578			161.607	161.607
				1183.32	1359.54	-269.541	123.783			165.981	165.981
				-1445.51	-1685.95	368.558	63.1597			161.154	161.154
				392.236	-673.66	-329.157	94.8797			163.577	163.577
				-1367.66	25.0606	399.677	154.6			160.668	160.668
				-583.802	-1220.61	-242.286	117.708			161.214	161.214
				111.027	-1154.81	1142.89	29.6629			179.921	179.921
				-1436.86	28.2188	1589.06	211.131			166.571	166.571
				-23.5807	-22.7327	1259.24	146.833			170.66	170.66
				833.134	-1105.79	-1527.97	29.8079			167.81	167.81
				-935.991	-1306.07	804.667	79.7607			161.032	161.032
				273.763	-288.174	1032.47	104.549			250.517	250.517
				38.5842	-41.1939	941.716	182.95			166.005	166.005
				-1293.43	-701.316	-348.047	23.0728			161.409	161.409
				-69.938	1634.16	901.513	102.456			161.402	161.402
				-1587.61	-300.3	1314.67	26.5478			466.163	466.163
				1037.43	1271.47	22.8498	24.2437			161.282	161.282
				1399.36	-599.412	1329.14	94.4046			170.58	170.58
				-1434.49	282.338	1647.69	197.363			479.067	502.119
				897.267	-449.708	-1236.18	55.0671			163.363	163.363
				-112.411	-1404.63	808.567	212.535			269.938	269.938
				-748.032	1204.47	-1451.3	52.3124			163.132	163.132
				1008.17	1258.3	-90.4726	25.0128			166.695	166.695
				114.8	-1298.42	835.963	219.499			169.008	169.008
				-1107.41	-38.5697	-1347.23	26.7662			340.216	321.143
				-787.445	-943.024	743.035	184.066			301.633	301.633
				391.55	-1566.59	1030.61	23.1479			160.713	160.713
				-530.818	-167.585	7.75324	102.421			162.38	162.38
				922.014	-937.745	518.546	210.461			160.812	160.812
				-378.62	-44.8791	934.487	141.929			165.658	165.658
				-569.122	-914.391	-331.651	75.7767			160.299	160.299
				-687.103	922.355	436.091	151.187			396.245	530.738
				219.597	-659.891	1028.98	181.317			169.172	169.172
				-1017.08	-557.049	1485.92	44.0447			160.868	160.868
				-474.085	-1592.55	186.108	160.387			160.92	160.92
				-1356.71	1340.02	-190.451	146.829			265.836	265.836
				-437.217	1312.91	-888.753	175.62			286.686	286.686
				-1401.16	1369.28	1244.3	166.099			165.606	165.606
				1675.93	453.484	249.033	62.1583			163.963	163.963
				-1469.74	0.8123	-358.102	100.821			164.882	164.882
				-423.763	766.107	194.702	145.221			161.04	161.04
				-895.653	351.247	-755.635	52.7537			174.64	174.64
				122.183	-73.0851	-858.717	121.262			171.734	171.734
				1370.94	376.469	-547.538	163.952			167.649	167.649
				775.447	-15.3153	1202.71	193.256			241.509	241.509
				767.637	-1433.62	122.064	191.129			162.815	162.815
				1393.6	-1622.75	589.236	151.68			438.226	438.226
				-240.641	268.259	-1146.2	86.9751			169.868	169.868
				935.633	1444.28	935.251	121.38			164.267	164.267
				17.0876	-623.809	-556.134	130.027			162.53	162.53
				-721.294	123.828	-171.092	68.4576			160.653	160.653
				-859.233	-1246.82	-12.3074	73.8173			367.438	367.438
				-55.565	419.301	-1248.25	116.801			163.676	163.676
				1455.43	-317.98	687.338	70.9688			162.659	162.659
				-1523.69	-911.502	945.046	180.852			160.931	160.931
				1324.87	-287.456	449.381	97.6424			174.647	174.647
				-1536.63	-744.559	1026.09	111.365			636.96	636.96
				-1065.01	-232.11	365.639	140.416			170.363	170.363
				-161.846	1345.35	-443.117	143.44			160.348	160.348
				-343.876	681.717	804.575	159.138			169.119	169.119
				996.395	672.516	2.76724	66.5875			165.536	165.536
				296.938	-830.283	792.451	52.8592			162.917	162.917
				-1400.18	1318.19	-838.125	77.5371			183.528	183.528
				1454.84	1348.69	719.189	111.3			166.136	166.136
				316.658	-1503.4	-1559.7	20.08			159.887	159.887
				1257.7	1415.53	551.928	108.587			321.868	321.868
				-908.353	-291.416	88.6316	145.921			161.174	161.174
				-35.9904	649.657	-1253.23	133.238			164.573	164.573
				-1295.29	971.56	825.044	125.807			159.973	159.973
				-1244.22	1375.32	-1538.93	81.0982			384.342	441.625
				1232.6	1657.56	1177.13	212.51			168.915	168.915
				429.6	-1225.73	842.145	218.478			168.796	168.796
				329.559	138.734	-953.114	158.789			168.263	168.263
				1486.63	-580.984	-1148.32	118.206			162.997	162.997
				1251.5	-1033.19	-860.667	135.684			160.403	160.403
				1001.33	-195.363	914.054	191.83			160.013	160.013
				776.569	587.773	1364.22	22.463			160.822	160.822
				1432.73	-1028.31	718.615	149.107			164.553	164.553
				480.63	1295	-1508.03	216.615			429.117	415.957
				352.722	792.467	-900.65	34.7874			162.147	162.147
				433.11	-241.874	656.926	193.741			171.457	171.457
				-478.102	-895.688	-82.5893	117.063			158.077	158.077
				-782.867	827.134	1202.38	81.8423			165.951	165.951
				123.371	1670.23	-1576.71	167.455			341.331	337.044
				1256.68	-384.655	458.371	218.863			168.782	168.782
				-477.067	526.992	-587.157	25.1938			166.745	166.745
				454.363	-89.2961	75.2463	136.1			164.466	164.466
				-695.965	1564.28	292.06	42.5878			164.682	164.682
				-918.928	-988.197	-1217.73	38.6718			161.528	161.528
				-945.978	321.063	825.079	96.4429			169.598	169.598
				978.053	-407.625	-413.956	161.281			164.464	164.464
				-824.163	1561.71	-349.9	158.315			171.115	171.115
				87.7109	776.441	-609.563	42.456			164.179	164.179
				1176.27	843.076	731.219	47.2694			160.074	160.074
				-760.08	-1591.02	343.767	156.102			160.486	160.486
				455.683	636.758	512.808	219.455			169.135	169.135
				699.665	-314.75	1418.6	79.8871			445.252	445.252
				-1162.31	-237.829	-1016.84	202.298			166.038	166.038
				909.09	-25.7755	1105.73	140.952			164.96	164.96
				765.631	-838.039	-372.467	132.749			163.405	163.405
				-553.614	1090.23	1499.17	62.1028			168.444	168.444
				-1454.72	-3.11092	-37.2347	132.505			159.133	159.133
				775.586	-1239.51	-951.031	25.5628			164.468	164.468
				-1689.18	1083.51	-203.723	128.735			165.608	165.608
				-224.367	833.498	1418.09	181.857			170.355	170.355
				487.155	968.127	648.894	166.719			160.982	160.982
				1667.89	1617.87	47.9094	193.734			162.027	162.027
				977.264	985.681	900.732	108.349			168.824	168.824
				-1175.56	1160.89	1446.84	197.793			163.929	163.929
				1482.34	620.286	-375.178	182.979			184.262	184.262
				-447.097	208.874	596.737	32.006			188.872	188.872
				-1069.71	-1108.27	1063.91	168.023			159.403	159.403
				-962.004	-261.011	832.659	172.617			171.023	171.023
				-1313.48	473.868	-305.361	97.8783			162.03	162.03
				-1148.35	1349.09	123.678	209.24			163.722	163.722
				-5.64955	-1593.82	555.874	129.97			165.248	165.248
				1342.85	-399.166	623.34	115.087			168.405	168.405
				-319.255	74.5102	-1563.85	31.0527			164.7	164.7
				165.937	-1534.85	145.786	111.501			161.939	161.939
				297.914	623.059	571.018	82.1569			163.135	163.135
				-199.794	-701.961	1144.59	188.261			160.391	160.391
				-1216.88	240.968	661.309	98.4097			176.103	176.103
				-606.512	1397.97	971.007	169.11			158.313	158.313
				1156.7	-1127.84	681.808	154.537			160.399	160.399
				94.43	766.927	-1296.29	217.456			162.167	162.167
				1278.05	1302.71	-1251.04	69.3864			172.693	172.693
				1357.54	-915.996	-157.143	148.059			410.068	256.698
				-730.603	1628.7	-928.335	166.845			174.268	174.268
				785.73	890.863	219.473	179.222			177.075	177.075
				-1250.24	1455.81	1594.92	63.5156			484.844	484.844
				1646.28	-755.024	1069.11	154.43			194.981	194.981
				583.661	-1268.95	482.759	100.795			168.454	224.566
				-537.444	-1300.71	-793.803	119.091			159.993	159.993
				1144.33	-322.38	-1375.21	213.361			171.787	171.787
				-1115.25	1440.48	1479.42	137.628			162.374	162.374
				-629.664	-55.9819	-974.139	139.173			163.003	163.003
				593.771	-1189.7	-616.615	188.449			164.168	164.168
				141.91	-1457	976.93	112.81			159.709	159.709
				46.5806	-451.379	-1571.1	52.0831			160.426	160.426
				1277.1	887.77	-596.954	70.1644			160.323	160.323
				698.378	-363.406	-1022.81	34.575			162.407	162.407
				917.522	-1101.6	1456.25	160.408			165.321	165.321
				-1366.01	-1695.66	-597.577	104.467			171.857	171.857
				-681.09	-948.272	801.419	82.7517			169.782	169.782
				-596.827	-270.625	639.389	186.228			165.459	165.459
				-1104.05	-94.2007	-75.0434	40.0536			162.594	162.594
				1687.62	-942.832	-395.155	119.329			162.296	162.296
				871.812	-224.687	-1682.41	218.205			955.284	806.727
				225.854	1579.4	1190.06	139.979			165.241	165.241
				1647.85	-493.822	-622.659	91.8127			158.342	158.342
				-478.714	-432.114	-1459.63	206.614			171.006	171.006
				-254.659	-1076.76	-20.6718	95.2485			161.054	161.054
				538.988	-334.045	784.182	165.265			161.576	161.576
				746.099	492.693	-633.927	77.7698			170.039	170.039
				934.255	-1469.73	-1483.97	110.258			169.497	169.497
				-1574.59	260.137	-1527.3	80.7261			170.199	170.199
				606.836	972.273	419.441	130.185			161.398	161.398
				-384.726	936.147	-609.123	104.601			173.869	173.869
				-1576.76	-1368.46	78.9725	116.225			192.985	192.985
				-17.3181	-334.814	-248.237	166.452			160.394	160.394
				-736.205	1476.74	-123.689	206.687			161.526	161.526
				1547.38	-807.898	-1354.9	135.565			170.411	170.411
				1689.73	1540.59	1060.97	182.286			400.606	231.379
				590.277	-185.839	226.111	53.9021			166.241	166.241
				-620.866	673.412	-1316.55	69.0058			166.048	166.048
				909.453	1616.36	-1447.95	83.7334			164.655	164.655
				950.408	-1581.77	-893.13	131.01			162.686	162.686
				734.803	-1528.44	453.22	205.026			164.955	164.955
				1155.89	310.14	-1521.49	93.8626			164.882	164.882
				111.437	-1065.72	1125.52	197.796			164.579	164.579
				-264.944	253.189	-772.261	90.4407			512.365	512.365
				-1437.2	381.051	-944.236	75.7907			164.565	164.565
				1085.71	333.389	-1581.75	72.086			159.278	159.278
				-937.28	-710.662	316.237	26.2839			165.154	165.154
				-1431.44	-43.7489	-10.4695	64.9051			161.818	161.818
				1054.47	313.654	1676.05	88.7099			160.836	160.836
				671.724	19.4813	-411.514	200.636			167.106	167.106
				-1087.14	212.266	-1373.29	132.219			168.442	168.442
				-1432.61	812.111	-1.00122	83.337			163.698	163.698
				-911.214	-1324.62	1401.78	110.238			445.371	443.941
				506.185	1637.22	-592.039	77.4588			160.958	160.958
				281.859	1511.44	-664.8	84.7476			165.719	165.719
				-547.886	94.7525	-555.378	122.625			233.255	233.255
				-470.469	-1601.28	180.102	211.03			164.186	139.526
				139.354	-1068.85	191.62	158.025			436.51	156.28
				-1274.98	-58.1964	110.358	166.005			170.618	170.618
				705.181	-1594.26	1409.93	150.889			164.701	164.701
				1646.91	1091.01	1144.8	60.2355			595.119	493.635
				172.73	1302.75	915.474	147.036			171.13	171.13
				-1146.24	-290.633	358.164	149.219			158.885	158.885
				1244.28	1612.88	319.515	93.3749			168.637	168.637
				539.247	1057.29	634.017	24.1167			166.658	166.658
				1393.97	-106.281	137.946	183.6			223.12	223.12
				1036.79	1556.56	101.501	163.296			165.711	165.711
				1337.96	-157.927	-1239.02	76.0571			160.027	160.027
				1085.08	1329.12	1003.47	203.224			164.402	164.402
				511.611	-28.5632	-676.317	104.724			234.408	234.408
				-513.15	-960.003	303.261	110.098			166.236	166.236
				-1611.31	93.6382	1108.9	38.8371			168.735	116.367
				-519.277	1150.9	-1490.06	40.4393			165.409	165.409
				-13.0535	-1404.46	-1294.35	47.0472			175.673	175.673
				-50.4339	-593.772	-759.728	76.0438			175.25	175.25
				-795.699	403.496	-553.843	101.565			163.773	163.773
				-489.279	-631.847	-77.5596	203.551			159.594	159.594
				-103.518	-1319.79	-598.731	27.5995			163.017	163.017
				1068.87	-811.458	684.523	183.577			165.493	165.493
				-352.765	1086	-1164.19	109.702			172.865	172.865
				-869.179	-920.528	-411.426	102.56			244.807	244.807
				-688.111	-636.634	1303.77	169.309			170.448	170.448
				-449.949	-1084.43	-1017.32	116.482			176.253	176.253
				-1410.99	-150.574	-933.262	61.4235			161.748	161.748
				-50.2498	-1477.56	-1479.99	196.665			163.12	163.12
				-752.682	-793.926	20.8741	139.846			161.621	161.621
				-971.478	-691.385	-556.398	132.416			76.1063	164.401
				1320.31	-17.366	-1274.13	43.7963			174.921	174.921
				818.842	-1156.24	-719.572	103.564			160.62	160.62
				-419.216	-942.43	252.155	208.176			163.455	163.455
				1162.42	-914.137	-973.041	104.343			163.909	163.909
				314.828	-1690.97	1380.23	219.926			294.461	253.703
				-997.042	850.466	-673.692	166.245			162.554	162.554
				1366.97	-20.2113	1136.64	184.64			166.325	166.325
				953.436	1268.62	1046.63	217.243			163.069	163.069
				1327.57	676.734	-528.355	31.1584			167.587	167.587
				1073.03	807.829	-535.635	56.3448			168.722	168.722
				1296.44	-1335.26	-967.168	64.5654			164.188	164.188
				-160.731	1562.62	-981.556	103.653			162.9	162.9
				-253.022	-1669.11	-1081.26	23.4831			165.148	295.786
				-1642.99	-1467.23	1444.3	20.8171			164.101	164.101
				1170.68	977.48	-1510.47	78.6578			171.292	171.292
				1056.75	232.877	186.157	203.229			160.505	160.505
				-630.276	909.496	-1286.19	214.559			173.046	173.046
				1464.99	580.274	-998.931	184.963			311.563	311.563
				-1646.28	344.213	-1360.69	209.854			166.873	166.873
				1116.16	-1031.41	-492.198	85.1589			172.507	172.507
				-772.262	516.521	1531.1	32.0738			166.875	166.875
				851.642	-1325.26	-45.7486	27.7419			167.778	167.778
				-1559.58	-924.974	1580.56	123.667			163.163	163.163
				404.36	1285.93	832.657	86.601			171.769	171.769
				-1597.65	-1091.53	-1152.59	78.8312			168.235	168.235
				-1215.97	-1447.24	865.359	68.027			162.935	162.935
				-1207	1275.3	703.78	52.0252			173.553	173.553
				-452.109	1498.63	-48.8608	111.469			166.974	166.974
				-606.67	-451.168	-1400.15	125.75			169.668	169.668
				461.738	828.628	1504.21	212.465			163.94	163.94
				1304.23	-1243.27	-699.649	111.546			170.763	170.763
				1080.53	235.414	-234.206	153.373			162.728	162.728
				1355.63	176.019	-1409.55	197.621			561.068	502.288
				-54.4917	1053.58	1249.45	72.1476			164.295	164.295
				-1092.26	457.248	-1481.86	202.584			442.082	442.082
				1386.39	-685.67	-438.033	165.419			166.464	166.464
				-368.921	-389.811	-1467.58	212.777			163.503	163.503
				63.2888	-1142.49	1670.92	30.4284			174.662	174.662
				-1567.83	847.526	872.957	203.424			372.364	372.364
				-798.854	-443.194	-1635.95	184.759			163.268	163.268
				1350.11	-1477.55	1540.01	84.7234			295.828	295.828
				135.386	477.195	-1485.73	135.285			224.873	224.873
				-1463.77	-404.419	-870.553	31.0822			161.646	161.646
				1190.64	-1574.22	-738.36	76.8511			169.901	169.901
				183.475	-166.12	1495.23	63.2483			167.7	167.7
				1194.19	236.648	383.51	159.186			165.7	165.7
				-1296.3	-563.777	-27.0438	146.804			172.697	172.697
				1539.93	296.795	-1113.32	40.4168			171.482	171.482
				375.853	-1087.59	362.942	54.2334			167.944	167.944
				1056.8	1334.94	-773.155	127.709			395.147	530.898
				1511.12	333.878	1438.68	49.2331			395.008	395.008
				-11.5846	-288.139	-1144.51	65.2114			166.714	166.714
				755.186	-1168.38	279.669	102.136			161.785	161.785
				-1471.33	493.165	-514.601	156.467			162.378	162.378
				317.516	-313.921	-387.964	218.258			162.389	162.389
				-81.3402	-1405.69	1514.87	23.8304			168.054	168.054
				-1007.97	1523.97	-1552.6	175.273			161.634	161.634
				574.225	-1547.61	795.075	163.557			168.668	168.668
				-1627.61	357.057	1172.6	142.725			162.438	162.438
				-1096.8	-1355.82	-516.04	34.164			162	162
				1028.43	-82.4334	1103.64	85.6012			168.359	168.359
				1148.17	614.949	-82.5336	51.5605			262.93	262.93
				615.683	-975.282	1064.31	144.631			165.357	165.357
				-584.063	-408.313	10.5752	60.2467			160.82	160.82
				-470.109	-1573.02	-628.328	32.843			173.258	173.258
				768.631	904.353	490.198	193.684			467.148	513.437
				1368.85	-33.5236	-891.687	184.921			169.608	169.608
				713.143	1398.63	-91.9959	87.762			161.886	161.886
				390.934	677.61	-581.427	144.783			169.578	169.578
				1060.21	-1428.5	331.512	207.346			282.645	283.872
				-1397.37	-1412.72	1318.25	72.7063			168.819	168.819
				-745.729	-383.187	895.984	92.8979			177.152	177.152
				1535.9	1269.03	-1486.92	32.4686			169.123	169.123
				-168.863	677.434	919.846	206.658			175.306	175.306
				491.69	1301.82	249.993	48.4296			168.739	123.43
				1224.57	-1031.72	1515.71	166.14			167.361	167.361
				103.22	-1359.48	-1308.41	196.656			162.838	162.838
				-1459.41	1329.17	-1422.73	204.196			166.65	166.65
				-403.543	1377.3	1256.77	148.63			240.001	240.001
				-301.039	834.454	1348.62	207.176			163.92	163.92
				397.365	389.324	-159.311	132.971			161.273	161.273
				1625.29	1475.78	-1624.4	174.825			171.665	171.665
				741.809	-1289.59	-890.622	185.913			166.07	166.07
				-296.499	1405.94	-990.102	112.613			167.232	167.232
				-366.893	-1661.12	165.537	28.6114			164.394	164.394
				729.564	-779.661	447.558	190.662			163.679	163.679
				1691.45	-531.735	-1544.81	29.2381			162.771	162.771
				1464.77	322.411	-752.01	86.8237			161.15	161.15
				-1452.59	118.372	1248.57	102.844			3288.27	476.811
				-305.537	1143.28	1504.34	161.787			160.596	160.596
				-340.438	480.249	1354.09	68.4058			164.211	274.929
				918.733	731.079	1572.74	46.4089			111.676	111.676
				-1532.61	-561.871	58.3616	111.449			165.816	165.816
				-196.402	1549.09	1624.35	95.7494			159.17	159.17
				-1255.23	-1281.81	-892.649	107.577			166.85	166.85
				598.418	1272.51	-156.124	101.651			406.992	406.992
				-762.527	-1087.15	1688.61	107.521			174.647	174.647
				-665.436	1676.93	-871.453	177.156			345.025	345.025
				974.027	-20.4483	701.83	165.062			165.227	165.227
				1460.95	-393.217	-365.011	100.727			168.286	168.286
				710.837	411.917	421.198	29.741			163.509	163.509
				-909.979	933.096	-30.5917	136.965			173.729	173.729
				-1200.11	-929.894	882.44	124.42			166.141	166.141
				1600.98	-1686.67	-908.923	91.6754			163.054	163.054
				289.247	642.213	-1324.66	53.7657			157.05	157.05
				-812.276	-1047.07	-525.643	128.655			164.192	164.192
				-676.889	-406.259	-1454.63	95.2143			166.624	166.624
				448.397	1412.48	-115.506	168.625			379.366	343.396
				-939.212	1544.91	1601.95	72.2374			160.833	160.833
				-852.649	-1550.3	-1623.24	205.97			161.457	161.457
				-566.924	-909.279	924.164	115.198			161.416	161.416
				1092.07	1624.88	-162.14	65.909			160.617	160.617
				571.069	-340.167	725.841	137.547			170.581	324.661
				-969.732	941.214	-1512.35	23.6541			163.301	163.301
				-1427.49	-495.068	608.469	152.403			160.565	160.565
				552.902	1594.55	-1401.17	24.7632			161.463	161.463
				1574.46	565.557	658.938	102.063			167.525	167.525
				965.499	508.021	1043.03	194.309			245.184	245.184
				-139.463	652.722	740.597	82.3378			161.797	161.797
				251.894	-1050.7	-736.387	206.03			163.162	163.162
				-283.027	365.267	-132.223	27.2532			167.804	167.804
				902.473	-379.935	-1262.87	136.757			168.456	168.456
				910.195	-562.087	-1147.49	201.474			167.106	167.106
				1651.96	-900.515	873.179	50.4347			166.517	170.778
				273.621	23.7796	952.836	144.35			160.488	160.488
				1275.89	49.6018	795.528	125.775			161.074	161.074
				-906.427	-1239.75	-1248.25	41.1779			160.155	160.155
				-576.475	-250.832	-503.356	203.884			529.416	529.416
				1549.29	-365.034	791.837	22.0209			167.687	167.687
				-1525.18	722.716	403.902	217.631			167.853	167.853
				561.565	-350.245	254.067	32.6535			176.262	176.262
				-1167.61	-643.403	107.017	177.491			383.123	276.393
				-1283.55	-1133.37	1339.7	42.9522			172.477	172.477
				1102.2	560.021	754.392	188.184			163.822	163.822
				-318.021	-160.763	-253.477	215.156			158.605	158.605
				-1361.33	-261.921	1123.7	101.377			172.26	172.26
				179.357	491.368	139.393	180.1			163.75	163.75
				-917.32	-403.046	-124.494	197.989			160.124	160.124
				-1212.34	-799.023	-1296.39	151.588			168.944	168.944
				1313.86	-1490.9	1341.45	28.5361			160.531	160.531
				348.26	-378.568	-1007.24	133.065			170.761	170.761
				-333.255	1254.36	1277.88	197.525			170.23	170.23
				137.644	-47.6947	-420.769	151.138			163.166	163.166
				556.305	213.485	-170.39	67.8872			162.456	162.456
				1036.68	510.334	998.165	167.127			165.931	165.931
				-655.171	-597.54	-551.005	106.743			163.782	210.615
				-703.397	811.771	1001.63	142.589			163.209	163.209
				-21.609	30.3744	712.961	173.764			158.683	158.683
				-1132.91	240.41	781.098	198.791			173.761	173.761
				-356.717	1475.99	-409.124	174.346			166.544	166.544
				-297.57	742.707	165.252	72.7241			171.795	171.795
				-85.8073	679.443	-107.134	184.797			164.275	164.275
				-374.561	-280.645	122.386	116.086			167.634	167.634
				-1409.54	1648.9	592.934	206.737			221.138	361.354
				-983.041	1583.26	1645.48	79.5845			161.039	161.039
				1522.95	858.023	270.302	146.843			177.179	177.179
				546.751	1647.49	-286.673	154.506			162.602	162.602
				1602.71	-618.975	507.78	117.934			160.743	160.743
				-1016.43	-1559.65	1399.34	201.703			303.163	303.163
				1551.8	1109.73	422.246	168.688			159.687	159.687
				-418.579	-666.827	569.505	44.3317			154.733	414.281
				553.54	148.065	-1697.34	147.449			297.66	297.66
				-63.9719	-1227.5	-1276.7	43.9581			223.964	223.964
				888.708	565.016	748.745	111.862			415.001	415.001
				325.364	-202.099	1066.37	163.146			177.143	177.143
				-1224.43	-485.08	1507.45	213.398			163.752	163.752
				-1230.54	1029.58	-1129.1	58.0588			170.93	170.93
				117.186	-25.6312	-504.299	31.414			169.535	169.535
				-222.903	1208.7	-835.422	216.275			163.596	163.596
				-1127.8	-1420	158.35	40.7417			242.524	242.524
				208.318	-1187.39	-1269.43	129.426			247.754	247.754
				-1249.94	1099.6	-501.213	115.742			175.195	175.195
				-1534.91	478.486	-552.244	130.596			169.003	169.003
				1143.52	-1418.74	-750.515	37.6751			167.585	167.585
				902.013	-668.873	-246.973	204.995			175.898	175.898
				-348.956	751.901	-253.856	160.881			164.32	164.32
				1613.93	769.878	-1431.92	38.9201			160.012	160.012
				1447.73	777.574	-524.447	170.17			168.917	168.917
				-268.319	-1624.01	1118.22	71.4983			169.853	169.853
				-862.802	991.375	763.72	194.44			163.026	163.026
				172.707	-1173.01	-1561.9	50			159.263	159.263
				115.015	-1161.64	-359.934	78.1321			675.617	563.829
				546.084	-1291.64	973.559	176.911			162.702	162.702
				768.871	-916.368	563.179	170.779			172.346	172.346
				458.626	414.904	172.584	207.03			162.07	162.07
				-660.531	-571.49	829.374	179.834			167.569	167.569
				-504.492	-1686.91	487.294	91.3931			163.926	163.926
				-284.516	1187.81	-1343.3	172.758			159.634	159.634
				350.834	907.797	-934.003	84.7151			288.859	288.859
				-646.651	991.696	369.021	128.755			163.083	163.083
				70.2912	373.977	-293.052	25.0316			162.006	162.006
				618.578	1098.89	-605.93	118.845			165.04	165.04
				-423.991	1028.16	882.37	100.543			166.692	166.692
				-938.705	-1262.32	-1205.71	199.643			162.6	162.6
				427.042	107.575	-138.664	210.718			162.777	162.777
				1049.32	764.356	-209.782	209.45			171.348	171.348
				1274.57	1224.05	560.166	166.93			168.512	168.512
				754.647	557.594	833.918	162.588			160.474	160.474
				-1532.08	639.251	-599.778	36.5343			163.603	163.603
				1428.17	-881.246	1422.96	202.622			159.759	159.759
				1556.24	-556.77	1539.65	180.299			160.485	160.485
				-334.872	-119.594	571.814	205.745			164.563	164.563
				1044.21	1203.96	-684.394	109.356			459.505	459.505
				1214.68	-255.711	-1026.04	83.4798			162.822	162.822
				-1545.15	-158.84	938.483	115.793			166.431	166.431
				-982.213	400.771	1578.71	171.056			200.091	200.091
				1008.24	-595.339	756.31	65.7279			162.088	162.088
				1182.42	-410.26	-455.603	136.827			175.033	175.033
				724.798	-1427.06	1346.65	155.116			170.293	170.293
				578.071	-172.629	-1424.96	160.522			164.566	164.566
				-241.23	-1101.26	-1575.65	131.298			170.321	170.321
				-672.168	-1109.72	741.784	48.7805			173.901	173.901
				572.025	806.978	-301.664	25.0225			161.24	161.24
				-362.057	1609.57	533.949	200.192			164.997	164.997
				290.889	-1605.92	-1257.89	128.591			170.993	170.993
				204.054	-651.128	1467.53	119.134			167.239	167.239
				-1114.93	428.156	-1604.97	71.6639			279.609	279.609
				-1619.73	1556.26	-1104.65	215.2			163.691	163.691
				555.503	1695.58	534.443	214.377			173.183	173.183
				-1632.85	462.101	-572.129	161.257			160.828	160.828
				-1009.5	148.165	1001.11	74.0275			167.274	167.274
				1218.2	-922.389	113.093	114.653			161.054	161.054
				942.423	774.287	-595.342	209.686			166.333	166.333
				1570.84	1545.09	713.141	130.826			165.004	165.004
				-798.537	-978.385	1402.65	133.688			160.881	160.881
				84.1418	-768.949	59.1482	107.499			159.224	159.224
				-1212.67	-1325.28	-1314.42	151.946			165.467	165.467
				-669.447	954.671	-1651.43	189.633			163.128	163.128
				-1380.84	42.7157	-377.098	68.1955			160.814	160.814
				1292.58	-348.162	-659.699	170.003			170.649	170.649
				-194.953	-977.925	524.999	186.42			164.935	164.935
				1271.39	-447.313	515.407	214.578			165.083	165.083
				53.2358	322.557	-528.192	95.2566			166.399	166.399
				-1041.13	1672.87	-1630.74	131.865			169.592	169.592
				-1552.45	-1426.35	372.784	159.557			160.975	160.975
				-857.428	-1320.5	-1342.71	153.421			162.978	162.978
				-1430.1	1376.4	1472.7	91.9517			166.263	166.263
				363.617	955.515	130.457	120.365			166.404	166.404
				114.203	-545.331	1282.8	203.424			270.767	270.767
				-318.728	463.399	44.468	169.686			160.599	160.599
				-1616.96	588.047	-1268.98	52.6461			237.41	237.41
				1323.41	1563.22	-325.689	75.7741			160.187	160.187
				-312.582	1673.18	888.802	174.21			165.695	165.695
				-885.808	-1379.21	-1345.58	157.292			165.083	165.083
				1197.69	-346.856	305.342	41.3562			160.481	160.481
				691.56	231.323	232.607	163.599			175.027	175.027
				1201.71	-575.304	-1685.07	112.69			162.659	162.659
				1165.82	-1564.16	-1133.02	161.734			165.407	165.407
				0.50486	-100.431	-846.104	170.778			165.556	165.556
				1551.08	1367.31	-1658.25	150.558			351.001	503.091
				537.288	-821.054	1004.24	98.6195			160.313	160.313
				607.059	1224.24	807.835	113.971			161.618	161.618
				775.064	17.4245	-282.83	140.272			160.589	160.589
				1534.1	-839.643	-982.785	155.052			161.499	161.499
				1085.66	-63.8982	713.233	68.7837			160.503	160.503
				-1028.25	-1252.79	1284.43	153.656			160.996	160.996
				-65.5495	-937.529	1197.63	43.162			161.964	161.964
				1323.12	-649.05	-872.592	215.049			163.189	163.189
				554.163	-764.006	1329.46	83.2477			164.413	164.413
				1427.97	-1530.22	916.595	23.3232			164.114	164.114
				-283.111	392.414	1585.41	206.33			166.197	166.197
				1357.6	1409.22	-1186.5	137.804			158.925	158.925
				-1152.52	1514.95	1590.77	125.385			164.785	164.785
				-31.0495	965.09	266.246	153.665			177.235	177.235
				1007.5	65.675	-697.607	141.467			161.186	161.186
				1451.01	-477.182	-569.816	29.5951			163.848	163.848
				-554.876	1379.36	1488.17	77.5109			157.741	157.741
				-1121.93	-323.981	-136.765	90.3725			161.854	161.854
				909.165	-1636.46	59.2101	102.719			172.995	172.995
				-421.479	-985.106	1280.36	75.4224			166.944	166.944
				1349.93	19.2015	1291.29	185.709			161.367	161.367
				-240.713	644.421	649.606	217.994			168.291	168.291
				-1158.54	-190.948	-79.6968	49.0636			172.533	172.533
				-1131.18	750.028	-1206.49	42.2846			170.966	170.966
				-1604.45	-464.326	-1457.02	191.092			168.187	168.187
				1643.19	1371.97	-343.112	91.1354			161.636	161.636
				-173.454	-1059.36	502.19	103.331			162.045	162.045
				-1144.07	1254.85	1422.19	30.0112			160.297	160.297
				-9.59631	1290.32	960.634	105.597			158.3	158.3
				660.821	61.701	522.477	66.3711			164.296	164.296
				1433.56	-1537.25	-506.543	199.549			164.064	164.064
				363.765	-161.76	898.314	170.732			159.174	159.174
				-338.619	832.954	-411.645	137.374			169.347	169.347
				-4.86876	-658.759	-1342.18	103.152			163.447	163.447
				-412.27	-343.818	1102.19	77.1153			162.911	162.911
				-1683.05	1453.15	718.145	181.585			160.417	160.417
				-245.058	1684.38	630.8	24.7973			602.511	451.567
				96.0703	98.0003	1129.49	68.517			165.278	165.278
				835.449	-1695.12	-245.492	118.389			164.388	164.388
[truncated: 38,002 more rows]

## Sheet: Panel B
Particles				Spheres						Histogram (raw data set)
X	Y	Z		X	Y	Z	R	nm		t = 1 ms	t=0.1 ms
2.0303	-306.065	109.751		10	10	10	6			161.719	161.719
-77.3239	174.269	-58.7763		-10.0699	1209.22	-1143.81	131.843			162.891	162.871
-143.195	145.001	242.568		771.416	-1511.63	1563.25	28.5296			554.457	24.2106
75.5449	-104.584	-144.768		-152.086	925.769	982.331	175.802			316.441	249.805
117.3	-135.832	-116.346		-1423.68	-867.347	-26.6724	108.265			866.198	309.251
195.543	40.0622	-160.819		269.177	1195.6	-832.487	25.4642			747.137	256.664
-175.024	147.83	25.3951		846.016	1502.95	943.173	148.464			455.908	517.676
166.538	71.2575	-279.849		1650.41	-96.7006	1409.1	207.996			165.554	165.551
-52.4234	67.3065	27.9604		1616.49	1204.97	259.243	135.519			169.1	167.16
67.1586	25.8675	-26.721		-272.982	1504.61	-342.091	36.7771			169.244	169.078
24.5608	36.6505	2.19186		691.411	-341.938	168.283	57.8343			162.901	162.883
56.844	16.2192	-12.6136		1706.27	132.86	-1319.86	69.3223			162.522	230.378
71.8543	21.4789	-94.592		540.91	978.523	-1119.88	174.632			160.247	160.044
-850.761	-410.168	-11.0982		-1128.96	-985.02	-1043.91	114.792			160.312	156.124
511.451	-252.892	-217.867		1205.94	168.222	-992.816	77.8184			210.948	206.058
117.659	-122.043	-140.139		1188.27	1449.35	532.624	26.1012			165.326	165.307
-898.067	185.245	-153.435		1362.24	-879.694	-1692.86	127.007			161.649	161.014
-47.2561	41.949	152.726		-1632.79	-491.348	575.963	68.7516			1013.17	543.243
27.3784	27.9023	-12.1376		-1203.19	1464.54	698.133	130.851			163.543	162.496
-758.034	96.6319	142.22		-431.798	-1415.03	-686.404	27.5925			686.693	533.328
96.9153	-26.8447	-224.405		-1601	480.855	846.246	156.59			161.826	161.812
-21.4758	31.8803	-69.9176		1626.49	-518.577	575.501	87.6729			165.431	164.21
46.7316	-133.632	-110.242		1573.47	-1377.54	106.828	185.354			160.69	158.294
49.477	-136.816	-174.338		589.194	-349.464	353.797	112.427			540.243	343.136
40.7576	-26.3327	-43.6014		-810.138	-532.96	-1467.6	58.1492			170.01	169.322
71.8379	1.7608	-161.155		-850.848	-295.82	-1473.05	116.852			162.939	162.737
-82.136	139.049	-25.9816		-54.1311	506.58	427.614	105.037			172.187	171.828
-150.824	202.429	-19.3062		-1186.37	142.69	707.686	217.949			163.124	163.079
66.7521	-18.0718	-62.5645		-49.23	-479.643	-21.3356	194.241			165.374	164.26
-282.879	87.2564	-218.257		920.728	-282.837	1267.28	217.953			160.891	160.888
-204.168	217.133	51.6884		514.514	284.846	1244.16	49.1719			163.931	163.143
-214.026	-36.449	332.266		777.265	-1111.37	618.51	186.961			166.539	165.744
-79.5008	-94.332	-68.423		652.945	-1573.67	1301.01	95.5469			868.206	220.474
-21.4986	52.2965	91.1716		924.147	808.988	1088.05	45.3697			161.622	161.465
64.1645	-160.639	-130.684		-860.106	866.95	-1586.06	28.0175			167.84	166.992
117.633	21.9629	-400.57		-52.1932	704.655	-500.336	151.123			330.183	218.89
14.2398	17.5697	-16.2288		964.47	-762.187	1638.21	126.77			379.768	360.281
13.7985	33.7919	2.20926		-1249.78	637.111	45.2123	59.993			162.287	402.125
-380.538	170.139	69.8154		122.798	-742.907	-1171.27	102.876			169.33	169.285
35.0885	27.5478	-11.7461		757.26	804.386	-111.619	105.366			162.717	161.148
-75.037	-131.254	-27.7307		-765.801	907.171	-924.592	44.1934			164.504	163.715
503.639	-72.958	-466.064		-1052.24	-861.105	917.452	33.3721			163.488	163.485
-267.616	180.826	107.903		765.35	1116.84	-1111.89	98.1174			161.053	160.106
-50.9051	39.44	-25.7193		-352.399	-816.629	-341.973	175.623			169.524	169.316
-43.8	72.4036	-22.4765		-1019.81	-1497.47	1006.84	67.1593			1957.2	815.77
2.4423	-164.312	77.2931		1650.2	-1606.82	-1660.96	64.5029			164.692	164.665
-160.647	228.797	85.8088		-1272.47	-593.972	1247.08	63.3396			170.619	170.462
-278.168	216.741	9.52434		-305.056	320.878	284.758	72.1777			160.031	159.725
137.84	84.2144	-129.326		671.546	895.476	1098.02	52.4562			162.322	319.959
154.48	-422.896	100.75		79.1932	918.265	-227.423	123.439			180.868	177.893
0.28467	37.7572	-21.3862		-344.822	478.913	683.525	60.7646			169.656	166.814
61.134	-19.7026	-72.6459		160.748	1656.66	1423.42	98.3444			173.863	171.326
13.4269	15.4009	-66.7543		-1642.39	1528.65	223.595	105.323			160.17	160.109
-621.81	132.815	68.313		1036.71	-1564.41	-1687.26	65.2436			172.658	172.658
63.3027	-47.394	-70.0324		1275.96	1050.21	-73.6499	189.113			162.11	162.061
-38.729	18.7804	-46.0754		1375.81	1044.87	-174.249	78.1017			166.483	166.472
-176.288	103.745	526.317		1345.77	-1274.06	-113.622	99.6113			167.316	167.315
84.0727	-4.96338	-143.64		-259.968	-1198.81	845.455	83.9688			163.136	161.98
-558.304	-230.198	219.598		-1399.75	165.271	816.86	179.828			164.315	163.787
-44.1588	52.3658	-50.4019		-1516.77	-372.653	-1655.68	84.9907			160.402	158.941
192.536	47.1772	-213.063		-1363.02	-1009.09	120.076	117.01			164.023	163.574
49.5522	-186.625	-141.972		405.499	1223.51	480.641	123.535			161.472	161.449
-210.234	180.001	-3.13872		-877.408	-298.039	370.494	219.324			162.573	162.055
107.058	396.143	-546.804		-303.898	-289.103	-403.187	44.9187			160.074	160.026
65.5806	-60.7989	-64.0497		-839.34	429.939	1076	218.195			505.233	437.64
-127.283	-96.5765	197.408		-789.922	987.736	-985.473	105.01			171.728	171.7
62.4143	-153.824	-128.502		-1004.19	851.646	1065.88	153.661			1340.2	777.312
-213.967	-187.492	-371.904		59.8435	-858.097	175.726	175.378			161.9	161.148
88.6271	21.5119	-44.6204		797.134	-1151.73	-29.5892	36.3808			165.395	164.823
-41.5245	54.6514	-29.0516		-362.244	-1058.6	-159.782	85.7089			160.758	160.622
22.612	15.2662	-24.9651		452.519	-848.554	-1673.4	23.6152			173.863	173.278
412.623	-147.635	116.332		-619.01	1470.09	-303.416	35.9127			171.354	171.111
135.326	-45.0918	-370.824		941.686	-754.698	344.484	48.8569			160.587	160.146
-97.1412	-116.875	132.216		123.301	846.389	-1030.76	168.829			1055.95	481.172
20.2537	40.0051	-8.09492		1247.01	-1198.9	1691.08	140.914			166.715	166.574
-34.7812	91.0654	192.333		1556.08	1301.05	-24.1483	150.745			850.129	230.054
408.555	-124.863	-375.17		1143.21	1606.19	1065.17	119.493			166.236	165.67
39.3516	17.4871	-42.8015		-1533.2	-1034.71	1606.53	122.241			167.995	167.979
-77.8251	87.0647	147.451		-567.427	1220.03	1353.43	189.054			369.952	341.966
-24.998	32.8265	-36.5963		-754.157	196.417	-1012.11	170.79			802.413	395.04
-546.019	296.183	280.238		181.242	300.888	1359.84	168.456			175.006	174.875
-237.289	272.033	43.5297		1096.09	253.81	148.405	152.648			386.548	516.028
104.232	-129.732	-70.6693		-564.886	-208.812	811.799	119.682			171.379	171.129
41.3188	13.5758	-3.06574		100.518	894.454	-550.27	102.576			160.935	160.841
62.8594	-164.544	-132.787		-964.224	1366.29	-265.178	86.1721			167.695	474.583
-112.172	111.892	-16.1205		159.119	-1053.14	697.239	37.2576			1112.61	302.427
-175.271	-84.2229	197.391		1329.35	-1022.91	932.932	40.9068			165.531	165.313
63.2604	-9.4176	-182.214		-1174.48	-200.205	-262.344	167.236			163.653	163.228
-85.2677	141.634	-41.8253		1395.09	920.324	1051.78	150.637			161.777	160.768
28.4971	-91.3735	-42.9633		1066.2	-319.95	-907.98	148.598			169.651	169.568
-447.14	186.974	-100.133		-168.903	-10.5023	105.753	21.3836			168.774	166.791
59.2966	-219.782	-143.869		726.262	-1302.75	-902.538	188.157			172.54	172.527
-118.828	130.263	108.262		-157.195	379.431	-1166.8	200.198			162.827	162.264
-16.2108	-169.853	67.4794		-899.726	-81.4308	36.1326	122.76			160.112	160.103
58.5282	-9.07584	-64.5699		-194.287	-1131.95	-489.687	191.386			165.648	164.109
-192.678	238.924	-1.85825		832.05	1564.85	-1035.12	187.868			160.537	159.121
636.864	64.3898	364.973		-208.706	-57.9901	1624.31	215.234			171.315	171.31
-205.635	191.864	97.5442		-1123.62	210.314	31.3584	96.097			166.115	164.883
50.1314	13.7759	-93.5021		-1399.46	-1159.64	84.3723	78.5817			161.955	160.884
-124.339	169.93	-12.6355		-733.668	-1389.45	1550.98	45.5951			474.509	336.987
-83.2287	22.7275	150.706		-1293	305.872	-815.351	100.573			190.432	189.697
59.3567	-59.409	-200.771		1519.8	-402.636	-1397.35	52.5726			173.754	172.881
-543.671	-116.886	175.155		-108.428	292.624	880.317	145.67			2153.25	636.743
-505.294	189.788	-225.838		1248.15	1670.31	-1226.53	165.626			164.838	163.954
131.156	-121.342	-167.585		1471.7	1566.77	1620.09	47.7832			160.008	159.975
46.3176	-78.2243	-56.7738		1519.29	155.9	-82.1451	106.645			276.138	296.614
117.284	-1.5804	-212.058		-638.837	-1091.78	-1628.86	79.3381			174.874	174.35
-88.3805	147.369	228.085		-980.779	1558.38	1431.75	217.621			501.728	425.996
101.37	166.347	222.864		-524.282	1627.55	190.299	162.205			384.488	369.204
-153.65	239.734	15.6203		-889.912	-1506.78	1094.83	156.571			161.352	161.061
-776.641	205.872	9.4424		-1445.82	234.787	1172.17	79.3103			162.244	162.069
-172.148	-86.642	-69.2262		-803.453	717.554	-1219.59	105.379			214.634	388.56
-82.3575	2.81071	153.468		-296.908	-414.607	1228.36	71.2011			160.4	159.165
-78.8702	-81.8144	216.804		560.129	-1654.2	1610.33	153.207			164.01	162.182
44.9016	15.6937	-102.17		-124.158	-1347.68	-1460.16	178.681			163.304	440.259
-550.325	106.45	-95.8097		1478.58	574.477	388.423	197.517			400.565	519.628
91.1475	-81.4904	-163.275		1564.98	278.526	20.3647	149.462			161.184	292.099
-54.13	258.568	502.953		663.345	-483.686	-1193.03	54.0069			165.958	165.937
-48.6975	121.422	3.40012		143.115	-774.841	-37.6836	22.8025			172.042	171.801
1.24912	43.3184	181.211		-762.638	1259.83	15.3032	191.429			160.386	160.37
-967.381	75.4709	11.7004		-164.08	-293.616	-1463.91	165.041			161.824	160.896
269.542	260.377	8.96197		-521.175	-1628.02	1376.14	109.484			160.72	160.707
351.303	283.371	78.2383		-382.101	958.317	1243.85	211.763			169.85	169.794
-535.51	-189.145	-57.5528		-747.623	858.363	1303.01	168.877			173.979	173.759
11.274	36.4627	-15.9944		-678.379	-1248.77	991.713	121.836			162.013	173.873
-72.9329	138.095	9.7		1308.09	1009.25	-1333.37	63.5694			780.442	766.094
-170.766	216.63	349.983		1618.05	-679.655	-732.521	172.251			293.725	292.095
75.6526	-84.5455	-102.867		91.3388	1045.54	-1451.57	38.7191			161.765	334.457
32.6949	-21.4829	-39.4307		-715.491	507.328	-1254.93	202.214			169.608	168.621
-417.968	114.734	-69.9392		848.133	-755.191	-575.555	118.172			426.818	457.151
-302.101	145.721	-45.2168		1706.56	193.759	786.907	107.076			160.207	159.916
37.6249	5.17021	-74.3471		1215.68	-284.022	-661	81.2788			161.328	160.899
-139.876	-238.435	87.7207		1071.54	-1052.54	1061.93	168.976			162.377	160.686
10.7731	6.66298	-31.228		-1034.31	146.391	-593.018	136.689			166.407	165.985
162.193	-114.507	-162.75		-1126.46	198.784	-1240.98	190.154			161.812	161.521
11.9187	11.1944	-41.8883		631.881	-449.95	1552.59	25.1003			166.931	166.931
36.9097	13.6715	-35.8592		-1299.84	1544.56	-1218.04	51.9871			167.7	166.436
140.929	324.91	-37.0698		393.842	-1588.56	1551.23	214.549			171.482	171.206
91.7763	-84.58	-208.613		-849.496	-987.412	1022.91	167.574			175.23	173.742
117.203	-190.077	-389.228		559.55	-302.156	81.1058	29.2284			168.445	165.792
73.2584	-124.643	-170.555		860.313	-1411.51	987.649	165.697			160.25	156.979
27.3446	-24.7884	-39.8967		-169.327	-182.863	659.501	150.539			161.078	160.842
131.095	-122.411	-195.664		770.347	-888.664	1199.72	100.397			167.619	167.363
-140.37	-5.18339	173.348		152.576	363.133	-246.226	46.7715			212.488	191.652
221.94	422.703	-121.564		-1282.24	826.489	-585.467	93.3214			174.205	174.106
-572.148	120.586	59.52		413.601	-1494.76	-842.357	196.829			308.338	289.84
-1.92506	48.5223	-8.60509		457.192	1339.29	-315.903	188.97			165.329	165.285
55.06	-25.8682	-41.7214		-1019.01	780.138	62.5247	143.005			161.657	161.604
177.899	340.452	-69.8127		-1382.1	-1443.19	1124.6	176.587			164.061	163.943
-339.306	255.43	-93.6759		-1323.82	-1519.02	1375.75	56.7537			161.099	361.356
-2.21702	28.479	-29.6086		-929.559	1174.27	-1331.17	210.226			160.647	159.68
93.6695	32.1901	-50.0094		1380.6	-1622.48	437.303	143.039			164.419	164.395
-416.788	422.176	588.572		795.11	969.874	-227.331	65.1285			164.34	164.27
96.0123	-70.7853	-153.585		374.777	1687.06	1346.64	178.258			162.653	162.385
-236.6	280.79	59.8995		-1515.01	41.9054	1534.89	163.654			171.437	171.427
-117.291	155.402	182.946		-531.153	-380.487	-1025.75	42.8003			162.521	164.362
46.6774	18.425	-103.784		914.538	-270.997	-449.885	173.157			162.189	161.417
67.0723	-13.6222	-77.9943		1293.63	-1079.42	721.063	59.8954			483.638	317.681
-24.8921	66.2193	235.129		-1194.69	-1300.83	-473.763	159.774			165.386	164.183
-31.7872	31.9053	208.751		-78.022	138.984	711.475	210.478			161.281	159
-63.8617	50.1156	73.5596		-1056.34	-1212.31	-160.504	178.838			162.219	161.155
-51.0718	84.6345	-18.9408		-164.793	60.562	-663.021	183.255			160.207	159.595
84.5219	-104.404	-189.604		1106.88	754.878	513.584	62.6039			164.304	162.98
161.011	273.151	416.676		514.891	131.008	-338.883	48.8982			1747.07	248.781
-101.612	175.251	-42.451		-1222.45	57.4341	-309.131	69.1389			165.658	162.899
-366.128	-209.931	-128.84		-356.791	-414.148	1423.89	89.9623			778.793	157.993
-280.467	366.06	572.653		97.0037	866.658	1338.4	83.0625			160.971	159.633
-402.53	150.163	-92.9924		477.174	52.3057	-270.635	110.008			162.482	161.604
-12.3352	50.7898	5.25794		485.199	-629.427	-84.3832	44.4965			227.249	217.311
-269.853	231.191	-55.6799		-648.99	1481.56	-1350.94	103.72			521.672	521.628
-187.737	177.334	97.3228		1453.11	383.654	-495.975	192.809			166.122	165.939
63.6491	-60.7032	-74.6076		-1167.01	-1616.05	-1108.11	150.543			161.798	161.773
60.8836	-88.4978	-66.1742		1415.71	37.0347	-934.296	53.0372			161.489	161.486
-53.2859	120.353	-10.1345		885.884	1057.66	1308.21	173.925			163.371	163.118
-150.034	129.78	-7.27304		754.577	-499.47	129.968	126.37			162.298	161.851
-35.2983	34.4417	-31.4404		854.419	1393.04	21.4276	171.246			178.282	178.27
321.911	-114.971	-302.575		1174.64	1618.68	847.644	136.887			162.312	161.926
59.1395	-16.7462	-79.2805		-1113.15	-676.887	1551.96	167.148			654.388	467.924
-317.535	264.268	-78.0627		-1266.72	1637.58	1639.62	168.6			160.126	157.429
7.68693	28.8841	-21.0178		1683.33	-738.096	-1050.07	121.131			170.321	168.67
99.2076	40.3422	-67.3388		-393.31	451.244	1640.42	195.391			164.298	161.874
-309.943	125.622	-72.2683		-1572.18	1128.53	-637.345	106.578			354.314	354.195
-183.605	-323.286	47.1195		-158.262	551.46	-762.718	96.2305			165.955	163.465
-424.98	142.034	-35.5043		1681.54	556.604	380.477	154.248			583.768	392.565
107.308	-133.802	-156.979		-1132.44	1403.94	204.546	189.336			161.029	159.49
3.32336	-143.043	125.764		371.752	-1455.5	-1459.93	99.8798			161.883	161.074
-111.861	-135.567	331.671		-447.067	-190.635	1404.21	177.95			509.919	437.988
114.659	-132.461	-134.136		-564.932	-1090.16	985.406	142.045			166.162	166.159
105.993	44.3088	-115.839		-307.789	-756.198	315.606	119.134			162.025	161.302
-136.169	46.0423	63.7447		-1274.48	-659.651	504.266	136.434			160.415	160.328
77.0945	26.2818	-71.1609		553.56	983.167	1571.59	49.8975			161.532	161.179
-273.943	201.759	-29.2842		-889.614	-1255.08	-794.846	97.0734			169.704	169.693
-12.8558	14.437	-37.2774		-261.389	431.145	721.152	168.816			170.899	170.808
-132.364	193.416	99.0938		214.641	-1007.66	653.446	185.519			172.034	171.899
-648.955	92.1054	33.1123		-59.548	519.319	829.92	37.711			920.322	489.522
-18.4335	-180.234	143.717		-38.006	1484.03	-941.401	124.755			167.276	167.202
-100.467	-434.986	117.376		1226.18	-628.775	-165.064	72.2041			171.109	170.626
0.67176	30.3317	-9.68946		1472.05	-284.677	-617.476	191.085			161.803	161.648
-119.771	-187.462	228.229		-1536.51	-1698.91	-141.071	120.753			164.089	163.922
-391.741	107.033	38.2368		1210.01	1217.48	458.534	90.1341			166.614	166.537
38.3188	4.43137	-6.64634		-523.981	-1325.63	-827.165	163.776			160.862	160.806
-53.9045	415.666	43.7573		13.3903	1005.52	464.283	45.345			167.767	377.555
19.0523	33.3108	4.75697		-321.388	278.727	967.172	197.499			160.075	157.217
47.4795	19.3413	-10.6293		-61.0892	142.684	1106.69	76.4676			160.167	159.674
-303.526	-171.622	-66.4937		-268.989	-1627.58	-563.317	153.657			804.595	571.378
162.352	58.4309	-136.975		790.578	410.413	-1027.7	91.3267			161.205	161.179
-292.111	194.834	487.077		-1213.31	1348.26	1104.74	112.243			210.626	142.832
75.1674	44.5864	-14.4008		-1509.68	254.358	-1400.51	192.8			164.867	163.844
-532.416	-149.856	-480.146		292.393	730.824	560.087	188.998			164.855	163.4
129.449	47.5766	-256.302		-1554.83	241.932	-632.261	120.998			2663.26	401.847
96.2871	-66.1463	-253.848		-427.738	-1655.53	930.196	163.497			171.034	170.496
-229.154	66.3591	224.291		1152.73	91.9805	-704.29	45.3847			168.567	522.508
-228.968	223.258	-12.1089		-1181.17	-268.609	-1577.46	82.4642			160.412	159.191
-91.8179	45.7497	42.0886		506.101	578.731	-437.14	90.5661			231.436	478.351
-45.3874	99.832	7.08557		1394.06	365.243	1503.45	186.823			160.038	159.972
-123.527	134.187	91.6798		1481.87	413.193	-598.579	208.908			170.737	170.201
-268.685	-455.699	-35.7051		1014.66	1657.11	-763.812	90.2139			169.294	165.718
-129.739	-399.946	115.834		1697.32	129.983	-1289.76	213.194			166.234	166.213
86.5194	-84.203	-231.486		593.494	-890.296	443.432	70.919			301.92	284.591
95.6744	-83.5734	-149.029		100.828	-272.185	336.303	159.868			166.436	166.211
40.5289	18.904	-85.463		-464.05	-518.906	1547.79	187.566			173.088	172.857
60.4328	5.71158	-160.067		-842.775	-1428.49	-549.456	211.5			1865.91	686.491
-215.736	161.797	11.2946		527.618	-338.471	229.124	88.493			373.995	465.919
76.9084	40.1827	-21.3456		966.594	-1176.73	-265.417	105.673			164.39	162.677
21.8273	26.6782	-14.1814		1038.61	-418.502	-164.808	189.552			162.419	162.406
-65.3012	-103.703	181.896		-1017.17	-435.55	-399.853	120.134			165.082	164.916
-268.19	300.849	64.7348		-777.319	-954.123	1312.9	158.075			160.618	160.506
255.99	-3.93297	-448.371		1172.33	1519.21	-1007.49	117.157			169.084	168.824
-616.395	-22.1801	-294.866		-924.623	-10.4385	-1107.38	179.53			167.483	166.915
53.2408	32.1433	-132.016		-48.9391	-140.514	1318.85	65.4283			160.61	158.2
-79.4455	187.28	384.563		-811.209	870.827	630.376	47.1534			160.134	159.939
98.7484	-130.483	-75.8051		727.933	261.153	-935.29	41.9687			162.193	162.193
-7.57247	36.767	-8.39853		-1487.54	946.197	-1142.94	34.9286			161.613	161.433
137.632	342.917	-123.833		1205.22	-373.95	1029.91	35.6999			160.042	159.438
35.774	3.5022	-71.8728		-129.613	384.369	763.257	48.9344			165.583	164.395
-231.259	293.026	-4.87175		-685.157	-232.189	-274.062	141.474			300.678	300.486
15.2284	-103.733	-44.3916		-1175.48	-576.902	-1036.95	80.1272			161.04	161.035
389.251	44.558	-102.354		265.59	19.1904	-933.871	129.913			167.843	167.645
-270.211	257.896	577.867		-185.184	-854.212	555.132	112.563			164.925	164.7
66.4009	-119.392	-128.027		-516.164	1610.9	-1141.34	107.119			162.89	213.546
27.4621	22.364	2.25723		1209.51	1501.11	-406.354	65.9485			162.137	161.886
8.00222	-0.68307	-55.2084		871.59	-861.945	-829.793	43.6555			163.18	161.914
-131.444	-410.823	452.689		-796.909	991.821	454.547	219.337			163.213	161.447
-246.106	-12.6936	-211.852		-1085.58	21.4372	-480.142	87.0106			164.716	164.69
-101.717	130.58	-9.64696		1684.23	297.305	75.9912	206.423			169.729	169.524
137.483	-103.13	-165.64		1294.03	-1325.88	1430.59	115.495			165.772	164.998
211.223	346.337	-77.8056		728.126	-240.363	-1502.93	130.227			165.627	164.377
124.358	-128.929	-125.868		-999.675	1030.6	-1316.96	140.015			769.827	514.56
-30.0962	51.4737	55.1131		-504.676	-1060.9	-880.781	52.7469			160.842	160.31
42.7187	12.1802	-43.6174		-1606.99	-1371.36	151.933	104.741			165.949	165.178
-700.832	247.142	92		-1539.99	-383.567	935.785	195.923			888.198	296.2
343.397	12.8838	216.786		-1394.2	764.478	738.829	91.8511			164.829	164.804
50.8779	-31.7026	-58.2934		-942.231	867.746	-1460.13	20.0532			995.158	787.066
-143.585	-248.296	38.7748		467.307	1642.66	834.826	92.4436			504.341	472.576
-73.9389	172.803	250.839		-166.59	1394	700.935	44.0682			2108.33	595.313
75.7495	-3.26895	-39.4155		1108.44	1414.64	-1514.54	123.942			161.045	160.536
37.049	-331.1	0.74899		-1493.92	-839.691	538.875	31.7508			1527.33	789.932
372.929	85.413	-143.707		1365.64	-1527.29	-1594.98	157.86			172.696	171.843
67.0477	12.6612	-145.978		17.0068	-965.169	1473.86	32.4828			166.912	166.899
33.7324	22.9781	8.08541		-1519.37	-1618.79	-883.564	117.804			162.569	162.569
374.999	145.797	248.256		-1314.6	-1614.81	-555.635	51.1051			164.989	164.96
-98.7537	162.217	159.715		1090.4	-994.068	1525	189.155			177.062	176.761
84.9488	22.1031	-105.896		593.904	-1334.15	1116.91	100.927			160.244	160.039
43.3502	20.4286	-55.7133		734.912	564.474	895.059	182.361			161.813	161.641
47.8059	-549.507	241.329		159.806	-1515.83	1042.5	155.376			163.604	162.722
-398.949	185.06	-211.935		-43.4541	-589.737	-1197.51	155.953			174.093	172.693
-752.339	141.418	19.7699		1398.17	1109.77	565.71	43.545			438.742	212.615
-84.3112	16.9147	145.435		-1318.36	-515.772	-19.5398	105.885			163.074	162.503
-863.691	177.423	15.9047		1683.96	-938.586	-1516.97	153.019			160.202	159.867
-83.1712	84.4867	178.956		461.51	1373.91	301.757	78.1857			267.822	159.064
-142.598	167.361	152.277		1146.29	227.661	-136.069	91.9828			167.836	165.992
-87.1562	-408.162	43.4743		-143.716	1352.99	-731.696	182.67			160.362	160.32
83.642	-420.004	16.8437		-573.901	326.826	1130.28	129.363			163.713	161.103
8.92889	97.8666	168.665		692.28	-564.22	902.507	172.113			161.506	158.327
267.053	536.927	-123.768		1205.66	1119.73	1007.33	198.404			165.093	164.172
-105.319	158.064	241.342		6.28629	1264.81	99.8497	154.469			168.746	168.432
92.7428	-553.284	-306.487		-833.341	-817.712	-67.3717	195.082			162.831	162.82
102.886	-40.0055	-381.17		1008.38	1029.88	300.998	167.449			161.354	452.34
31.4061	-3.79159	-28.2726		1506.89	937.055	1018.92	213.436			160.68	160.68
35.523	-187.855	-146.716		-83.0767	391.97	-1570.31	96.6537			255.295	619.202
125.891	70.9074	-107.188		-1322.75	-261.812	-380.978	199.669			161.088	160.56
7.02701	-0.85923	-42.3369		-1487.03	49.3819	-1300.02	40.3366			163.402	162.985
-289.424	324.074	-12.3203		-86.3282	-849.511	-677.897	177.95			808.976	308.218
184.763	-79.5922	-380.005		1336.22	360.918	1178.91	174.314			165.722	164.725
-133.102	28.7192	70.7548		-503.951	944.321	4.55016	214.59			187.157	187.141
-30.5471	45.298	-18.6631		795.214	-919.912	-760.857	155.641			860.151	552.793
90.8168	-36.7488	-271.054		1672.71	-645.19	672.434	183.203			161.999	161.78
83.0392	-130.88	-160.395		-532.274	1311.57	1552.43	187.891			168.607	168.607
27.6026	14.147	-21.7544		-1683.74	1453.69	864.553	156.155			167.118	166.36
65.1134	-25.623	-73.1453		183.27	899.835	-762.43	90.1617			164.054	162.974
-131.059	105.613	84.7896		952.911	264.268	-714.842	212.138			165.381	165.317
-274.668	-26.3863	-220.672		-1077.83	-1270.47	730.702	98.1105			161.172	158.044
-135.762	-213.968	143.896		249.503	166.085	705.099	184.745			172.847	172.541
58.8253	-47.9752	-64.5624		1307.75	-278.733	-136.469	171.304			161.628	228.971
537.092	54.7418	-204.43		-781.357	-628.15	609.872	86.6748			165.133	163.098
-393.516	26.7172	183.557		1216.61	-956.589	-283.734	135.594			160.472	159.716
-73.2503	-4.67746	188.516		1101.6	1400.92	586.012	88.4499			171.83	171.764
70.2166	-125.638	-95.3835		-148.189	1339.01	1469.48	85.6408			390.516	390.516
82.5392	-116.802	-123.012		-1455.92	-1127.99	-871.984	27.3624			161.425	160.345
54.5688	22.6321	-133.996		-905.67	-890.188	242.389	204.196			170.672	168.7
138.253	-118.424	-183.516		-1631.24	356.238	-1290.24	121.346			164.421	162.717
-23.2523	-167.788	185.068		482.1	562.863	1493.39	212.852			162.49	162.045
55.9934	7.80095	-102.795		434.584	-1371.18	1186.34	210.453			176.098	175.242
71.4994	-110.372	-125.823		-1412.44	404.628	-498.154	34.4367			2481.81	313.333
-116.456	112.543	182.151		-1448.73	707.746	928.839	162.419			168.164	167.442
184.063	230.707	312.277		-1431.54	-251.378	478.407	159.319			169.279	169.208
20.3093	103.91	205.143		766.545	-636.84	1454.67	104.467			168.229	166.834
-250.552	233.592	82.8496		-360.879	1672.61	1110.92	186.172			172.166	171.428
111.491	-111.385	-200.451		419.224	-927.684	-1461.26	52.6568			161.446	160.803
21.2408	-6.82261	-31.899		-851.978	-149.778	-1396.9	140.396			163.035	162.645
-182.088	191.39	11.3641		-1518.72	-1295.76	-1287.74	205.879			161.214	159.429
280.058	-120.588	130.644		616.336	-944.391	464.11	207.957			161.632	160.366
-168.495	22.0772	66.1515		1413.95	-1050.81	1532.36	115.782			277.859	245.989
115.374	8.87748	-232.083		-519.211	378.766	-661.359	29.7287			171.745	171.699
-1.38703	27.4329	-24.6231		-877.365	-320.24	1360.28	144.56			168.977	168.273
98.7034	38.8008	-72.9323		-1138.35	1573.7	473.002	95.6477			165.574	165.261
80.549	5.4431	-119.115		1124.45	-1219.18	1005.71	200.027			161.122	161.122
39.5679	-3.54486	-11.2995		1633.58	-1246.47	-1143.04	150.166			171.973	171.926
-112.715	85.843	110.55		-352.066	980.592	157.43	134.709			161.11	160.268
-28.0001	39.7567	-10.7493		-996.273	-677.937	671.52	92.9213			163.204	163.166
-416.674	196.706	-171.158		-892.915	-538.155	1101.71	55.5196			329.433	323.914
115.929	-560.458	115.078		1344.57	245.228	1111.54	33.599			160.573	159.878
-492.737	80.9484	-296.74		1709.11	-197.288	1036.7	130.91			160.939	160.41
-145.015	178.315	-21.1347		164.092	-1613.81	-970.849	123.293			165.274	164.829
-245.63	271.673	-8.39536		1401.73	-1256.46	1037.66	91.8975			160.065	159.828
70.6794	-97.9132	-208.245		-869.617	-984.503	672.641	148.856			943.019	722.779
13.603	27.8942	-34.7587		-798.742	136.397	1208.52	63.9924			365.418	186.627
1.32058	31.9951	-6.72992		398.165	1690.82	-1498.09	23.291			169.153	225.595
34.9079	34.1181	8.24872		-703.618	1678.35	1475.46	20.6891			160.446	160.391
113.489	22.6047	-412.253		729.645	-1268.22	-1166.24	23.3581			170.115	169.966
-14.0576	87.121	169.92		1470.76	-869.715	105.588	215.393			562.911	384.711
-233.334	214.58	-14.5301		-419.307	422.588	1617.44	184.69			170.505	170.045
-6.72859	36.8674	-19.4121		-996.498	646.765	526.532	192.476			859.52	365.908
98.8979	-98.9339	-209.399		-607.037	314.152	-155.978	32.2367			162.723	162.654
49.4437	-29.6062	-29.8488		-564.322	-1083.77	167.687	177.088			522.862	78.8543
6.66903	23.1056	-31.5547		-1213.01	1401.78	1093.83	146.145			166.49	166.451
-197.252	181.597	25.8166		-1090.87	-118.914	1574.55	21.7237			2298.43	63.3038
53.2586	-37.8607	-39.2202		350.977	-1477.8	-1620.17	91.2877			354.29	344.677
136.778	-375.68	-28.4964		557.825	-717.44	-526.322	218.563			1232.82	752.678
-38.2326	22.8697	-54.1778		-220.164	-96.6415	1460.47	136.255			163.969	163.731
-6.38874	46.7307	25.7124		302.668	-1320.75	1584.36	37.5701			166.641	165.746
9.87728	-94.9625	-44.0272		23.2546	313.636	-587.954	156.879			160.046	159.951
-219.485	-194.029	196.453		1145.11	294.452	1040.2	120.202			166.261	163.915
-63.5477	45.6951	-0.97548		-340.039	949.67	-1171.24	189.856			425.772	409.844
57.8504	18.903	-69.0921		-1204.78	-1576.14	-326.055	26.5696			165.923	165.731
175.769	212.28	151.981		272.347	-1313.19	-495.794	111.029			164.818	162.186
-27.396	43.1254	-30.5427		311.161	123.913	-576.067	179.163			161.756	161.671
259.083	51.0661	-247.936		-702.027	-1178.84	114.835	182.448			196.321	195.443
-176.19	164.979	104.339		211.796	522.537	-851.705	138.692			162.008	26.975
39.9014	-154.855	-158.656		-323.413	-273.055	-1401.9	173.726			172.519	172.519
46.6355	6.61666	-13.458		-162.5	-458.248	-244.696	32.8447			164.594	164.402
-441.755	202.704	29.0486		-712.598	1366.59	431.03	184.486			164.153	163.464
120.016	68.1029	-111.882		1133.83	351.437	-1065.04	173.726			161.603	159.619
-262.475	-161.214	-273.451		-64.5043	1656.43	-1164.6	122.343			161.863	161.222
139.49	52.5644	-287.673		1098.98	-717.634	-1023.65	160.989			160.153	159.685
129.661	71.7566	-293.315		1097.59	204.679	1521.83	181.376			165.338	355.563
71.5367	-37.5983	-185.858		-1429.35	-321.999	-1427.49	89.7117			165.984	165.69
150.077	24.7519	368.658		1562.54	-593.455	354.826	118.575			1414.41	303.307
-43.4978	116.55	5.84391		1439.63	688.315	605.582	101.946			242.865	193.133
26.5663	12.4072	-10.9384		-439.731	-1244.87	-12.3028	48.2819			166.351	321.857
-362.826	231.663	-139.699		542.814	-1499.21	-514.952	195.767			163.878	161.922
-119.923	144.096	249.405		607.328	1538.75	-274.459	77.6839			165.772	165.554
66.4046	47.518	-3.06829		-181.21	126.132	1519.09	92.2274			161.872	159.621
82.1753	3.03051	-124.996		-1374.2	-540.365	1585.52	57.9414			162.615	162.307
67.9791	20.057	-45.2549		-446.425	1018.32	617.83	83.3335			169.969	222.534
87.8802	-56.7836	-158.651		-658.688	-235.73	-1043.19	197.282			161.045	160.364
-401.167	296.852	-135.151		-1017.93	1177.69	-1041.63	170.93			167.11	166.611
57.8352	-432.38	140.532		-298.461	1098.98	-1023.54	124.825			672.375	615.95
-101.594	153.803	-36.0251		-1545.76	-1589.61	-1627.58	191.297			169.577	169.577
117.484	12.6769	-323.998		444.399	-1470.4	1079.67	122.17			160.706	159.703
-95.2163	150.54	-35.421		428.778	-1401.25	150.49	125.472			173.876	173.791
-55.125	45.0809	3.75106		630.608	468.813	518.424	45.6764			309.526	307.987
-741.548	95.27	-49.6838		964.68	-965.01	-235.625	214.669			176.956	176.942
79.1621	8.43732	-47.5047		-482.286	-461.989	-118.286	112.575			163.153	162.143
-93.8764	-10.0117	253.773		1106.67	-348.321	1034.66	148.476			160.846	160.577
171.768	21.3975	-178.227		-1275.87	15.3068	1349.89	85.7086			166.417	163.824
135.733	2.99644	-183.305		1392.74	412.324	-57.206	110.356			164.718	164.718
42.94	19.2736	-105.231		-16.3568	1171.12	-1136.65	214.7			168.924	168.555
-410.191	232.799	36.366		-727.713	-1575.14	643.033	107.03			162.099	160.895
-820.466	178.174	-229.968		-204.073	590.832	313.513	167.434			167.053	266.693
19.9444	-398.699	445.911		1190.28	-329.538	-1088.48	143.924			163.131	162.696
-36.3253	51.6879	81.8693		-1262.74	1661.51	1240.53	113.219			750.987	714.479
-11.6514	30.1129	-29.786		1681.29	731.954	-1042.69	137.08			161.333	161.256
-143.987	239.368	14.4291		-1497.83	1396.55	705.867	94.0562			817.393	220.132
59.2822	8.26043	-126.161		-336.874	-299.931	798.958	161.845			659.576	624.063
45.8512	-140.616	-119.62		-782.588	766.109	-1432.82	33.7012			352.945	128.315
-392.698	239.66	-141.915		823.049	1070.47	665.683	208.655			170.114	168.902
-68.6474	47.441	7.82278		157.879	532.852	-1057.46	109.136			161.157	160.556
62.2063	-224.883	-147.929		-692.48	1181.72	196.808	59.8007			164.496	164.464
-12.1466	2.38897	-48.1982		376.695	943.6	1.48851	177.647			171.453	263.504
-142.178	249.189	55.0433		110.205	-1310.96	323.109	30.3315			161.376	158.927
52.0397	-153.936	-135.295		-767.995	809.339	147.171	70.0724			166.967	166.966
2.15723	-230.237	134.184		1324.22	-65.5493	-161.3	94.3804			162.827	162.027
-44.0328	-8.03366	171.4		-1327.19	854.249	1168.45	44.0752			472.011	429.83
40.9398	-141.881	-120.771		743.841	-1483.32	240.07	65.6905			167.711	167.557
42.9114	-126.666	-180.526		693.915	-1650.87	-366.408	47.0072			166.978	166.816
-43.0048	41.2268	-55.0254		8.73983	-1499.99	467.929	71.9835			869.906	343.71
-142.402	110.976	32.0719		105.099	16.7734	112.98	171.557			160.73	160.55
95.1218	32.9312	-53.9984		1602.04	-1035.54	-1435.04	34.5902			429.767	369.681
-105.393	-117.841	251.917		640.257	-1045.36	-716.26	161.406			165.812	540.441
-31.9697	85.7519	18.3917		-908.34	823.096	-1162.54	201.456			166.1	165.84
-552.422	108.985	-89.413		1334.91	132.037	-1662.9	188.223			162.122	162.12
-220.472	210.407	584.178		-1021.38	1570.43	1461.99	49.5519			168.845	168.783
44.6745	-153.904	-144.412		-1110.61	-724.092	1524.84	219.135			249.981	147.802
76.2307	15.6143	-95.4773		1320.47	1171.41	-737.5	116.269			160.186	160.182
35.7285	-134.377	-96.6488		1596.8	-1609.53	102.639	210.865			160.182	159.738
88.3237	38.8871	-35.7727		-953.104	1126.71	387.012	181.229			162.537	162.132
72.5617	-15.5548	-193.898		1110.27	-25.816	-387.442	41.3933			160.385	159.396
-129.052	133.227	237.741		1327.02	1448.06	-1691.4	93.2004			169.607	169.556
79.7147	-86.9076	-181.685		660.244	404.98	-796.597	32.3915			161.779	161.627
29.0021	7.92383	-11.4672		148.523	-1109.36	-204.39	199.199			161.187	161.874
-187.861	181.134	17.0702		-1377.02	-1447.26	-1109.93	219.483			161.531	161.521
-202.229	-87.2009	21.5325		-201.442	1622.96	673.597	190.321			769.249	373.024
-191.142	12.373	66.2515		-773.475	1425.79	-904.386	130.82			161.131	160.852
77.6044	-9.64507	-146.674		1572.46	1572.16	-65.907	207.982			163.197	162.569
-55.6817	51.2204	30.5336		-1144.92	1276.09	-1284.03	115.827			166.144	164.828
90.7789	32.2337	-27.0462		2.76557	1079.55	1437.55	64.8777			160.951	159.998
-112.469	291.568	68.7015		-260.25	806.914	14.4447	141.795			169.741	169.301
100.407	-125.408	-351.802		949.101	1656.6	350.675	168.3			168.925	168.531
48.982	16.0093	-49.8017		1496.16	1540.75	-965.565	196.89			164.648	163.219
-176.211	114.637	77.6676		1642.65	-895.434	-126.146	150.49			173.775	172.112
83.6587	-141.273	-119.98		1583.63	-814.379	804.447	190.603			700.755	505.58
-36.7714	42.4664	-63.0073		29.8745	139.122	1225.1	185.991			169.513	169.512
142.402	-116.296	-158.476		-654.897	1521.44	-1382.71	63.38			171.921	169.687
5.47499	-9.31473	-46.4835		-1017.08	-753.302	-1275.83	109.338			167.262	167.258
65.1368	-139.518	-126.36		314.299	-1106.71	-871.327	66.2008			168.426	165.862
36.8496	-114.124	-49.0213		-1666.11	-674.002	-781.267	75.6134			161.538	160.889
-269.705	191.7	92.8691		357.815	292.688	1234.88	28.8557			165.999	165.998
-2.73891	6.93099	-44.0943		-157.476	1547.96	439.213	57.7544			167.103	165.161
-84.4396	62.373	191.38		-1302.56	-846.77	52.4356	197.205			598.062	290.689
-47.3246	40.5705	189.342		-796.459	924.516	-1514.72	178.864			244.923	241.28
-170.22	122.909	254.908		-211.206	-160.041	-829.685	39.7666			167.167	167.065
53.0075	14.8419	-105.826		564.339	1036.73	-1274.49	131.717			171.854	169.645
28.9722	-109.901	-27.1404		-367.589	837.717	-886.225	124.526			170.577	169.921
-822.139	168.753	-37.8627		-314.55	-1538.82	171.343	188.156			966.15	461.381
-202.533	-37.2711	384.66		830.214	1208.45	-446.848	60.7732			252.624	241.869
216.14	-217.087	8.93822		840.488	-1021.86	-1059.33	185.63			162.645	162.508
76.2117	-93.501	-107.68		-1474.19	26.2592	-1400.98	171.137			160.717	160.708
-72.789	133.227	3.28014		-1318.95	-856.247	1304.52	195.653			664.682	35.2849
-153.6	-59.162	258.58		1139.81	1472.69	1318.07	195.507			167.956	167.747
54.1538	-37.9241	-50.552		917.749	954.663	-771.366	182.032			162.719	160.528
92.654	30.2266	-26.1268		222.816	-723.525	1581.33	110.768			649.43	577.765
86.4236	22.9493	-48.8976		679.903	-104.855	-880.362	124.416			161.904	161.667
-107.885	-312.129	61.8677		1219.43	1674.79	-232.295	167.394			162.016	161.837
16.0538	36.0024	21.0323		-320.431	-341.892	1293.56	134.791			2865.08	1052.78
-228.801	287.787	12.3024		349.683	594.204	-894.693	154.758			161.995	161.986
-428.952	-75.9094	-142.142		-1396.11	-191.679	-958.743	123.901			160.26	157.175
73.9735	-359.924	143.022		1315.17	-1457.95	342.502	186.119			164.124	161.7
54.127	-48.2968	-50.2933		1406.15	154.744	997.96	209.783			161.111	160.963
-27.2045	69.326	33.7936		-1378.66	1348.13	600.436	164.39			165.606	165.146
141.344	-110.546	-161.193		-1606.08	-620.349	-1162.47	190.188			165.485	163.007
56.0266	-21.8113	-70.3303		-1519.22	93.009	294.58	194.252			161.7	159.505
-192.686	31.4506	235.962		1065.21	1038.33	-1526.86	150.281			160.013	160.011
65.3318	-102.472	-197.252		-1179.8	1148.92	1411.06	191.474			167.086	165.435
125.753	-42.3363	-384.852		-148.126	761.713	747.61	201.616			281.22	221.227
-16.3991	-230.171	184.067		240.634	-485.631	-733.69	80.4454			348.177	315.267
266.31	458.229	-116.94		447.147	386.054	-426.285	74.468			162.105	160.542
-120.546	-526.327	424.343		-429.419	418.644	898.806	116.069			170.088	170.085
-101.677	-247.939	61.3993		-1361.73	-1344.81	-1361.43	196.333			558.34	129.94
-319.779	197.333	-148.537		-296.868	501.751	-347	67.7454			164.868	162.494
60.8966	16.4522	-82.0041		1561.63	1005.58	-1251.48	114.485			162.847	162.797
-243.398	307.191	-4.21682		116.457	-492.668	-510.779	94.6999			163.253	163.231
4.85673	36.2954	-19.1974		-989.079	-1058.45	1414.97	143.924			161.588	161.58
82.355	-126.423	-167.846		959.88	-922.287	-203.607	114.966			164.112	163.56
-34.6242	16.7307	-40.1343		-1537.56	1436.59	-1058.62	117.083			161.352	161.322
-206.829	-149.43	216.256		-76.5484	1592.21	737.404	96.1696			170.051	169.802
4.72463	7.36366	-38.5957		-490.341	-938.686	504.579	214.33			163.411	161.46
-5.46323	32.4793	-40.9849		1080.67	1244.78	-1546.02	181.196			160.411	582.649
-62.9328	-421.513	59.63		-1645.63	1188.18	726.337	164.57			160.358	160.355
-33.9474	37.7887	-17.3922		-692.275	-1627.18	460.788	55.7808			175.284	429.448
218.458	222.418	179.13		813.705	522.013	-1081.3	175.267			268.35	175.937
-195.744	-147.946	258.587		-1525.77	669.586	1244.62	190.032			162.569	161.118
-53.3307	86.6873	-12.6349		-1494.61	-992.072	361.844	122.823			402.868	399.39
-37.4382	20.9528	-44.4685		-534.721	-1293.06	-1081.79	121.509			168.041	168.036
305.949	227.618	-205.467		91.1345	-118.224	1247.54	54.9342			209.172	208.282
-12.3234	5.98903	-43.5512		-672.835	1010.9	-95.4183	56.2931			165.117	164.938
-123.761	181.551	-31.6045		1709.8	290.69	-736.346	199.419			624.864	382.361
-66.3043	89.7574	-8.11156		366.288	-841.353	269.338	163.687			165.511	163.243
78.3368	-22.2085	-187.366		80.6327	237.431	-1316.61	69.9342			567.785	548.934
-126.393	642.137	637.798		-1112.5	268.649	1041.59	71.0962			168.556	167.862
17.3006	28.2676	-3.50259		-944.015	-847.858	1488.05	129.187			167.071	167.062
-182.821	115.704	9.06841		-1655.6	881.99	628.998	187.774			166.205	162.515
87.6539	247.741	-519.554		-471.015	-1444.8	-31.8359	25.4947			164.803	164.781
-257.243	293.145	71.7449		-878.868	-597.621	661.041	58.298			165.948	165.799
82.984	-145.689	-154.074		850.365	1261.77	613.64	130.484			166.762	166.7
8.73097	28.7258	-27.4297		-591.72	-642.775	1563.24	175.895			252.562	471.939
143.618	-162.855	-432.547		1582.36	-505.815	-487.05	164.414			162.114	161.813
14.1554	10.4167	-24.9788		629.418	-1108.38	-1437.6	157.788			164.64	163.941
62.4976	26.8358	-29.7476		-771.633	-759.143	-77.3213	25.982			170.395	169.428
-102.419	131.439	165.429		-1531.59	1213.78	90.0594	85.5194			160.675	159.66
78.1708	-93.829	-72.9933		-1349.09	-192.877	-440.767	109.566			167.339	167.309
-143.625	-382.421	11.4644		-611.993	-1067	1101.39	90.8538			693.397	426.318
-92.7926	-214.7	122.125		-1304.28	1655.64	662.083	26.4714			164.611	163.88
-368.812	165.676	24.1233		-1582.86	-512.536	434.097	201.705			161.314	161.001
-74.1902	-244.873	324.512		1617.52	1480.13	127.146	154.38			1435.42	324.962
-120.22	-91.0595	308.559		-1295.49	309.471	413.878	71.4645			167.03	167.03
57.0494	-56.7359	-63.8537		-653.925	-379.642	1079.74	77.5268			166.626	164.98
-77.0502	-240.038	25.4475		-522.907	1134.08	443.3	110.364			162.868	162.606
-153.112	-323.933	39.3951		-370.384	1026.22	1390.99	188.699			167.854	165.915
56.7089	-65.8731	-206.159		338.348	-1541.65	849.705	114.183			160.358	160.231
-175.305	136.629	270.562		1223.16	-798.294	319.522	144.744			161.388	161.283
71.4377	-4.48619	-49.9802		423.379	360.225	-783.731	182.992			161.913	160.854
-83.7947	-422.199	175.815		338.242	1282.52	-1514.42	76.5381			331.844	330.914
58.7996	28.3469	-113.069		28.8262	-224.291	940.879	42.3519			161.282	160.618
-27.4997	20.3502	-35.641		1019.33	1328.2	188.746	144.236			161.685	161.488
64.1817	-53.8578	-62.7501		-1422.04	1564.87	-1517.93	67.9164			308.471	305.327
82.4589	15.036	-30.9232		-1102.67	1551.87	1109.56	168.253			2278.88	569.448
-757.935	123.346	91.103		-382.056	-777.444	319.833	51.2004			163.024	161.089
-172.588	122.072	70.2838		610.527	83.866	-916.012	94.525			162.063	161.76
54.3796	10.8123	-31.1541		623.969	-1165.86	18.781	111.158			160.561	159.75
-36.7522	44.3629	-68.5236		150.808	862.847	-390.625	93.5541			167.903	167.403
-134.788	101.945	530.024		-727.404	824.452	-1212.91	183.085			167.386	166.794
28.9486	16.0039	-4.20027		764.822	1671.98	-1601.38	99.0617			163.197	161.502
-406.261	157.379	-217.955		640.417	-755.944	689.156	219.688			164.437	163.926
-103.799	167.818	186.285		1639.97	-1102.2	-358.818	61.525			162.44	161.356
-57.776	-7.25641	147.091		-1185.41	179.715	-1340.48	95.5955			169.25	169.041
57.8867	-123.378	-64.3012		963.559	104.543	-1251.93	102.472			170.549	170.271
-93.7996	95.1572	56.5947		52.8507	-1237.64	-1274.55	173.252			162.199	162.004
-65.9904	179.976	252.724		-82.8435	839.365	-863.933	140.787			162.9	162.84
7.23798	18.7328	-59.4485		-856.649	-565.528	-703.128	121.969			169.439	166.725
-18.6633	47.9589	4.78823		-16.3442	1186.1	1515.13	216.774			161.545	161.521
-87.1719	-95.7762	352.388		-1119.09	652.361	-1300.5	37.8371			171.792	171.636
153.94	109.51	-362.236		786.876	-1205.46	510.851	86.9802			165.532	165.469
77.4268	15.8596	-76.1661		518.615	1258.02	506.489	146.151			776.215	520.19
-184.207	-531.42	-9.88613		81.7314	-987.341	425.609	129.337			163.934	163.665
146.912	-108.724	-174.669		534.805	1695.42	-1485.96	207.721			161.139	161.004
-182.008	141.134	35.6134		-216.843	1403.3	-893.143	59.2909			162.775	162.768
-280.09	246.23	-2.88967		-127.824	1238.59	-510.069	45.328			407.155	349.282
1.87301	54.3404	8.54668		1111.85	-1573.78	1028.62	55.4095			211.015	201.008
-47.0973	44.4818	-15.7283		-729.599	-348.979	1565.56	126.852			160.801	160.003
76.8495	-40.0217	-233.04		-1023.54	1385.36	-1217.17	172.595			162.696	162.694
-755.713	191.748	-288.619		-737.23	-1677.97	-1251.37	151.029			171.289	171.146
-91.547	152.643	225.981		-102.841	290.444	-686.956	121.946			167.507	166.835
51.3085	24.7613	-35.558		-1374.03	422.583	-970.313	76.3077			174.818	174.76
96.21	-486.774	13.7392		-649.108	-1016.83	199.771	162.385			160.968	160.762
-674.262	191.844	-12.6367		-1635.97	-1531.15	1519.58	92.7119			166.612	166.338
-156.825	269.512	74.1114		717.722	433.985	1547.93	70.0466			168.41	168.327
42.4423	31.4516	-10.2395		-837.219	-630.511	1405.37	64.4182			161.11	160.8
86.4548	-48.5254	-153.581		632.802	1357.33	1507.7	219.821			173.03	172.885
156.741	75.3857	-127.616		1147.66	385.2	-176.95	35.1038			173.125	173.122
44.8623	-25.4459	-28.791		-950.32	65.7844	-376.906	162.244			160.688	159.899
76.5654	-6.98562	-47.904		-1092.91	811.201	1568.58	93.8992			161.884	161.756
179.13	56.7795	-258.269		1042.27	556.044	1222.46	59.5817			171.642	171.293
-13.7542	49.634	-6.91853		-50.2886	-1632.52	298.65	43.864			166.142	166.061
-732.709	31.4422	-22.0054		-591.789	1251.21	-1580.48	193.99			160.395	160.257
239.553	232.843	75.5577		940.684	-1610.6	-1089.26	110.799			274.258	338.318
92.7606	-148.784	-140.385		1115.48	-983.733	-1246.96	183.953			163.824	157.901
42.145	-40.8588	-52.7529		-1226.52	314.409	-1621.91	121.322			987.211	792.687
-125.32	16.4345	58.4624		1238.45	238.712	785.24	91.2151			171.875	171.873
-707.407	104.153	80.1123		733.519	-126.943	-614.557	150.075			168.051	168.031
133.677	-121.134	-182.735		748.635	117.612	163.196	107.607			164.253	164.252
-484.161	-507.218	-73.819		1038.77	-665.038	-850.402	85.6814			351.834	350.135
169.762	65.2393	-207.439		-456.577	-86.5011	668.897	186.1			165.682	165.456
-415.275	245.905	22.0409		202.524	-379.384	-48.0031	38.6381			731.403	355.636
-59.9829	81.2213	7.92469		-1247.11	796.261	-707.798	78.2638			164.102	163.843
-38.6024	77.6124	6.08284		-910.334	-505.516	-1093.7	176.582			161.34	161.096
34.5144	-61.5262	-36.8016		-1105.8	1683.93	1266.19	23.3818			170.026	169.942
45.599	-1.24919	-16.2352		88.1071	-591.711	-832.236	37.2529			169.41	169.373
52.7223	12.1247	-83.4171		29.6618	-1145.73	-1698.38	155.684			663.491	385.718
44.3285	254.123	271.192		-1208.96	-785.7	-655.095	219.433			160.821	160.767
96.2659	22.6306	-35.0069		-335.123	47.7898	1416.7	183.28			161.005	160.909
344.302	-337.834	-448.989		1654.54	597.358	665.971	120.445			161.82	161.586
-125.297	71.2547	63.4334		569.713	1694.81	1572.3	184.772			162.948	162.87
-118.515	156.554	197.274		901.715	408.473	-528.908	51.925			161.62	161.282
193.533	-344.885	-38.1757		651.578	-458.494	1256.48	214.453			791.246	317.978
-20.0006	54.7377	34.6858		-72.5834	-1026.78	-119.919	32.5123			165.499	164.82
-11.2664	45.9485	6.25454		-1430.13	-1567.14	1532.29	93.591			709.457	335.416
63.5081	-37.257	-75.961		1431.51	226.135	967.493	46.7473			160.462	350.865
411.365	536.19	-64.369		1154.98	-1448.05	1653.85	197.29			169.255	168.267
-47.1163	56.4543	-28.8906		-425.064	1046.56	477.564	48.6802			164.306	163.884
-48.2702	453.267	458.173		-110.783	349.026	1569.68	169.44			162.818	162.761
-14.302	-263.878	149.979		173.922	-352.778	497.943	99.0323			168.106	168.099
98.4812	-98.2014	-147.334		899.513	1199.38	1292.52	76.4901			160.919	160.767
-370.314	304.129	-114.746		103.712	1517.04	-1522.76	197.624			1042.73	223.904
273.82	130.003	-70.174		-936.59	-850.193	1059.51	49.1311			161.198	161.185
80.9479	23.2567	-81.8878		1408.32	-993.104	287.058	92.5698			170.301	223.454
-364.158	-20.0507	-225.639		-1130.47	-252.597	-307.098	130.525			285.717	278.82
-336.631	365.925	295.73		-981.248	-1083.09	-893.764	170.806			916.531	458.537
120.121	-444.031	53.866		-118.136	1421.02	-1465.07	132.83			170.426	170.426
-374.478	-302.645	144.364		540.182	-756.105	853.845	139.751			667.06	675.265
23.1727	-111.316	-51.4155		-950.551	-130.808	-1066.25	23.9286			160.847	159.104
205.21	269.32	261.074		-819.074	1563.25	1039.6	163.497			170.558	170.07
-85.2094	177.493	-53.727		-439.716	-222.356	932.104	87.2676			168.251	167.227
-505.362	192.888	-81.5593		1295.85	130.176	609.219	199.442			174.178	173.894
81.0424	36.8745	-118.346		150.876	1115.57	27.6931	188.747			162.842	162.357
-165.726	127.243	257.392		755.528	659.511	1034.67	136.057			164.381	162.996
149.554	239.247	299.45		-1680.75	824.844	-332.289	196.058			166.741	182.355
-207.475	-44.4792	330.698		-1076.04	-813.661	-241.728	196.858			166.141	166.141
-48.0211	72.4564	-30.5173		1577.6	1234.3	840.253	218.345			385.526	349.9
73.3742	-409.321	50.99		1.2367	-1467.26	1345.8	106.452			167.792	166.976
356.974	-54.8735	-375.465		1564.47	-1573.76	-1241.17	190.653			233.695	225.61
91.7043	26.5999	-45.2996		-301.989	438.204	266.67	146.198			521.86	491.691
-104.356	-446.185	589.557		1214.38	-466.494	1677.61	131.584			394.754	392.685
-58.7942	87.6591	-3.49557		1682.71	750.19	1272.84	214.922			175.039	113.879
-29.3165	62.9605	54.8852		1675.72	67.3873	-1110.42	87.0451			161.249	158.948
-5.17211	2.04611	-52.2766		-30.4546	-519.268	348.369	29.3609			170.342	170.228
-303.837	177.723	84.4716		-128.028	-219.746	1691.71	37.7301			164.11	163.983
2.76794	-228.434	249.532		1276.9	1572.47	896.748	124.269			161.368	160.772
60.0663	24.3624	-44.831		1235.6	289.241	-1251.04	181.505			169.047	168.886
-41.9966	33.334	-55.5736		-1639.24	-252.435	-1615.79	45.7456			162.004	161.898
76.9519	-49.0375	-240.952		1230.06	641.078	887.564	151.952			161.063	158.664
-297.531	207.289	53.2785		556.794	-1245.25	-410.567	74.3632			340.526	328.997
-25.5163	16.6945	-54.5952		15.5562	-1006.44	217.476	26.7157			165.599	163.363
-6.49212	7.78618	-59.5912		-493.825	1421.41	439.296	32.9806			164.455	163.485
39.408	14.7523	-8.45221		-744.629	10.6417	1121.32	77.9792			968.542	596.561
-400.891	307.085	-141.181		763.609	-1473.3	1569.25	166.617			166.405	166.124
-158.038	204.211	32.1929		1700.54	-771.208	1254.06	90.8167			160.635	160.622
-529.582	-19.803	275.268		185.638	-632.595	-928.609	29.8326			168.234	167.871
-99.098	-84.4038	207.796		-1529.83	299.228	679.393	173.211			270.665	268.939
-154.168	111.94	26.9314		-1236.64	-557.411	-418.85	66.6989			173.218	172.077
5.38771	31.8393	-24.7383		-771.025	1137.4	1160.92	44.5314			166.257	166.194
4.1132	-11.5574	-48.6136		1072	1201.48	11.6946	109.727			161.464	161.409
-60.8838	59.3445	65.0043		-712.738	737.038	-1163.12	208.619			164.407	162.589
86.5145	-107.524	-183.632		-844.262	-700.775	-1065.92	211.929			160.822	159.053
-319.821	194.511	56.693		1106.6	-26.5255	1435.65	182.939			160.622	160.309
-77.8427	55.7705	32.3893		-641.956	389.717	221.051	25.2007			161.372	161.372
-385.675	159.669	-117.38		-1683.68	-221.033	-1038.59	72.6453			160.03	159.698
43.4216	-32.7185	-54.6497		-710.369	-900.698	681.796	31.1683			160.313	159.867
11.5938	25.6163	-7.2463		672.31	-574.435	828.652	41.8796			173.118	172.795
-154.701	230.521	22.1552		1421.64	-1319.53	655.453	99.3373			160.234	148.857
-354.392	269.827	17.2784		-197.302	-160.448	-243.919	115.334			165.04	163.062
203.419	-155.882	-85.805		-1668.51	926.308	1352.01	213.725			163.146	159.994
-362.599	106.948	-179.471		-304.537	-885.317	-257.052	151.263			163.466	163.46
-91.2532	10.421	127.222		-1304.4	1063.36	-1492.56	110.895			164.601	92.0784
61.059	-35.0891	-73.776		1165.6	-392.272	-759.81	99.4574			425.758	425.523
69.943	18.8353	-62.8029		-929.207	144.266	1331.34	187.57			160.029	159.913
87.6615	22.0112	-117.639		-527.179	-654.691	1306.18	197.774			162.243	162.1
-96.231	-383.618	16.2003		150.665	970.067	1192.01	210.35			175.246	175.197
130.272	-124.325	-147.574		-1104.36	-1484.96	-343.25	205.851			169.826	169.683
152.176	75.0981	-130.299		838.552	681.382	-59.1836	210.273			166.21	166.197
9.81979	18.0976	-25.3458		-875.306	-1536.3	53.7953	122.964			165.768	164.892
105.156	2.12127	-406.771		-816.264	1100.89	-265.464	127.281			554.524	496.332
-33.6683	19.5612	-47.7667		240.116	-754.164	362.879	214.755			165.4	165.372
-178.742	-118.916	296.283		371.724	1051.22	1212.62	91.5893			305.616	291.637
-505.277	161.325	25.9083		353.411	-575.272	126.908	43.5114			173.228	173.218
-114.156	35.6873	93.7959		-925.321	-1202.14	783.082	82.3256			423.139	489.852
-160.414	-81.2638	231.155		-1118.6	-1325.81	-1012.94	20.9973			164.899	164.544
-188.627	-417.578	374.854		-996.972	-968.053	1101.37	60.8021			373.33	339.263
221.124	284.139	-204.181		-29.3165	60.1331	-934.962	90.1941			718.243	205.928
-12.5703	28.4718	-67.1726		-1086.82	1254.08	-1280.16	71.6613			165.574	165.488
4.33842	39.8992	12.6226		1229.32	1408.53	-122.708	23.8571			273.994	268.265
38.4768	-7.68599	-17.2693		-894.021	232.447	-1653.69	180.228			2059.67	573.739
-186.782	-214.611	172.978		1579.15	-1537.11	24.2694	94.3691			166.818	165.712
-658.854	113.8	17.0081		596.579	-1152.03	391.556	102.788			1399.88	561.037
-18.1874	13.1418	-57.8615		594.376	644.907	816.309	43.4941			166.893	164.826
84.7761	31.018	-45.2402		1418.19	-110.36	-1595.86	41.8354			471.804	439.982
-47.9689	-10.406	209.82		1702.08	148.411	-667.745	217.232			160.709	160.379
11.9909	25.9899	-40.7479		661.427	-468.657	-54.597	156.818			738.033	135.432
50.0915	418.486	144.242		590.702	185.656	-1303.33	36.2827			163.678	163.677
-161.282	254.554	64.6436		978.362	-1633.71	-1655.66	139.769			166.665	166.626
53.4402	27.7181	-146.965		-1227.38	-1300.25	198.52	197.822			167.541	166.611
-646.879	130.18	167.119		-935.989	732.03	1096.64	53.6632			165.602	164.813
44.5535	-26.1264	-57.7438		-656.371	45.392	-1065.94	50.4343			165.798	165.645
-534.371	375.994	718.792		-418.364	-1673.21	1240.1	99.6301			173.384	173.298
-56.7323	90.4617	-7.35642		717.235	-617.818	433.084	196.739			164.822	164.806
-59.6066	63.9122	-6.04259		1127.96	-1488.86	466.434	85.2057			164.035	163.463
-75.3597	-155.47	-25.9463		856.094	-72.3569	-1077.4	219.397			164.234	163.8
18.1471	29.1227	7.90837		-1508.03	-265.435	1685.81	53.7906			170.219	169.874
159.574	58.8915	-129.289		-841.709	813.738	1535.61	149.623			172.339	169.931
28.7068	-130.953	-81.9889		-908.805	1401.48	1629.99	55.5384			165.79	243.135
19.12	-98.3488	-35.2732		1614.54	-1078.53	-245.699	27.1868			165.611	165.385
-385.885	257.156	40.2818		-1493.71	-383.056	364.04	118.191			162.228	162.072
100.905	-86.3899	-159.022		992.757	-945.089	-409.234	164.417			161.714	253.931
-333.317	274.418	-51.6335		95.0527	-1134.77	-124.483	119.142			2448.21	502.333
99.7413	-45.1284	-168.412		1700.48	1129.75	-1470.77	206.316			171.111	171.099
-343.137	261.944	8.74314		-1074.01	873.766	841.667	199.987			317.97	374.038
-122.233	129.311	107.695		-771.376	1455.54	31.123	73.6889			164.109	161.768
23.7195	6.91144	-53.7795		-489.627	611.23	1675.26	34.5197			162.647	162.544
-58.5155	91.9104	-11.1906		955.566	518.323	943.592	140.056			160.032	159.206
22.694	-105.975	-39.4522		1272.14	25.5953	-1277.92	164.609			162.9	162.878
4.16177	16.8189	-27.3776		-352.655	352.602	-785.875	47.6697			166.855	166.25
70.5593	17.9992	-107.144		129.796	-11.7284	1510.64	69.8401			206.623	198.782
-9.54402	53.4076	19.8961		1252.75	29.2848	-405.345	174.775			163.264	163.258
-78.4049	18.2463	157.119		-715.028	-1010.03	1687.77	87.4292			688.873	639.677
-63.9397	82.8055	7.0012		-1079.59	-427.338	-1196.03	156.221			166.618	166.263
12.172	-10.2822	-49.9562		-763.979	-565.063	-1588.13	92.0284			166.339	165.59
70.3032	-161.789	482.34		1006.15	613.474	1070.06	194.249			434.602	455.838
-253.191	285.513	1.7458		-1123.17	-1210.84	730.106	38.558			161.498	161.319
-352.148	121.755	24.1444		1556.34	-1678.82	-1086.93	50.7237			173.193	173.119
-24.1379	55.4067	42.5602		-1591.65	729.126	707.306	114.762			167.033	166.975
70.9649	5.75623	-93.6245		1115.89	-938.855	-128.436	156.954			172.542	172.469
-123.503	143.011	130.073		364.873	-1676.43	-1658.22	97.0574			170.009	170.009
-194.461	-151.897	-118.333		-1016.34	1002	842.554	154.4			161.415	160.804
90.1647	-49.9657	-181.307		1323.88	1667.15	-1396.78	31.8763			160.093	159.956
-3.47394	329.856	75.0886		1630.61	1034.52	-1192.5	32.7105			161.394	159.479
-162.602	-22.02	306.821		996.097	357.079	-4.391	150.788			208.944	208.258
13.9769	19.7239	-72.3726		-640.422	208.914	-611.893	215.99			168.012	165.49
-214.917	241.512	9.1912		-1644.64	-170.134	1511.92	146.444			446.082	377.52
2.25577	24.5486	-23.9401		-696.008	984.577	-1086.31	91.7244			160.103	380.347
62.8599	-114.158	-59.104		-1138.41	1515.2	843.577	189.504			777.616	153.658
-199.854	208.176	42.0371		-1061	1133.39	-48.5953	219.014			167.427	164.408
-162.2	-31.959	176.721		-40.5305	1194.59	-1315.64	180.881			535.985	550.632
40.1803	-106.653	-61.6866		-801.517	-558.439	280.563	47.1003			166.526	165.802
91.7694	28.8115	-45.9916		680.484	1055.21	964.564	59.8336			164.496	164.276
46.4419	-75.6654	-55.0406		-1601.36	1238.9	-346.272	45.2696			161.486	158.924
8.23782	30.646	-6.80559		-694.095	578.496	692.938	127.208			229.516	224.287
157.886	317.314	-159.255		-101.709	-1388.51	-143.544	179.927			167.398	167.047
-110.055	23.7325	114.891		-697.72	-491.252	-758.047	204.111			174.112	173.091
95.2235	-24.6456	-168.198		-668.407	1177.59	1222.67	187.06			160.17	160.147
3.29957	44.4301	256.412		-1173.78	1428.53	633.654	207.779			412.956	387.102
69.7723	-18.1744	-43.7742		-1238.62	862.315	-1219.42	88.2362			167.07	166.993
-52.0907	-206.069	130.463		1181.51	-905.672	-991.934	215.921			161.51	161.064
59.0349	19.6261	-13.9259		-359.72	-425.803	702.917	40.5078			164.068	163.894
37.5298	-26.2817	-44.5067		-1635.91	-115.754	1489.29	101.827			356.542	330.514
39.4227	-41.8758	-39.5868		-610.676	-1323.53	775.523	84.0285			163.669	162.68
247.578	319.819	31.4114		1672.52	-1639.81	-119.002	163.304			167.984	167.942
-168.042	121.656	79.0603		-1317.8	-360.532	1061.7	122.515			168.841	168.825
-162.23	-225.689	387.762		-1572.89	-1039.75	1473.28	197.317			164.025	163.757
60.5187	-79.3811	-196.16		-483.377	-480.607	-356.377	87.3966			164.178	164.03
16.5475	32.41	4.07125		795.666	-103.94	-1633.69	215.444			312.714	251.112
9.01795	24.0949	-49.5155		-939.12	396.422	722.788	72.4059			193.75	193.136
-59.5982	98.1	-134.911		286.658	409.265	1670.65	191.329			167.516	166.869
34.7518	9.32208	-64.3681		-1209.68	1477.68	293.638	66.0754			162.204	162.169
-226.802	58.4393	459.379		820.396	47.7407	771.924	196.496			162.721	162.241
83.0298	-10.1435	-159.307		-250.925	131.332	1034.04	171.223			162.602	161.593
-183.001	133.041	20.7927		242.099	-1406.79	-959.739	90.6442			162.782	162.623
7.92853	25.5039	-23.4024		-566.801	1262.34	667.548	161.268			171.633	171.213
-262.003	-248.174	-252.088		132.412	-1472.38	541.13	129.17			160.89	160.888
-29.6048	17.5919	-55.4027		161.083	-219.311	-158.32	193.527			525.148	482.207
67.9767	-6.50737	-99.6198		-257.524	-1117.94	-419.162	140.837			166.229	166.087
-49.0543	14.5153	-41.0132		1163.42	374.588	311.149	125.382			163.641	163.607
76.845	-6.68791	-33.7817		-1433.88	196.7	-279.155	20.8315			335.544	327.646
73.0144	-0.11749	-74.9101		-749.879	1682.24	1124.62	133.744			163.101	162.625
476.637	-46.9767	-479.701		-338.485	413.807	1569.15	139.451			167.237	166.776
199.653	-123.233	-149.227		-94.3013	1160.66	1050.2	60.9939			161.487	161.486
43.9489	-128.528	-176.328		-1191.81	-311.541	-1425.33	133.908			166.249	165.256
-158.054	158.76	-24.6227		1085.8	396.762	186.239	205.173			164.391	163.281
87.6539	-67.6569	-150.497		1689.3	-1486.72	-1060.87	186.482			164.279	163.119
75.2581	-2.68149	-115.742		-380.011	1389.44	798.694	162.782			422.421	220.383
646.104	230.103	-398.769		1185.13	1476.06	-1074.87	168.704			161.005	160.917
34.6036	8.42605	-73.2515		1307.34	-1376.47	-427.926	124.259			161.274	160.885
-51.2148	19.0467	-53.0596		-334.255	406.741	-1366.44	120.786			168.393	167.939
33.7827	27.2675	4.76438		1313.96	1382.77	-180.873	196.901			161.396	161.351
284.302	345.472	-98.6124		-429.209	826.515	-1224.03	215.971			164.703	164.697
62.6532	-56.6051	-70.4521		1093.12	194.848	-409.733	192.764			162.673	162.668
-142.59	144.167	-29.1682		-635.523	-773.852	1516.84	93.8367			160.022	159.427
-637.582	151.282	14.592		983.52	587.81	1310.96	44.764			160.154	159.946
63.6575	-59.3461	-62.7884		-190.147	-762.769	-938.786	87.0039			160.187	158.315
-160.249	124.484	-6.69359		1340.93	-58.8072	722.701	194.863			162.461	162.326
20.6487	-305.256	117.393		383.358	235.683	-364.883	86.9225			161.047	160.879
53.7115	-46.864	-205.922		260.158	747.313	751.481	210.822			175.214	175.197
98.0113	38.3644	-94.6859		-590.379	-378.893	-1534.68	127.771			169.155	168.995
-39.7015	14.837	-41.7571		1377.01	-258.032	-251.94	206.579			177.057	177.01
-58.3094	-145.928	131.305		-1087.61	-887.385	-1327.47	143.354			160.924	160.344
-94.5106	54.3123	208.031		817.518	-508.302	1487.9	44.9173			747.459	249.165
196.127	377.138	-146.128		-512.769	1125.16	-733.84	35.0441			166.847	166.676
-110.748	195.036	432.8		1304.44	35.0403	-990.543	58.8387			164.807	164.37
-11.9728	14.2693	-63.2716		-1018.69	-569.417	-164.972	92.5563			160.875	160.426
499.831	-136.79	-11.7558		-1392.44	-351.956	-790.365	208.555			162.966	160.21
69.092	29.0598	-27.9584		-962.17	-81.163	1676.46	175.306			174.465	174.465
-149.016	235.701	88.4707		763.661	1323.63	-1220.22	181.527			388.213	379.792
4.41245	12.3194	-65.5819		1130.58	-152.245	1478.23	100.067			165.727	165.604
-36.1607	52.4345	168.35		-24.0276	116.992	1557.72	204.394			271.935	235.958
91.0454	-93.4927	-224.703		-1257.57	-1240.44	-1559.02	215.394			168.923	168.846
-122.9	207.008	-30.8823		-378.883	-520.61	-597.893	56.9527			498.178	61.4604
77.8871	-45.3952	-250.22		-185.146	768.936	1060.45	139.65			168.746	167.342
73.0878	1.65669	-161.66		-402.576	1278.53	438.974	53.0866			624.978	263.832
85.3388	-10.7999	-141.731		-864.824	499.297	1690.14	100.575			166.011	165.517
-110.193	25.3572	52.7423		510.334	584.385	-207.929	106.873			177.756	168.938
34.786	0.29595	-31.8906		991.938	332.348	48.1598	155.867			167.434	226.046
75.1692	21.6485	-130.142		1267.63	991.972	-646.249	26.2921			671.715	432.834
-332.22	257.041	19.2184		-669.528	1014.28	-1371.58	102.669			170.29	170.02
-100.219	43.7618	77.6183		-928.658	200.39	746.834	99.3908			163.748	163.054
-589.241	50.4684	-273.608		-1675.48	-865.958	-1044.27	87.6988			164.092	163.443
97.2664	-45.1873	-241.272		-798.932	-1699.82	800.719	176.877			163.636	163.529
-66.6292	-134.522	192.604		-834.468	-275.119	-1424.63	76.2971			209.707	209.591
-222.978	220.21	-17.0248		1153.31	-1023.31	896.272	205.77			160.706	159.367
65.4919	-40.7094	-76.3606		127.147	893.612	-1126.38	46.0509			162.917	162.382
301.861	35.9217	-161.309		-577.778	1139.41	-1251.33	148.568			171.67	171.659
-31.7598	40.3443	-69.9088		-820.09	1476.93	269.91	27.5576			165.714	165.702
-63.4437	-13.9605	240.111		-938.031	-400.809	-411.467	84.1854			535.214	212.969
74.2486	-141.804	-155.826		-1232.4	1035.12	502.935	26.8767			162.238	162.237
-104.707	336.229	-3.06309		-214.784	-346.276	1317.7	122.5			401.859	401.373
-223.648	-34.7611	327.49		1015.9	772.623	1454.96	157.026			162.195	161.461
-498.275	55.5392	-352.355		679.341	-1360.83	-1039.13	44.5941			175.535	174.796
-32.7877	24.3335	-51.9497		-1007.45	-1598.44	1532.13	72.98			163.084	163.058
-189.306	132.929	5.68572		-1579.63	1278.82	-1462.21	103.698			163.953	163.066
276.895	-980.17	17.4916		-1296.59	1283.18	880.916	124.548			162.622	162.446
-740.872	367.971	126.93		-1522.92	-74.243	1609.86	94.2047			168.129	168.11
20.5433	95.8314	184.794		723.441	-798.131	-1266.01	43.3922			164.448	164.282
-151.263	166.125	17.463		1283.14	-1531.23	-386.18	189.6			163.125	162.434
87.5532	31.3705	-57.6506		1671.11	-1448.46	1431.62	57.3785			800.942	346.521
94.5157	-77.0208	-244.275		225.801	-548.658	774.376	214.805			327.736	480.62
65.2174	-77.6826	-204.019		-949.513	1636.97	424.798	132.98			171.536	171.402
-132.279	-173.479	268.349		-527.072	-1672.77	837.614	214.96			166.956	166.505
-21.2727	40.4915	84.6265		-1287.5	-428.956	-218.382	82.3467			167.289	166.83
257.199	175.3	-62.166		326.518	717.596	821.112	47.0647			164.162	162.965
-70.9034	406.361	456.734		-414.742	-1490.94	-329.21	46.0594			164.541	161.096
-149.366	166.808	-22.1081		1352.94	761.657	201.575	62.0124			164.392	163.812
7.35785	47.392	7.91235		734.228	30.3432	80.0678	86.9551			164.329	164.236
-14.8884	-122.963	-54.894		417.945	848.565	-243.027	61.7484			171.936	171.764
-598.352	71.1368	-249.946		1527.66	-1471.35	739.897	190.963			161.211	159.31
-77.238	80.269	2.82005		428.97	-485.516	-246.565	147.94			167.453	167.338
104.072	-6.77125	-178.756		-933.747	-505.56	-1571.56	139.047			166.023	164.762
-57.0631	8.61504	-47.5412		1463	897.425	-826.03	209.386			168.727	168.409
30.0936	33.7289	4.87544		-1689.63	1669.79	916.893	165.681			165.391	165.201
-222.769	22.1579	460.976		-776.887	1311.11	-714.204	137.1			161.203	161.02
87.7014	-139.51	-137.922		273.277	-170.239	1498.18	43.3624			160.956	160.926
-123.8	239.93	336.355		255.405	-266.127	-1222.82	195.565			161.872	161.11
-54.4652	23.5256	-55.1745		-1513.94	-367.063	-1135.17	173.894			164.01	163.989
-69.9664	-30.8646	168.811		167.618	-1528.13	-571.367	210.368			179.031	178.244
-113.279	191.836	-35.6665		-442.448	1418.65	34.6346	100.805			176.207	176.144
39.3644	-121.551	-79.1359		1088.98	-689.141	-1302.86	57.0989			163.166	163.114
62.1913	37.8273	-2.78119		1581.32	471.197	1030.37	114.176			172.919	172.903
65.2851	51.3353	-0.31091		-590.578	-118.188	-1603.64	44.176			166.224	166.202
-39.1489	47.8442	-50.2141		148.246	975.039	-576.588	157.316			174.747	174.084
-68.6448	85.2489	-6.81132		932.46	-440.109	1029.8	218.247			164.095	162.061
-123.059	147.388	99.4229		568.193	-171.675	815.102	85.9796			193.129	192.45
-447.379	234.688	-46.6793		-941.408	-1032.38	514.99	118.227			161.161	160.644
-121.806	109.276	9.1565		-551.346	1144.02	-1034.06	163.716			163.123	163.05
69.6928	-4.57755	-90.4554		526.297	337.412	1576.8	159.921			164.88	164.867
-383.9	228.955	-162.294		1282.34	612.281	1102.17	142.572			172.417	170.463
-33.8016	85.8538	169.106		-304.348	-551.435	1509.62	129.941			170.912	170.008
-0.59317	98.1503	174.408		1637.57	194.446	-288.768	68.202			169.776	169.772
73.4474	92.0095	261.662		223.178	-1034.16	947.569	22.8041			168.035	167.785
-41.996	-1.46297	134.74		-1679.37	-309.122	1149.86	47.3471			162.23	249.846
-453.726	215.467	-106.274		-1389.19	-745.931	255.509	151.515			164.675	164.544
-818.262	438.022	-22.8806		65.9569	-936.45	-1674.47	106.784			170.932	168.612
32.3578	11.3238	-7.23201		-541.982	-356.004	1208.91	155.207			161.369	160.147
43.3809	87.0228	233.682		-1242.24	224.096	-942.987	176.433			165.879	165.754
41.4418	27.9285	-2.01585		-1509.95	-1515.64	1698.45	109.288			162.563	161.133
100.466	-112.843	-141.083		-1206.77	-24.9083	1613.18	21.7973			162.241	162.216
98.8316	38.9306	-54.7973		-346.689	795.591	1558.29	68.5811			162.246	162.073
335.775	-0.19693	-149.847		245.856	739.439	1185.66	160.441			162.117	162.057
264.202	78.3286	-76.7162		75.927	-687.474	-679.913	192.99			171.292	170.22
-116.316	199.588	-29.7847		1389.93	-254.619	-1306.71	22.9686			166.944	165.795
-3.8166	20.3863	-39.5283		1147.38	-44.0637	1590.83	122.367			459.702	459.44
348.948	232.461	-739.823		1086.15	-221.906	1642.63	27.7367			162.659	421.335
94.6311	-132.231	-81.8853		1100.77	-1567.68	-1508.54	194.097			639.411	284.806
140.035	83.6875	-128.068		-305.197	867.245	1101.86	207.784			162.35	162.345
46.2632	-146.364	-129.513		-444.1	1646.09	1350.37	27.8768			162.81	160.872
120.261	-0.15473	-315.748		-733.769	-784.805	938.001	57.823			160.112	159.47
-488.524	36.9274	-293.29		-1070.25	1632.12	1446.61	66.0581			162.566	162.104
83.9301	28.0278	-27.5187		-580.161	-246.689	-424.111	45.6699			169.893	169.882
-808.427	-15.6315	-27.1321		-1260.26	1018.68	-610.189	47.0955			164.369	164.357
17.6334	52.0651	2.38237		-277.792	-1032.94	-437.98	58.8554			174.38	174.365
-438.67	285.661	771.049		1381.04	199.747	1472.85	131.481			167.724	167.723
-649.703	-3.3913	370.613		669.694	935.324	434.378	28.9201			167.115	167.077
-160.668	6.03371	200.281		1255.16	-957.538	-408.412	141.743			170.91	169.841
82.7622	-47.6609	-150.8		486.77	706.694	-299.027	148.307			160.825	160.225
-35.8456	74.5102	20.9638		887.75	380.777	-257.253	147.266			161.719	161.54
-113.021	-442.625	223.251		1323.69	-1300.92	-1186.59	120.877			164.013	163.994
64.0786	-45.8055	-58.7473		-1424.18	1262.36	446.661	132.565			170.998	170.983
-1.11823	37.1408	-6.42555		698.508	-1341.19	-675.678	200.109			582.246	228.13
-455.175	116.623	-69.836		425.973	-1577.53	-1059.67	209.954			161.135	159.691
243.368	-127.716	49.7676		194.525	-766.186	1651.43	163.433			162.612	161.324
40.2456	-6.91894	-21.1562		-826.53	-782.401	1056.85	152.146			165.915	165.507
-130.708	123.021	-10.0267		-1618.71	1450.74	-354.231	91.8692			414.323	414.305
62.8329	15.7297	-76.8889		246.874	-490.751	-47.5623	35.633			347.565	251.684
-64.8418	-39.696	163.594		-380.976	-626.26	-127.9	186.993			160.786	160.772
-177.29	52.26	-349.139		-1011.54	75.2999	-1510.96	22.7313			167.53	167.409
-290.485	193.845	-217.563		-1216.33	1270.04	-821.635	101.557			165.542	164.837
-184.696	147.911	30.2956		1656.35	1341.4	-1567.49	47.7399			165.683	328.342
-176.376	127.169	-23.9272		1502.34	-1321.77	-52.416	81.4437			162.952	162.862
-5.70745	-122.289	-58.0077		450.406	-1206.58	-1247.55	108.037			168.301	165.01
14.3781	28.606	-0.95178		-274.934	1026.53	147.151	184.775			1626.02	172.097
-27.1986	83.0165	12.0612		-155.159	1308.32	1505.37	58.6102			172.668	500.911
35.4922	-108.273	-41.9477		-792.132	458.491	1508.87	156.807			171.001	170.966
32.6118	49.0399	2.9264		-1168.08	-1620.23	-644.594	206.524			163.055	162.874
71.895	-9.42507	-106.662		1553.18	1062.22	218.737	43.2313			161.489	160.405
-83.1038	206.657	334.332		1099	675.605	1389.65	212.155			162.701	162.151
-27.2008	83.5864	20.8807		-243.387	-785.455	-19.8104	24.5794			168.559	71.8508
-74.111	87.172	146.129		1560.61	5.88349	1548.24	205.86			164.599	164.451
343.513	68.0317	-106.989		-1100.64	-189.224	-43.1997	44.6315			160.095	156.43
77.1174	1.37475	-56.0227		-714.908	184.742	-44.007	84.6466			160.909	160.909
101.292	-103.9	-156.049		-683.463	-808.252	251.768	67.6309			167.834	167.747
36.7999	-13.1743	-37.3242		-332.944	-809.323	-875.929	141.894			164.572	164.227
26.7449	-141.1	-182.243		-968.12	-890.549	681.645	90.8867			166.387	165.115
65.2081	39.9821	-2.92448		-1017.79	-905.958	334.866	103.303			171.37	169.45
88.0301	28.2235	-70.9623		-35.9147	125.238	-285.074	128.591			163.64	161.281
-39.9885	50.5405	117.401		-889.331	-603.07	315.473	189.707			165.37	164.002
68.0957	-107.236	-91.4457		1213.12	832.689	666.713	88.2755			166.425	166.276
-21.9666	193.763	-480.815		965.139	-1002.5	-1220.93	185.865			170.286	170.014
-88.0983	49.7483	38.2035		507.611	1462.24	-1317.23	119.341			164.542	163.387
27.0574	14.9874	-10.1466		634.862	-1640.76	1520.88	162.322			598.461	597.644
79.8819	-36.9627	-204.161		427.894	1521	132.749	103.408			168.92	168.903
98.892	38.6913	-92.6916		736.708	-905.461	916.558	101.291			163.551	163.407
-86.2687	45.0586	27.8964		-100.335	-168.661	-1339.94	93.5183			168.009	167.942
83.3126	-115.843	-89.7262		-1367.88	43.9602	920.478	133.655			164.819	164.668
-109	145.681	15.0866		-439.401	892.08	-1370.68	63.7879			165.91	165.758
43.4615	18.8595	3.96217		-1089.51	80.8972	1566.49	50.1249			278.66	213.198
-399.875	137.509	511.595		-37.3216	877.551	651.773	55.6183			313.389	303.387
-77.46	57.76	118.795		861.787	751.541	402.365	185.699			162.375	160.017
-262.076	305.355	-0.2073		-1357.93	802.511	-1040.4	33.0591			160.703	160.379
63.8049	-128.987	-143.986		1281.08	-836.552	-485.501	150.317			162.689	162.344
56.3169	19.5949	-67.7638		-1263.82	-149.399	426.644	173.647			162.806	162.705
52.4265	-132.718	-124.946		-1599.53	1007.9	851.628	192.613			163.658	162.017
-375.505	-565.596	-52.9564		-820.924	-1237.99	1146.04	67.1236			168.745	168.404
40.5169	-174.229	-147.863		-1023.03	-1377.72	-1537.01	204.31			168.668	168.658
323.765	-10.3858	-167.529		1480.13	-427.117	-942.637	171.337			545.908	329.178
-15.1023	-174.704	191.569		-1612.48	-1594.96	1150.38	51.3738			163.624	163.326
93.2923	31.9306	-112.121		-1297.14	509.568	229.27	74.9982			531.123	421.176
70.9689	23.7995	-136.292		-232.912	-1561.33	-511.194	163.491			171.061	170.934
66.2748	10.0232	-127.028		832.173	1678.32	-1130.99	69.4418			167.26	164.736
-648.682	200.024	101.664		-1568.12	715.736	892.737	49.361			163.893	163.803
69.0828	25.7307	-46.1817		1464.14	632.438	1539.65	50.1848			262.369	257.301
-414.191	94.8973	-81.0276		293.926	1314.41	-928.475	125.735			167.507	167.313
-53.6978	100.396	5.54325		-1539.35	825.865	1170.14	141.414			161.955	177.613
-551.817	-92.4506	-485.121		-1514.82	262.118	-736.102	60.3862			161.145	159.643
242.468	272.728	-574.602		1405.92	219.682	623.045	90.212			168.782	168.382
65.2158	-7.94425	-100.582		-862.717	-1320.11	-771.604	43.7039			356.43	324.785
-50.4151	85.9805	-19.7263		-962.072	466.059	814.393	181.992			162.009	161.817
-630.617	102.166	164.103		-1657.96	248.931	458.572	77.0336			173.093	173
29.9583	-14.2577	-34.5489		-72.2879	-1304.2	-373.709	59.3543			162.243	162.094
50.7427	-124.855	-105.441		-51.2389	-54.0954	-792.531	203.388			160.623	160.621
-302.569	117.931	-23.6545		535.437	1693.35	1124.37	61.5622			160.311	160.309
-154.186	244.806	77.9437		139.274	1057.35	-275.847	88.951			160.914	160.232
-105.937	-74.3658	195.705		-713.551	-890.787	-172.143	123.896			178.08	177.726
-240.029	12.756	271.851		211.063	-805.976	-297.702	104.711			164.292	164.099
17.702	6.37638	-55.3151		-583.774	-1641.37	-937.795	91.6724			163.156	163.152
-289.344	153.43	1.07505		602.618	-947.822	384.936	38.8664			330.898	291.857
2.38284	43.0303	9.70149		1518.65	675.165	-642.714	181.89			161.442	161.413
-381.774	-7.37652	493.748		1358.21	-306.975	522.496	48.4651			164.535	163.399
61.8264	-75.8854	-210.564		-846.22	1435.32	-191.181	185.266			166.393	166.377
70.0164	7.76199	-69.4488		-710.484	1632.83	-97.3466	214.706			358.836	344.334
-58.5103	-223.754	166.639		-1420.86	-1605.11	89.7601	23.5713			487.932	458.32
-77.1212	124.039	218.981		-1223.42	228.851	338.539	189.151			161.812	161.389
303.805	214.667	61.8746		1528.58	-273.211	-1022.46	71.3083			160.93	160.889
-20.3352	69.4368	190.048		-1394.6	-1287.13	1378.42	96.8015			167.619	166.25
49.3758	-219.859	-151.601		-1190.27	-1276.99	-812.584	62.3496			337.601	251.538
-23.7144	338.906	40.1578		-1594.85	-192.925	1384.92	132.945			173.961	173.92
13.5091	-326.319	103.777		-229.748	-703.7	-1210.62	132.585			163.553	162.824
62.0887	-178.498	-148.415		792.134	-1565.45	1604.33	119.858			175.006	71.1603
64.7762	-90.4322	-207.474		852.378	-446.616	529.979	24.3561			497.139	333.975
-307.889	132.199	-52.3394		635.821	-1653.11	510.67	29.2141			165.871	165.697
68.9751	18.0122	-113.693		1062.14	-642.551	-952.826	82.8119			524.55	492.727
67.1874	4.35866	-105.971		1628.08	-1678.09	-80.3643	40.3			506.549	404.952
561.164	-136.004	238.756		153.06	469.192	-0.6987	201.213			169.689	167.949
-863.374	178.561	53.2326		-611.497	1021.9	-946.989	48.04			346.686	331.864
150.239	71.3949	-286.344		1106.7	257.556	438.267	38.483			161.335	159.219
68.7109	26.1702	-55.2762		1112.84	-1016.64	486.176	211.998			168.356	167.652
144.054	-22.4445	-458.333		-1558.84	947.793	242.427	186.626			164.541	162.659
-22.3971	73.4993	156.803		-693.755	-371.309	1002.37	53.9108			162.05	160.984
15.4252	18.9036	-26.3406		-1503.67	1539.75	1279.43	177.227			161.67	160.204
-316.491	157.968	20.2278		-1268.17	-1308.04	-43.2696	87.5794			160.874	160.836
93.0297	-120.956	-82.552		-1631.69	-1364.06	1550.32	216.429			166.703	166.611
13.5963	-0.65331	-37.3361		229.495	748.303	-489.433	86.562			169.472	167.532
33.4143	-118.155	-72.8155		464.413	-1341.96	-1689.06	142.071			163.781	162.56
64.3574	-69.7994	-73.7104		973.685	1562.4	-339.21	66.3009			162.022	160.04
-401.764	113.148	-234.775		-747.065	216.907	1036.72	185.186			165.055	165.02
136.699	-72.4851	-458.695		1299.84	-993.211	1626.6	159.301			163.324	162.016
-550.906	66.7753	-40.5807		756.757	1575.33	1507.65	216.338			168.185	167.997
451.515	-197.311	-73.7708		807.173	122.292	-990.181	160.71			178.359	178.085
-46.0042	37.3212	-43.8246		1088.59	-672.728	-1612.28	137.062			164.139	163.437
-49.6512	-538.128	405.466		-223.328	495.014	-1299.39	64.796			559.699	207.37
15.1424	42.681	9.08076		-1406.94	-1051.57	1364.36	59.5605			168.567	168.566
-28.9668	65.9677	34.2436		-439.596	-523.014	505.506	175.494			921.793	391.064
-336.587	290.616	-79.4996		952.972	-1565.8	-5.85828	97.2869			173.232	173.15
19.8321	15.512	-56.7559		-1668.75	-327.075	403.494	159.057			162.338	252.683
-168.574	11.1832	248.403		394.491	-1548.84	-1283.87	191.956			302.3	300.478
46.3223	-56.8497	-47.0763		1323.6	-1616.4	1161.09	214.756			164.252	163.669
59.498	-155.46	-144.013		-1235.7	1424.82	13.8164	201.79			643.461	152.342
-499.332	238.154	68.8046		-1206.92	320.271	-515.172	26.1859			162.737	161.915
-32.5807	41.4573	-39.0258		1698.36	738.325	1536.97	100.578			161.767	446.616
-37.3959	0.50293	230.216		294.666	805.249	1348.42	120.118			166.868	165.591
-66.8174	167.802	-66.2584		-1633.45	-502.761	459.189	167.522			380.458	476.583
-112.57	126.96	233.881		1145.98	946.244	629.943	201.779			161.037	55.3235
124.981	209.434	195.172		700.378	1582.84	862.51	128.379			164.379	164.03
10.1982	-252.476	123.461		1297.99	1157.49	-443.147	144.316			166.159	166.159
140.249	-64.8324	-456.887		-456.594	-944.951	-360.066	171.562			164.413	228.268
-105.262	94.9913	213.636		-811.466	405.481	1555.3	194.751			2206.62	372.208
63.8953	-237.439	-144.633		1342.88	-161.829	-827.224	170.631			163.99	163.476
79.4515	9.56915	-143.553		752.14	-127.126	-1325.48	123.977			640.329	513.369
-36.1429	-176.4	63.6279		627.727	1068.64	-574.694	79.2441			164.658	162.963
332.691	62.1191	-178.65		803.48	628.082	-499.969	29.9994			165.51	164.583
-144.943	-13.0666	237.438		1028.28	1004.41	1414.27	163.026			160.851	160.727
51.8518	-226.491	-148.953		-671.464	-302.621	400.305	173.923			1207.64	620.398
-422.378	173.608	-221.276		-909.789	272.523	209.367	175.003			169.208	169.125
112.601	-1.97665	-514.854		-872.964	904.273	-575.763	205.858			167.891	165.46
95.6466	33.6468	-62.9768		-1290.87	1564.65	-676.702	212.051			164.009	163.991
-319.825	179.705	-134.353		772.634	14.2996	1086.34	43.0579			1210.29	224.956
27.6867	66.1522	266.291		705.484	570.215	1049.64	121.394			232.258	224.898
-108.047	47.6642	51.4346		-737.035	358.412	-1253.05	118.32			172.593	172.54
-203.672	200.098	87.4978		1032.31	179.23	574.271	35.876			162.782	291.085
8.36436	10.7879	-36.8794		-198.6	-1542.37	1095.09	57.3912			165.05	164.999
67.3211	7.45986	-27.8411		-1147.31	-868.08	-745.281	41.0451			165.154	164.996
327.076	362.736	-103.919		580.419	-755.333	1413.93	42.1824			160.773	157.523
16.7444	15.2368	-69.6129		557.779	374.448	-105.537	218.76			164.745	164.728
-489.936	-177.439	-91.365		371.422	-1520.87	130.367	175.818			225.976	221.951
81.8078	-122.103	-68.2093		-196.75	509.627	-1479.9	161.101			162.084	161.421
-138.73	116.723	157.11		1366.95	-1212.86	222.413	201.231			162.753	162.749
-116.665	148.866	14.9131		-492.363	1692.06	1338.92	144.37			207.097	478.642
-11.5347	24.8934	-78.0239		-1024.78	-905.431	-182.564	69.7743			162.835	161.743
-226.997	196.162	-2.86621		-1329.15	61.0632	1276.89	92.1925			167.117	165.021
-90.8498	93.0469	138.778		106.159	-86.3499	16.3248	179.551			168.362	166.859
45.6319	5.45889	-12.6983		-1649.8	1161.14	-1188.78	123.186			163.979	163.944
102.55	-90.2002	-246.578		-86.1648	-1373.64	-1633.59	213.932			165.647	165.101
-175.766	98.1342	77.5232		-1418.52	1576.68	1468.02	25.2981			162.662	162.474
80.7844	10.4061	-42.419		-656.194	-1216.97	-181.022	207.231			166.115	221.314
-169.091	145.038	546.257		606.319	385.808	-777.842	22.1595			397.669	113.8
104.963	-352.25	39.3508		-483.771	-1523.39	1121.39	44.0001			162.318	161.916
25.8335	17.3683	-1.47423		-1291.6	-262.432	-1194.1	116.506			166.085	165.585
-10.7886	334.283	57.2794		1599.66	-763.375	-1184.06	138.441			161.847	160.82
81.4965	-86.5901	-140.733		41.6027	-374.499	-655.453	51.5457			160.285	159.458
-523.554	166.43	3.17737		321.634	499.867	-1503.78	108.886			161.816	160.865
-149.809	237.893	32.6744		1324.58	-779.725	-1196.25	166.908			170.138	168.029
-619.531	-60.4224	-330.574		35.8923	-723.845	-1430.23	102.581			160.024	159.538
-8.73637	21.029	245		-398.967	1135.32	-638.261	161.921			160.144	158.601
65.9286	-48.4032	-232.803		-354.057	418.745	1133.76	53.0777			161.51	161.021
-80.4851	171.102	-60.8774		-281.068	-1300.79	821.014	98.7703			796.643	567.568
				1107.8	-207.135	-1122.65	46.035			160.146	159.523
				182.131	1139.02	1459.85	178.051			160.088	159.937
				-535.139	-1366.09	1319.46	142.775			163.803	163.786
				-1383.24	-477.335	-1165.68	172.852			675.722	410.827
				1431.97	-691.397	-1374.94	158.421			160.983	160.983
				-1096.79	834.942	-1161.52	100.73			168.163	166.701
				-1518.4	-1191.55	1341.78	84.3552			163.546	162.87
				-710.91	199.178	-1676.75	140.384			162.311	162.268
				-1485.94	1696.59	1656	103.784			165.371	165.249
				1488.84	268.345	1644.73	64.4565			163.59	161.181
				-929.742	-312.929	-1088.65	140.057			359.308	381.573
				1148.68	1050.22	-987.178	168.661			167.192	165.753
				595.401	-539.156	104.376	153.008			2797.66	295.053
				-117.43	-721.169	1002.09	162.994			169.993	169.71
				-968.712	268.23	-1163.61	59.5568			163.01	162.866
				-557.754	-1255.35	-343.67	130.135			172.118	172.111
				419.227	-421.912	1179.64	69.1277			160.835	160.255
				868.175	-754.598	-175.997	71.1878			162.815	160.336
				-410.142	592.135	1190.77	42.6009			160.713	160.563
				1647.12	-431.091	1299.27	28.122			909.556	997.654
				-1320.94	-1455.78	-997.372	201.424			160.153	159.126
				-646.726	-673.102	-336.547	179.66			160.671	160.507
				1365.58	827.54	-131.6	125.051			161.189	160.918
				291.7	783.442	-1636.13	143.361			163.051	161.414
				370.847	1426.86	673.434	125.092			160.68	160.184
				-996.88	-1139.8	-1416.77	187.396			162.055	162.039
				-984.149	1346.25	-1474.28	40.5121			164.538	164.493
				-1019.3	-156.659	-1368.92	91.3157			161.792	161.532
				1007.59	1191.89	-1142.34	142.762			162.076	162.037
				-981.59	31.8626	-87.8401	99.3576			161.935	161.692
				1444.32	-1250.46	-1097.5	25.0871			169.672	168.12
				1009.74	-963.104	500.586	158.272			160.103	160.049
				562.342	-1167.67	1309.82	186.286			161.98	161.152
				1059.8	-562.104	1431.16	131.522			364.496	333.76
				-891.754	1143.84	879.649	24.1201			167.775	167.663
				737.349	908.285	-931.738	187.94			165.411	165.111
				-62.8206	608.514	1239.89	122.627			160.794	158.449
				-411.545	-1117.31	180.803	112.162			161.392	161.391
				-50.3992	-1484.37	-1626.64	214.083			162.38	162.106
				-703.323	-1273.61	-311.121	37.0869			383.168	330.505
				-138.251	-528.682	-1619.93	208.621			165.091	164.737
				303.327	317.469	-1666.46	48.4298			167.453	167.452
				1119.55	793.876	-200.918	150.424			163.741	292.048
				1098.3	-1646.6	-1462.74	194.309			160.002	159.478
				1555.52	-1688.53	-1014.62	197.217			160.93	160.703
				-1340.87	419.673	-118.093	83.0394			161.16	148.493
				-718.545	-1184.99	157.927	89.7262			436.557	474.834
				-305.998	-341.249	-1214.67	64.7623			165.147	164.375
				1216.35	-1138.17	654.671	143.011			493.264	453.37
				69.7035	1267.68	-1025.59	145.047			166.439	166.247
				-1376.27	895.874	-557.051	72.0624			168.015	167.43
				631.512	-1564.28	1090.57	148.971			1045.92	475.151
				-426.031	1095.55	-766.073	217.303			163.504	163.476
				-44.7411	-1171.85	-12.3504	95.5523			161.444	160.868
				-1309.71	-101.501	955.975	60.5336			168.55	168.463
				-1568.16	-1440.64	-1287.05	157.215			167.187	166.413
				-852.82	-558.958	1172.23	218.954			585.701	468.414
				1108.3	-721.688	1538.88	69.8692			161.854	161.842
				1697.77	1399.41	-565.094	74.0266			161.906	161.804
				-1374.96	1483.4	1288.32	167.746			172.45	172.398
				-35.542	-835.959	1419.53	137.848			163.256	161.003
				379.102	478.861	-727.076	43.1867			187.43	186.42
				-1164.68	-620.476	-1633.7	174.152			165.152	164.981
				447.632	-1057.67	-347.564	175.293			167.578	304.94
				417.7	-1199.13	21.3896	104.857			163.101	162.834
				-791.572	-1157.78	-133.695	204.582			166.492	164.78
				-580.907	1093.21	-966.745	145.966			165.019	162.629
				-51.2624	-1123.73	150.063	214.2			162.746	160.062
				-168.077	1401.53	-1188.11	35.4907			160.23	160.215
				1604.06	-862.226	-1455.15	165.987			165.369	164.865
				-103.253	-490.585	-264.894	161.941			610.981	427.976
				-848.222	74.6846	-1224.95	42.666			440.02	283.38
				1625.56	-782.457	-133.916	34.1893			951.381	830.7
				-1129.32	-1535.53	1222.64	95.8676			2291.52	281.108
				587.141	1610.24	-204.657	143.896			162.826	162.392
				575.384	1350.64	-997.026	170.376			164.923	163.883
				1066.9	-414.309	1213.77	50.7104			172.306	170.696
				1525.81	-1237.31	344.593	198.923			162.112	161.743
				1509.28	1632.59	-604.601	53.0953			161.622	161.363
				0.15259	513.539	1550.2	203.943			161.099	157.725
				-577.034	606.116	940.822	35.0346			170.145	170.139
				1124.84	339.647	-47.0581	130.347			162.356	159.921
				948.865	1218.23	1506.39	176.91			1021.05	656.397
				-852.437	1652.69	94.7134	155.617			169.405	169.367
				1034.96	177.209	472.15	163.8			164.829	164.825
				-1338.68	1061.56	-105.761	46.7466			930.682	395.487
				749.856	142.016	221.188	66.6498			915.812	664.188
				1683.8	-10.5254	-231.216	145.19			173.433	172.846
				1312.09	-1441.79	1460.53	72.6559			161.885	161.882
				1526.6	1295.51	100.824	117.995			165.978	165.944
				-1104.42	-607.028	-1676.14	158.518			392.864	392.681
				94.4795	-562.782	-544.757	183.498			168.004	167.523
				509.127	1422.55	-1248.69	88.6811			1164.76	452.851
				1417.03	-348.532	1109.91	112.482			169.411	168.579
				26.2756	-785.511	1226.11	196.869			160.335	159.917
				-942.455	-448.609	-1630.86	94.282			161.926	161.914
				-639.615	-1268.43	1627.81	138.294			171.094	171.091
				-983.378	1463.01	-1402.9	32.7233			166.143	165.201
				1594.34	-919.49	7.51621	115.858			161.947	160.8
				559.894	924.457	283.811	114.795			163.044	162.592
				410.426	191.147	-136.538	126.249			161.205	161.123
				-1308.26	-264.278	-641.562	82.5647			167.544	167.228
				-1613.1	935.002	-1414.47	213.798			160.76	160.309
				773.538	885.164	775.787	64.7034			169.848	168.473
				954.099	1293.71	-652.989	137.994			160.019	160.018
				-1284.39	1027.54	-228.169	46.0802			162.749	160.781
				1216.35	-1013.87	-755.579	121.409			167.75	164.823
				1115.84	422.808	919.074	191.47			161.317	161.303
				921.892	678.431	634.585	205.236			173.641	172.97
				450.309	547.172	-960.805	118.382			166.651	166.645
				1437.74	1325.83	1438.07	215.236			165.833	165.782
				575.408	1037.39	-1148.55	56.7547			166.252	165.33
				1307.1	-248.612	1445.78	24.334			172.188	172.076
				52.4989	-161.442	1166.96	137.502			170.561	169.065
				-88.8048	309.869	358.196	121.508			168.311	166.782
				-762.353	-1048.47	-319.671	111.777			168.603	168.016
				770.271	1413.13	91.3266	207.119			163.375	163.37
				-325.904	-1074.98	-863.02	41.7599			165.415	164.921
				-1255.48	-1185.8	1472.96	219.641			923.91	656.619
				-1004.27	181.11	-263.878	171.01			285.759	282.536
				-147.259	1070.55	-13.4009	89.6802			170.024	169.984
				-1028.23	1485.8	631.391	58.4888			165.651	165.629
				-230.111	-607.533	-1057.98	205.665			225.032	215.536
				266.006	-1108.24	-578.517	69.8935			163.589	162.768
				-495.795	489.544	1201.96	201.259			175.753	175.204
				679.38	1674.46	168.642	194.608			165.31	163.86
				540.411	1331.84	1040.35	175.982			169.104	168.535
				1290.51	938.856	1669.89	26.2848			736.453	484.876
				604.754	854.491	-153.705	40.8486			160.821	160.777
				1113.74	-173.128	-1109.8	44.4438			164.244	162.535
				-237.274	1233.65	1613.59	103.302			162.058	162.007
				1535.58	-171.093	-66.6273	181.337			161.566	161.469
				1153.48	1476.4	1645.23	28.7201			569.077	295.156
				-1256.49	1432.56	1211.95	212.3			160.013	159.964
				766.053	-1194.75	473.804	97.0309			161.724	161.112
				788.146	-848.814	-970.085	170.207			891.112	485.122
				1639.11	881.382	687.181	101.434			392.679	389.287
				698.09	259.596	853.296	67.7178			161.158	157.781
				681.828	-1642.16	-1577.1	162.046			164.205	164.147
				294.418	1135.09	-1589.2	28.0718			161.227	161.127
				-38.1045	-527.051	1195.07	23.9916			169.812	169.564
				1306.68	334.09	1280.74	138.117			169.628	169.628
				-1026.07	973.545	-1020.88	170.936			531.76	484.785
				1540.45	561.746	-435.043	112.751			160.851	160.838
				1279.08	1417.94	-1013.89	213.326			166.388	165.539
				-1073.95	-137.768	-249.534	122.588			344.589	303.019
				-1387.79	-266.465	-102.76	86.7095			160.06	159.613
				1478.09	-655.271	-189.353	100.093			162.433	160.061
				-965.885	-1149.37	-267.405	30.2871			160.945	157.516
				-1439.97	-1126.6	-31.0491	27.7799			272.638	272.61
				-635.287	643.577	-1130.36	121.577			169.468	165.789
				469.648	1155.41	-443.147	53.444			165.18	164.087
				-1188.37	-253.686	-1255.26	40.1247			160.601	160.553
				256.677	-1488.16	-975.292	186.911			805.344	538.623
				-681.71	531.857	882.825	142.378			163.331	163.125
				479.48	-1483.89	1223.88	123.894			188.603	188.545
				1033.87	-1434.29	595.1	153.517			700.743	481.745
				1080.22	1034.12	-655.471	170.221			163.418	162.863
				-652.484	1298.06	-1665.24	172.446			169.295	169.035
				-1523.06	547.72	932.275	200.264			165.449	162.336
				549.007	599.563	632.747	144.008			165.206	165.194
				33.1641	-454.72	-151.356	146.23			160.591	159.673
				1566.64	-446.103	173.728	132.622			536.579	239.507
				-527.198	-732.071	-178.941	148.909			164.006	163.169
				-733.986	1360.02	-1617.08	53.0355			166.609	166.196
				6.97051	174.025	-642.257	41.2951			161.261	161.24
				-577.884	-199.446	1451.29	113.537			166.955	166.444
				656.644	299.373	-694.031	53.4258			395.628	205.864
				739.513	-756.159	-848.174	98.8864			194.567	193.587
				-596.183	298.951	67.3691	149.034			162.758	159.509
				-1676.95	232.63	-797.536	69.5362			162.299	162.108
				-438.501	-1484.98	-407.596	211.109			164.396	164.262
				532.629	48.7963	-1300.52	200.016			165.151	163.283
				-459.769	569.584	-464.682	175.78			160.315	159.528
				-219.931	1105.1	-908.6	129.348			345.222	338.971
				121.45	-240.767	-828.979	154.634			161.896	161.537
				573.569	-1695.95	-1550.21	170.889			161.637	160.379
				929.246	-534.92	-542.399	64.2928			161.616	160.329
				1562.05	-1418.91	-900.152	186.208			160.589	160.588
				1472.93	-1378.88	907.593	191.671			165.245	162.328
				1060.29	-1110.7	-466.829	119.481			165.65	43.9762
				-659.086	1398.12	1490.18	202.734			248.486	242.336
				1123.87	-1316.63	-1206.13	165.934			636.197	480.874
				-183.094	518.373	262.767	42.5553			163.955	163.86
				-529.667	1113.88	-26.3646	57.6123			160.34	159.602
				1515.43	-1174.14	1094.74	99.891			163.675	160.313
				-774.715	-1061.56	648.458	163.066			161.768	161.711
				-508.334	676.697	-873.512	209.364			173.407	173.323
				1262.83	909.494	19.4562	57.0406			161.301	161.148
				-459.751	473.236	1565.5	55.8801			162.413	162.242
				1659.4	1349.16	1062.71	175.706			168.005	49.3478
				1510.8	624.605	-9.59616	58.9468			167.664	166.248
				965.183	1108.35	475.174	180.448			171.319	169.554
				243.208	546.95	-182.69	125.146			160.112	158.708
				-132.493	444.436	1128.45	109.512			172.146	172.138
				-1541.14	1516.48	1357.93	38.3566			163.352	460.169
				857.435	-252.665	281.607	101.477			162.409	162.344
				559.1	-361.384	1392.12	27.0303			161.26	159.127
				694.425	-363.841	-199.13	150.352			175.23	174.538
				-729.693	224.485	650.717	48.3452			161.111	160.538
				-611.043	1627.64	-426.785	49.8769			160.424	157.053
				1299.93	-415.192	-1479.47	45.347			161.284	161.255
				-1153.52	-1577.96	-82.9998	134.91			165.369	163.356
				470.614	1430.6	-624.985	70.7617			164.396	131.27
				5.87784	1272.65	257.353	124.502			405.243	405.048
				-447.325	-1192.38	-1292.3	24.5715			160.393	159.968
				-1645.22	1037.67	132.676	35.2428			165.361	165.337
				1709.07	479.408	-431.084	21.5288			456.753	456.689
				-1177.02	-1056.55	-1234.59	128.247			160.78	160.765
				58.2352	-18.3888	496.539	120.582			263.451	239.608
				-1085.42	1660.8	1001.46	201.37			167.494	166.903
				-475.736	-511.253	-1308.72	41.6327			161.266	160.507
				-425.35	-1195.6	-617.104	96.1142			165.204	165.2
				742.359	1183.49	-569.314	216.768			177.235	175.139
				-151.298	-9.64039	-231.138	53.7681			164.756	164.652
				-1333.87	-1669.36	-1610.89	108.756			195.215	195.066
				1551.28	549.37	729.725	25.2156			162.544	161.674
				1668	-42.5394	1664.73	208.704			161.834	161.471
				1416.66	487.479	41.3766	217.325			171.544	171.299
				1198.62	489.554	1219.7	163.175			359.43	305.858
				1275.96	1259.86	-1671.92	148.194			215.226	203.617
				1316.07	-182.131	-1076.53	94.064			166.216	119.321
				493.41	1596.58	409.839	105.64			163.998	163.989
				-384.574	1134.9	903.313	166.088			165.634	164.496
				-1476.39	-189.69	241.822	51.032			163.332	163.163
				428.292	1285.37	1364.75	81.0213			167.687	167.664
				702.993	-1251.35	764.15	52.2945			169.248	168.594
				-297.867	-202.359	534.606	73.4801			161.868	161.279
				-1582.04	1558.78	1309.78	88.2983			162.094	162.035
				494.911	529.763	-331.073	219.295			170.602	170.142
				-193.504	-979.348	264.395	28.344			160.559	160.533
				-1236.44	-961.375	985.319	86.5847			160.067	159.152
				278.881	535.122	1199.39	214.013			165.896	165.875
				1359.05	26.3579	-1061.64	96.314			186.103	183.747
				1238.49	269.304	1315.9	171.005			161.646	161.559
				93.9971	-805.611	-289.309	104.183			163.734	162.604
				-1517.7	876.388	513.425	189.309			844.366	338.596
				-1105.76	1202.35	-1412.27	98.9356			160.489	160.32
				-1215.58	-532.857	-970.334	78.5468			904.455	388.461
				1002.83	-1272.57	-31.8401	132.751			160.671	158.927
				927.222	-1163.31	1630.8	217.193			162.769	162.111
				1461.48	-286.078	-787.313	40.0776			163.498	162.991
				-1531.68	-835.058	-74.3237	148.273			161.433	159.204
				-1237.8	672.423	1608.32	178.021			170.762	168.086
				-1126.65	743.953	761.582	99.3614			168.613	168.039
				127.733	298.455	108.863	116.927			2304.4	380.783
				-123.853	1291.46	897.051	108.02			3047.6	454.426
				-1609.27	-1413.89	-534.442	163.029			174.505	174.183
				1300.62	-1093	1080.24	141.294			177.682	174.421
				-868.383	-910.435	-633.111	121.119			165.635	165.591
				12.8594	-966.95	401.399	190.448			2888.18	559.752
				658.802	1372.36	22.8421	129.665			165.216	165.131
				535.774	1521.46	-306.549	197.178			734.076	199.2
				1225.91	-358.992	446.211	43.3606			168.806	167.582
				-1081.83	376.07	517.575	56.165			707.822	707.137
				-1650.8	-169.153	538.95	214.076			164.873	164.283
				759.966	-500.357	-15.6391	25.9315			172.085	171.888
				1055.49	-1462.13	174.947	70.7708			214.891	307.844
				-908.995	-1171.11	-641.284	102.889			161.896	161.297
				-1308.56	-1422	-547.503	57.3586			171.89	171.067
				848.83	116.785	357.331	98.2428			163.758	163.732
				1084.21	-1197.16	-1166.61	155.108			163.051	162.982
				1674.35	468.682	-566.459	33.7376			976.33	209.76
				-844.848	1086.49	153.732	154.52			172.511	170.794
				880.052	-1671.68	-1078.24	128.059			229.678	226.187
				319.284	-27.9542	-920.55	192.214			166.865	166.478
				-359.168	-681.658	716.157	46.1047			169.677	169.677
				151.768	-506.506	-274.546	122.944			168.799	168.245
				-1042.2	1377.53	968.724	88.5911			166.868	377.425
				-798.313	-349.705	1350.17	180.587			539.819	514.521
				236.095	1270.99	982.051	110.132			164.914	162.459
				552.513	1685.24	889.25	113.26			323.063	357.055
				1566.72	1418.25	1548.03	189.051			545.343	490.759
				1661.86	-933.601	858.621	91.4183			166.465	164.339
				-1051.86	-84.294	434.435	35.0658			166.409	164.045
				-622.541	-1385.69	196.981	30.6563			983.545	477.558
				-1095.41	-393.866	-1691.53	192.102			665.338	376.857
				-325.401	-635.282	-1646.13	68.5301			172.212	171.839
				-368.372	547.93	-517.025	216.65			166.884	165.848
				1357.3	171.968	-1472.91	111.64			2276.97	73.342
				-1262.57	515.029	-1411.7	32.6999			2103.24	696.122
				-107.231	243.447	1406.2	97.2101			162.854	161.448
				532.495	-1649.47	-1239.99	169.357			164.152	163.638
				458.255	624.05	-448.768	67.0111			176.187	176.132
				1157.23	-244.453	-917.899	146.652			160.042	159.372
				1582.57	1603.38	1093.19	81.5372			165.428	161.888
				722.401	1370.02	1165.41	44.6284			163.911	162.29
				-985.18	-491.052	-1157.03	94.367			162.047	161.807
				1544.57	276.694	986.397	213.089			171.351	171.196
				-1261.46	-797.257	-1470.91	165.188			466.556	292.743
				-353.025	-1012.37	1630.35	90.911			475.337	356.769
				1465.74	-844.92	1162.8	107.49			177.98	177.978
				645.84	-1226.02	285.667	93.479			628.307	613.232
				-740.51	-1323.42	-788.629	82.217			160.069	157.036
				-1201.07	582.301	1685.61	53.7352			161.949	308.115
				411.758	687.05	110.783	145.696			162.314	161.023
				1466.83	570.297	-840.626	130.163			170.991	170.184
				-1366.03	1206.1	1462.92	121.279			171.602	63.4739
				443.855	73.2397	-1014.16	127.098			165.557	165.55
				-1223.59	-1357.93	1051.72	42.0396			172.098	171.796
				731.504	403.546	-1480.84	163.196			2085.57	713.525
				-229.642	1065.33	-815.452	205.794			161.39	158.645
				-1609.69	476.184	-898.757	128.716			160.134	160.023
				953.918	-1128.35	410.375	202.405			167.593	167.375
				581.226	-1137.06	-1431.5	64.1041			167.125	167.101
				138.461	-1029.1	565.072	59.0701			813.218	413.955
				-209.122	-850.527	-525.05	119.563			167.843	167.838
				-1053.49	-353.476	1506.08	135.933			167.104	287.642
				-970.853	579.331	527.08	206.952			165.999	165.736
				-1264.24	1443.99	-975.505	177.327			163.4	162.419
				122.826	1263.84	1394.71	152.475			160.133	160.101
				1099.51	598.257	-1533.2	148.393			165.963	165.829
				83.6974	-405.172	1443.65	89.3324			2518.38	388.482
				501.598	3.45366	-1339.71	158.581			162.177	162.122
				11.3641	1443.49	-462.998	41.0311			168.393	165.647
				734.486	727.268	345.613	27.9344			165.396	162.59
				-387.042	-110.026	1654.43	193.968			165.879	165.315
				-1118.48	974.439	1665.57	31.2739			160.422	159.865
				527.268	-1581.5	-279.07	48.5606			160.579	160.51
				-657.988	120.973	1386.22	118.357			161.941	161.547
				1398.56	-935.012	4.14049	146.429			176.751	175.587
				396.395	939.949	-461.592	214.098			165.009	163.041
				208.451	-1075.55	-404.455	149.123			207.232	206.793
				1361.35	-453.649	1213.68	190.674			203.607	203.595
				-978.983	592.118	734.883	97.7564			162.121	162.056
				-1682.06	15.2848	734.784	134.876			175.85	174.64
				-323.662	-1311.9	-689.464	170.797			165.11	164.574
				-1326.96	-641.916	1373.17	113.776			160.757	159.996
				-965.262	-666.636	473.238	126.552			161.75	161.687
				1564.46	440.184	-805.293	56.4788			170.387	170.197
				1229.73	-62.3163	-1240.38	97.639			160.013	158.342
				53.2958	1449.97	-1500.46	136.7			170.974	170.967
				-1224.63	-168.875	1500.14	133.955			160.341	159.245
				-1505.58	1086.01	1245.09	200.016			161.496	161.496
				-1572.31	-357.128	705.589	114.171			163.304	162.306
				-1144.87	1481.97	-371.341	84.7974			161.878	161.874
				75.8295	1362.88	-350.567	90.5878			668.701	544.62
				-1294.36	1149.11	-940.996	60.2344			166.228	166.076
				1385.61	149.405	-1273.24	82.206			161.484	161.077
				-896.184	-1104.3	798.943	167.058			168.84	168.259
				650.925	-1638.74	-1268.11	27.9246			164.954	164.953
				532.245	1507.21	-227.653	121.174			160.229	158.389
				344.476	-1212.22	-953.143	106.578			544.246	295.577
				-899.229	689.193	-731.247	163.328			170.229	168.51
				1339.51	-36.2347	-19.4265	131.385			160.994	160.916
				-212.73	860.663	-1608.81	184.443			162.485	162.271
				-843.723	1357.75	287.318	66.9974			160.412	160.13
				825.684	-587.588	-1189.91	45.7137			160.921	160.911
				371.486	-420.605	-78.0981	22.0238			169.085	169.045
				1467.28	-370.43	521.209	38.5928			587.698	193.616
				-613.164	327.065	1323.86	144.633			876.025	320.309
				1080.67	-343.611	1241.95	166.237			174.367	173.67
				1268.26	1561.32	441.152	127.054			167.697	165.913
				-785.274	500.357	-1209.22	41.8401			164.122	164.12
				-1300.95	-213.101	-939.327	94.6036			161.851	160.057
				-1564.59	1431.35	555.084	89.2411			786.646	580.732
				1126.11	1343.43	541.758	32.1969			161.129	161.121
				-898.31	376.413	1190.58	105.362			164.982	164.698
				524.231	1236.35	-1351.61	22.3273			164.265	164.265
				1282.82	-110.767	1576.5	27.4893			162.383	160.259
				-701.862	584.681	-1239.57	148.567			160.344	158.782
				1447.6	328.948	167.396	144.227			163.72	163.396
				-194.166	-1041.56	553.896	127.975			166.613	166.372
				1386.15	-1173.07	236.275	148.75			170.937	169.59
				225.247	1541.82	-1638.44	217.808			167.897	167.883
				1382.61	-1546.57	784.239	203.804			1450.12	232.885
				677.222	-290.85	898.174	211.748			168.017	167.885
				354.051	964.814	616.985	21.6726			168.622	168.425
				-1361.97	-342.508	-552.793	25.5289			160.627	159.515
				300.363	-711.164	77.3337	114.05			170.2	169.002
				1593.42	-33.5217	-619.255	136.502			164.455	396.306
				-178.059	-1067.23	1055.15	107.05			160.637	158.525
				-968.16	999.334	-832.17	51.0921			165.954	163.829
				-1253.02	522.226	-751.221	128.269			172.381	172.329
				728.395	-1342.52	-523.406	65.9216			160.679	160.669
				724.158	-595.549	-1551.65	205.807			168.222	167.242
				245.744	1081.13	-676.166	67.6127			164.038	163.785
				787.248	-1401.52	-1210.26	168.672			915.254	466.413
				-512.13	938.009	-321.238	90.3202			684.1	429.096
				-198.179	552.171	-522.49	85.4144			167.692	167.65
				307.132	-345.425	1096.77	106.191			175.082	173.719
				497.621	-119.503	-1608.54	82.102			359.803	258.845
				-345.995	-1232.74	-1413.05	20.6567			3920.1	520.313
				1568.64	-1283	1528.14	52.9888			619.846	742.306
				-1336.91	1301.04	1023.19	155.912			162.832	162.404
				-743.443	-1685.15	-826.607	186.067			172.829	172.792
				1526.72	754.479	-831.028	171.618			310.566	295.38
				1037.08	650.029	-1556.25	197.071			165.904	164.652
				-708.911	1123.74	1218.75	107.756			168.717	168.266
				-1582.25	-63.2829	107.277	59.2415			168.564	168.451
				1646.46	240.463	510.498	51.1938			160.298	159.984
				1533.34	-705.508	-1163.8	156.536			351.674	333.394
				-97.775	1531.88	303.027	187.71			163.041	162.173
				1286.65	-1166.77	499.494	72.3737			160.983	160.863
				6.18716	1404.26	326.248	38.2443			363.07	355.241
				-151.813	347.006	-1419.12	188.048			167.212	166.956
				-111.479	1688.11	181.44	61.3706			162.291	162.192
				-963.938	-435.691	-688.81	189.867			241.125	227.143
				1087	-968.185	-1066.71	81.0251			614.308	546.666
				1659.84	1215.37	1442.43	94.4879			167.105	165.202
				1515.46	-767.062	849.302	158.275			2017.55	396.524
				-230.334	-303.22	216.797	129.417			169.194	166.913
				-509.228	-1244.06	18.4731	30.6207			172.715	170.563
				-57.3237	-1501.01	-98.4039	37.2316			169.106	166.626
				-1039.84	1137.43	-396.488	216.6			614.596	328.63
				1075.88	-906.69	-314.779	155.697			165.37	165.351
				617.297	199.488	-94.9382	93.7149			169.166	168.455
				460.421	1460.14	1033.43	41.2886			161.757	161.75
				108.799	-1694.83	812.761	216.178			178.154	177.023
				-723.702	98.1163	1043.04	181.605			166.857	165.828
				636.926	353.101	1184.02	196.834			160.341	160.341
				-393.599	-573.987	-447.674	114.272			167.671	167.029
				-571.686	-1005.27	-1583.46	215.883			169.273	169.224
				-188.98	902.414	-861.918	82.6497			174.488	172.928
				-1319.22	-243.718	1071.41	112.641			848.245	311.711
				760.118	623.532	-1531.16	23.6783			165.125	318.175
				1130.76	232.175	-1003.53	162.261			171.181	170.329
				388.319	439.151	1345.22	111.303			160.96	160.919
				-868.466	1404	-390.511	147.313			171.487	171.447
				-1247.18	180.649	612.634	206.339			161.067	161.06
				-162.148	-1208.78	431.818	72.8309			164.335	164.111
				1518.22	-1195.95	1546.22	145.403			160.5	160.499
				1567.13	-1565.79	-863.33	187.054			807.504	171.899
				1231.54	1138.38	-197.047	35.3381			165.89	165.889
				53.2865	-656.1	262.516	69.7977			165.441	164.012
				367.892	545.272	-169.561	107.566			167.695	167.607
				331.791	-351.097	-1391.18	48.2545			171.49	169.901
				56.3698	1608.88	-316.206	135.576			169.595	169.516
				1502.71	310.259	1516.68	155.812			593.577	383.343
				765.773	973.464	-336.664	178.805			829.221	232.542
				1319.03	538.26	-330.061	96.5374			160.687	159.976
				986.551	-1351.8	-955.75	141.701			161.795	160.954
				-1558.43	905.693	765.074	90.7306			470.027	505.709
				1144.48	1189.6	437.637	53.8521			165.084	164.723
				1241.27	-1513.75	212.155	103.775			162.715	162.269
				-1186.6	-1136.62	92.9716	108.689			164.885	164.843
				-901.144	204.855	931.036	44.5114			164.727	163.542
				-969.678	-573.805	-767.517	109.086			461.663	107.398
				654.857	181.524	1324.77	94.4892			170.681	170.606
				-238.518	579.955	-1076.14	169.044			161.089	159.33
				353.219	-1493.99	-1041.04	129.123			166.786	83.1344
				669.651	-881.163	1556.12	37.7371			162.21	161.96
				108.572	1276.84	-912.539	90.3708			165.55	165.455
				1063.34	-1515.5	-1222.37	77.2527			865.595	255.947
				537.6	1349.88	-784.316	46.7169			163.377	161.902
				711.507	-1655.65	1082.7	171.139			162.135	161.922
				525.857	-1101.6	-829.098	54.7965			164.585	164.477
				15.8331	781.37	418.491	45.6921			948.856	708.158
				-876.972	-1014.33	199.311	48.1364			162.501	162.448
				206.63	67.965	-1625.26	64.7176			163.719	163.46
				-1072.48	511.513	-368.605	21.4702			161.41	159.646
				-1513.69	-1369.83	-247.79	20.4179			164.562	163.598
				-720.989	77.027	-1415.27	163.216			160.311	159.432
				-623.35	-1280.63	-454.061	34.7328			269.025	225.965
				798.57	331.512	-1424.99	103.781			170.638	170.53
				568.565	937.434	-996.944	94.4251			167.262	165.517
				-363.66	-1380.26	-1501.66	27.2832			160.286	158.808
				303.301	1276.73	-975.824	150.264			163.369	162.349
				-31.924	118.901	1469.3	171.525			160.19	159.978
				1704.54	1590.6	-248.444	47.3894			697.613	509.078
				802.245	1239.78	-663.428	105.452			2732.62	240.574
				457.953	449.348	339.654	211.38			309.138	329.915
				-1166	-553.187	1039.93	30.8676			167.926	444.073
				1526.48	1138.32	1378.07	163.744			165.493	165.487
				-626.313	-990.728	-494.306	29.8362			172.133	171.701
				-1034.61	83.9469	-727.534	50.9284			163.453	163.064
				948.796	-55.2437	-1184.1	155.514			162.874	160.289
				1655.6	1169.41	1413.73	52.2323			164.131	212.797
				1375.92	-786.175	509.444	144.789			163.406	162.694
				-1015.83	-1034.56	1377.79	100.19			161.548	161.449
				-735.383	1623.22	1148.08	58.8117			165.55	165.482
				-35.4808	-822.822	-446.079	142.865			160.988	160.984
				621.098	1054.95	-762.626	47.1995			238.628	227.976
				1588.3	929.872	489.474	218.449			162.014	161.996
				925.81	-410.06	65.1297	54.5375			163.779	162.062
				-594.006	-1084.42	-190.714	67.7139			166.275	165.977
				-1032.62	-392.615	-417.603	144.292			165.946	163.746
				-1685.1	-651.096	-778.204	81.2951			643.054	570.91
				751.12	-475.852	685.108	124.596			176.411	176.069
				-1462.11	-357.961	215.642	56.646			692.528	468.891
				1521.42	588.446	1377.47	107.296			162.398	165.047
				-0.23277	451.344	1590.51	148.705			165.561	164.228
				1274.03	-93.8182	-1357.4	35.1379			558.117	530.223
				-787.086	-324.207	1224.15	132.913			163.469	163.415
				-823.994	-1648.85	-1623.4	158.071			162.867	162.544
				-265.946	1401.92	-1299.39	180.468			165.627	165.62
				32.1602	678.24	-862.386	80.013			164.808	164.198
				119.211	565.741	-1518.69	162.488			166.693	165.777
				83.917	964.056	1578.48	146.618			168.869	135.307
				-291.834	-418.265	812.764	26.9929			162.475	162.201
				-1169.17	130.39	579.549	150.932			175.624	175.442
				-463.879	531.1	-1592.34	200.893			163.108	163.099
				378.263	330.651	-695.79	26.2044			178.917	178.915
				524.103	-1545.67	1163.18	22.3872			860.641	514.949
				1086.02	-412.869	985.725	60.3974			174.872	174.493
				1313.91	-245.822	-652.355	46.0887			1307.69	643.802
				-598.031	1453.46	-270.515	193.164			164.205	163.994
				-1264.83	-333.554	1424.81	77.969			160.284	159.571
				-373.438	-810.641	178.793	214.755			160.027	160.027
				-337.32	-1314.59	-598.334	119.006			259.864	163.823
				-239.661	-66.9348	-459.307	202.392			161.291	158.585
				-1040.78	1122.09	-971.245	35.0747			171.619	171.126
				-438.835	-629.117	-1193.15	107.617			362.212	340.613
				-1414.95	1076.45	-1167.69	202.041			169.604	169.293
				-827.071	1584.01	-606.967	209.224			163.141	162.409
				-1591.13	-193.892	91.7946	157.579			163.037	162.979
				1132.18	375.961	-523.396	53.8416			161.363	161.318
				14.8762	-125.251	745.418	163.146			170.364	170.088
				301.753	1238.98	-1502.72	30.8011			162.245	161.869
				1202.3	635.691	627.595	73.6199			170.512	169.869
				-1141.79	1214.42	1517.16	198.044			949.248	464.682
				1421.24	-162.146	712.889	210.808			171.169	170.37
				-262.605	505.831	-1149.76	187.608			2052.71	252.794
				1674.34	146.518	-1200.33	62.9776			163.545	162.63
				-1010.37	1461.85	477.461	53.3539			168.144	167.952
				494.255	-143.794	676.956	149.822			162.934	162.859
				-1253.74	-338.567	-731.333	123.369			165.796	165.778
				-17.1029	-950.888	140.13	204.467			2346.81	451.198
				-1214.58	1393.02	-1558.55	129.756			164.183	164.134
				-1679.41	946.016	265.656	202.014			577.848	386.894
				-178.891	-505.338	-1343.33	51.082			275.479	264.375
				1060.68	-654.594	-1443.32	86.0611			169.724	169.38
				-1157.9	556.093	1443.9	158.779			167.519	166.741
				1537.93	-341.457	1361.65	56.7649			166.56	166.498
				816.271	964.544	-880.971	38.6091			165.297	165.043
				219.037	-1520.25	1276.65	39.2685			161.618	160.162
				-515.188	-1481.48	214.545	87.5441			274.297	253.93
				-1057.01	-314.677	270.422	152.527			172.281	170.092
				100.408	485.958	875.305	185.755			281.175	280.615
				653.31	1398.11	832.275	140.206			585.32	646.255
				1211.68	-1528.39	-384.523	105.62			996.085	275.681
				855.584	-57.0088	-573.168	146.303			162.724	162.653
				1201.5	-637.018	991.903	50.6985			535.929	123.491
				601.631	-882.573	51.1246	112.65			168.535	166.927
				-1550.67	-550.031	-692.396	97.5006			395.321	185.774
				-658.042	1197.55	-1461.78	58.771			161.174	161.141
				-186.725	1300.92	-638.055	137.26			161.536	160.882
				-1059.39	-452.584	-766.772	137.676			166.16	208.617
				1104.51	1445.95	1500.12	44.1023			172.333	172.183
				17.7892	40.0535	350.827	173.376			167.032	164.667
				-554.23	171.729	29.6816	34.8012			162.917	161.96
				-487.259	-896.667	-1555.31	184.239			179.595	177.755
				339.835	-826.884	1458.29	203.757			161.632	157.705
				1151.28	266.328	-925.647	41.0475			327.951	398.841
				529.683	-720.187	1239.02	54.1136			442.795	398.535
				935.835	1680.09	-642.8	207.929			168.146	168.058
				53.4485	-365.515	673.346	176.524			167.409	165.833
				-344.825	204.116	1494.7	122.203			160.359	159.751
				-623.416	984.006	175.167	170.766			160.034	160.009
				538.416	345.545	418.619	140.591			164.914	163.601
				-283.822	1214.36	579.15	36.2102			452.095	144.436
				-75.3485	-1579.21	-709.76	153.909			161.79	161.233
				335.687	168.081	714.698	114.01			164.913	162.14
				-690.285	937.481	1514.97	172.346			242.492	228.351
				-645.225	764.582	-1204.49	27.0757			287.731	274.531
				-1217.62	-1017.74	-7.57117	178.077			162.097	162.022
				773.776	1378.21	474.382	143.374			576.405	377.252
				79.2584	1390.16	-572.255	128.962			164.773	164.599
				745.855	-563.354	-1188.12	170.085			172.162	171.184
				1602.55	-1314.52	-900.116	204.861			174.067	173.607
				1216.52	-866.171	-959.184	112.265			163.276	163.229
				-1033.08	1255.52	-1010.86	47.3706			160.739	160.178
				471.784	-1249.08	77.4916	193.525			160.69	302.84
				-1084.58	404.932	1021.89	208.044			171.282	170.756
				694.863	1269.32	1534.8	75.3547			160.415	160.414
				-1563.28	572.373	436.634	151.912			162.229	161.646
				-1376.03	568.453	44.191	24.2192			162.427	161.466
				-739.724	548.588	196.34	136.58			161.29	160.923
				-1017.93	-652.672	-631.802	111.966			171.432	170.871
				-521.367	-1012.09	435.191	95.2374			171.339	170.709
				560.456	-1337.97	842.111	56.3448			169.608	169.6
				-934.6	1286.31	-200.052	188.507			160.622	341.174
				-1216.71	1521.27	-1635.72	21.3566			164.43	164.311
				-381.851	-65.5367	-186.081	68.4569			171.147	69.9845
				1293.32	-520.013	622.803	182.886			164.198	163.501
				-29.6	1361.98	792.268	79.5975			164.124	163.842
				18.7543	117.005	1531.05	97.1416			168.856	167.298
				1309.6	-274.809	-252.052	174.486			169.842	169.667
				-722.805	451.761	461.929	78.3563			160.932	160.852
				222.3	1220.38	43.1923	84.4744			165.876	165.397
				1198.19	-1043.83	0.21188	147.843			165.69	165.67
				84.1809	40.3554	107.514	214.191			160.339	160.339
				625.85	-1468.32	865.503	168.009			171.939	171.761
				-1104.45	-648.614	-1507.07	55.6341			173.443	171.833
				-1006.43	-1270.91	-1452.3	110.497			458.115	444.325
				1507.07	1346.06	-1544.09	178.921			161.016	59.4103
				-241.171	1365.38	808.83	98.0695			188.914	184.562
				-1645.58	179.318	-305.513	173.093			172.937	171.665
				713.976	-430.778	664.573	70.788			161.637	161.585
				1067.11	-1371.48	-337.678	122.709			165.951	165.941
				-1020.04	-1419.81	-782.984	118.653			189.343	187.466
				1260.94	-274.75	-999.062	134.719			168.655	168.425
				-1413.05	-938.81	-367.863	143.997			168.745	168.485
				-671.784	259.053	-1646.3	126.379			161.956	161.916
				357.496	1645.68	492.797	144.041			167.281	167.215
				-579.973	-150.936	-1219.22	180.558			450.681	380.507
				-50.4087	1487	471.096	20.4728			163.075	162.965
				-827.753	-857.195	-1217.1	88.4434			160.107	160.015
				-1080.49	1351.75	1294.7	133.698			164.275	164.257
				922.342	280.576	234.267	210.232			164.11	163.677
				-842.62	-522.82	1316.07	26.0533			655.945	98.7104
				-160.112	1225.3	-1369.47	213.928			425.946	314.891
				1649.86	-298.894	464.688	164.801			160.875	160.862
				-1280.24	-1287.97	530.786	168.177			172.482	172.108
				-1630.89	-1421.06	85.0277	161.521			282.724	205.731
				1448.58	-991.971	-1651.75	76.77			233.341	288.803
				-441.864	-1549.06	-396.141	159.246			1632.48	585.853
				899.502	-360.313	-1670.63	137.389			166.711	166.631
				-1040.29	-1372.81	158.758	172.712			351.3	86.1368
				1642.11	-700.441	1068.03	89.5037			466.72	485.541
				1500.28	672.269	1217.22	21.8744			161.529	161.425
				1151.08	-932.64	-1245.83	95.0019			162.992	161.77
				-676.57	-1309.08	-1392.06	130.948			162.641	162.508
				1538.38	-1274.22	-728.955	85.8216			697.042	593.474
				-981.662	1319.3	-1633.2	127.17			616.556	459.384
				-1333.71	385.43	1621.65	26.2944			170.468	170.408
				398.554	786.665	-1476.52	28.0541			167.173	167.158
				-1094.44	-1283.67	-344.654	201.424			166.072	165.774
				1372.38	-185.453	-829.97	178.242			164.34	163.901
				1211.99	1201.84	-439.147	28.0907			161.319	97.6469
				-1212	1117.62	-1349.12	159.459			165.589	165.587
				-1063.11	-557.19	1455.9	165.252			163.442	163.414
				595.031	-443.214	548.643	203.534			164.217	163.192
				-1388.1	-545.837	968.639	90.3138			161.679	160.16
				932.502	-1643.01	1611.12	81.7123			170.432	169.652
				703.799	765.564	-1234.57	132.034			160.648	159.877
				-561.846	302.876	-364.095	53.6977			160.358	156.596
				896.107	397.597	-619.32	136.344			168.084	167.831
				-1128.66	1473.84	1379.85	124.283			166.272	166.259
				1353.43	637.59	-15.1241	45.7653			702.85	380.679
				-1039.29	1542.17	1422.16	41.6417			169.899	169.884
				-98.3598	-836.085	-0.0869	105.515			166.705	166.559
				441.043	233.242	1222.38	62.6171			160.935	160.389
				-1556.88	26.7123	-929.072	28.5581			280.207	279.811
				-964.622	-1360.05	1647.35	109.07			665.839	31.3267
				-115.112	-834.483	-263.437	133.942			170.245	184.149
				-1094.35	-1281.53	-1479.72	124.587			163.625	162.711
				808.543	1545.35	-334.317	70.952			163.311	162.863
				-1292.49	794.872	-1477.28	109.297			165.395	246.933
				-603.793	917.038	-340.151	73.5303			162.391	162.296
				-1680.13	-843.928	-1265.23	210.152			172.409	172.34
				820.473	-1404.04	-1187.12	112.345			163.19	484.502
				119.321	-230.25	-378.698	77.1244			164.364	163.293
				270.36	-594.991	-1490.25	163.13			1158.8	244.568
				559.978	262.146	-254.454	219.325			237.62	593.639
				1683.78	-474.794	-763.621	174.372			168.133	168.054
				-63.3624	30.5024	-1479.17	173.711			161.297	161.294
				465.124	-512.049	1368.25	37.3246			2613.92	403.637
				-782.874	253.078	783.952	180.239			165.884	165.656
				-771.308	-1303.94	-720.709	197.99			165.069	165.048
				838.724	891.653	518.431	133.702			160.481	160.13
				-947.609	-501.296	-44.9138	203.912			1009.29	278.499
				543.308	-1519.09	822.298	53.7131			161.596	161.581
				1347.67	-17.0109	235.165	23.6105			164.671	164.598
				593.886	-181.354	-1210.21	93.0268			508.215	524.216
				-1671	-1508.62	1068.71	48.7322			167.621	167.176
				1491.36	-35.2087	912.044	46.6862			166.3	166.072
				1292.57	208.723	139.726	191.301			164.901	164.766
				-616.136	-1000.82	-978.18	71.8804			163.616	162.274
				-594.141	1018.76	-1688.74	156.876			160.664	160.644
				580.615	1658.86	958.966	75.9214			165.882	165.284
				-459.294	-530.378	194.331	65.6701			168.256	168.25
				-1149.03	153.745	493.677	23.2327			2173.09	129.42
				1645.59	318.565	324.888	174.784			165.22	163.706
				749.747	-152.784	-595.33	76.9032			171.059	170.37
				-1488.25	279.79	-1294.81	137.42			165.778	163.151
				1397.06	-486.127	1134.94	35.8659			160.666	158.234
				675.92	689.175	830.87	207.948			161.678	267.496
				-49.9555	-242.767	-118.799	208.106			162.298	162.295
				728.698	-251.648	-1196.52	146.411			165.526	165.519
				968.068	318.661	-250.585	210.439			167.154	166.784
				-191.774	954.196	117.507	25.9322			165.51	391.883
				-267.662	279.362	534.693	85.5278			1069.77	470.105
				546.989	-1490.56	-272.981	158.942			514.767	371.512
				1145.26	-13.8182	550.395	40.0222			163.11	163.088
				1301.76	1121.06	1315.08	140.993			160.355	159.625
				-743.22	667.215	725.292	136.087			724.947	69.1033
				870.053	1612.51	-1041.9	214.648			160.361	157.634
				-1461.36	-1288.17	-1376.53	159.977			170.096	170.047
				414.408	994.113	1127.5	117.245			168.488	167.578
				770.015	-966.189	-1377.14	100.63			172.422	172.007
				1579.15	1659.71	1209.68	97.7145			250.646	250.365
				-1440.01	-296.301	1592.03	162.094			459.129	448.472
				-987.855	1622.36	-1301.92	213.632			171.858	170.273
				1658.1	854.653	-740.86	144.988			552.504	265.67
				1685.43	1189.06	891.228	62.3295			167.692	167.254
				1279.44	1360.53	848.121	136.938			171.488	171.216
				-1015.6	-374.829	1120.36	200.644			165.619	165.174
				1159.07	-671.519	-655.261	155.137			167.927	167.677
				1277.04	788.814	1411.49	219.059			903.474	209.997
				-930.08	-658.93	-1006.2	203.825			169.557	168.575
				-70.0016	-251.79	421.754	74.7254			162.982	162.441
				-1428.23	-1543.91	754.002	207.863			166.127	165.781
				887.671	561.317	-64.1879	22.7915			518.418	475.959
				1323.49	-1605.27	587.767	201.472			661.51	358.567
				-1290.16	-974.175	528.36	62.0361			172.357	172.342
				-141.977	-756.503	229.307	174.089			164.001	163.556
				-911.84	-1400.06	891.998	210.706			399.761	347.914
				-97.4674	-525.192	-1538.1	206.981			164.464	163.963
				884.788	-1585.62	753.637	210.459			171.665	171.609
				365.524	-108.701	-306.27	68.7624			175.483	175.454
				-307.838	-1060.04	-533.938	147.236			320.819	29.0143
				316.125	-1655.93	-324.504	134.23			169.801	167.408
				-760.01	937.421	1537.3	102.11			160.44	158.766
				1554.26	625.773	-887.168	204.501			164.069	163.798
				1462.43	955.804	-1331.47	30.8454			162.013	161.944
				-213.27	-169.646	-925.673	115.406			167.2	166.354
				-463.493	221.263	663.976	107.891			165.393	165.363
				-1521.6	-209.265	1601.71	78.7104			171.508	171.026
				1461.87	33.3561	-1046.61	120.835			161.546	160.276
				358.896	-1378.11	1349	21.7464			160.251	160.248
				657.921	1117.19	-483.516	131.919			163.713	163.124
				-1203.51	-655.829	-1457.35	27.7564			166.457	166.04
				1313.05	-1681.67	1634.75	178.466			160.471	159.714
				-1567.32	-1010.21	-782.138	198.457			166.934	165.937
				1601.25	-252.871	1177.69	81.2177			222.521	221.385
				652.205	532.567	385.181	40.5566			210.468	210.239
				-154.693	-556.44	972.286	129.244			163.271	162.11
				805.557	1125.13	-1064.73	165.625			160.766	160.527
				-1147.27	582.291	-131.865	192.128			174.307	173.988
				100.525	-914.082	-434.195	210.491			165.79	165.19
				978.949	240.393	-195.969	66.0811			293.979	282.739
				-460.609	569.899	798.149	56.0816			168.365	166.948
				-806.38	1212.09	-856.782	40.149			161.688	160.88
				1631.34	460.91	1503.27	197.078			162.203	160.538
				148.379	353.739	1108.73	122.087			166.353	166.281
				278.378	1255.78	856.261	130.127			168.862	168.473
				570.988	297.423	308.804	81.6414			162.615	217.214
				732.326	-23.2744	981.344	125.431			699.38	390.305
				-879.839	-1545.9	805.424	29.6331			165.017	164.889
				966.957	-1341.35	-840.38	75.1133			161.049	159.875
				-1438.04	1333.94	-1406.7	165.756			166.654	166.442
				-1122.47	686.8	1352.91	176.857			737.333	616.447
				-855.446	47.2666	935.874	96.6716			166.007	166.003
				210.128	547.896	752.33	210.394			722.493	270.454
				70.9893	-28.5801	1085.93	127.889			165.779	256.572
				339.42	170.983	477.867	209.276			162.549	162.528
				1330.08	1644.37	465.597	64.2597			160.285	160.232
				-1527.69	-1491.16	1535.93	155.046			170.515	170.499
				796.886	291.494	1078.71	211.022			166.485	166.427
				33.8124	-389.456	-1062.34	191.689			161.129	160.989
				-1254.88	-877.199	-428.944	26.9052			336.75	298.793
				385.171	1025.4	-232.398	95.2959			165.601	165.598
				-1051.12	-347.523	-798.049	116.686			219.91	209.652
				-1100.93	-715.94	-199.79	190.574			164.753	164.342
				-804.668	-701.149	-926.906	209.093			163.527	163.519
				881.578	-153.21	913.7	110.533			171.875	171.856
				1609.85	-23.6228	731.336	134.751			167.398	167.382
				89.9893	1676.27	-1157.48	166.435			161.596	160.755
				125.019	-388.84	-250.173	89.187			169.973	169.847
				-855.165	79.9373	84.2468	166.251			161.788	101.078
				22.8996	-630.529	1563.21	41.793			161.987	495.136
				-737.383	1057.76	-376.034	172.542			160.9	160.603
				-1049.47	-981.497	937.221	200.931			168.144	269.888
				1017.67	-1083.93	777.336	125.987			199.907	175.56
				1403.92	-1333.32	-1404.59	66.9609			165.588	165.585
				-534.087	484.323	-310.977	104.074			165.392	163.779
				72.278	257.464	607.112	39.3541			173.502	173.228
				1190.85	487.509	-1524.57	169.867			171.717	171.716
				-728.653	1000.6	915.046	141.069			160.345	159.618
				-1178.81	-1308.08	1431.48	156.642			160.215	159.38
				94.5627	-857.297	-573.208	45.8227			163.9	163.245
				-877.935	925.653	-38.9832	57.5127			164.343	164.237
				-642.522	1192.52	-93.3519	218.945			173.625	173.147
				-1328.5	-459.519	-1007.56	34.7894			162.085	160.516
				1059.45	-335.086	405.413	123.678			168.803	167.962
				-1533.85	39.4288	656.645	125.431			168.097	168.096
				46.098	-1287.44	-905.376	214.507			165.846	165.312
				155.012	-535.728	1183.86	56.4619			161.447	161.013
				657.31	-1264.7	-759.101	211.815			164.12	163.461
				1692.28	188.828	-460.292	167.611			161.421	158.933
				1290.51	84.6711	-109.064	53.9529			164.808	164.712
				1391.14	266.959	-395.06	197.358			167.428	165.963
				-1348.53	-53.4116	-259.536	102.668			173.087	172.249
				-1338.41	-1445.52	-1293.94	105.393			169.463	169.163
				-509.376	-1606.61	-978.266	171.824			164.768	164.107
				633.934	-304.933	1302.51	162.623			164.921	164.551
				-780.826	409.813	156.959	42.8738			771.699	224.952
				173.267	-432.02	-1135.3	97.0863			160.973	160.788
				1436.79	-1048.58	330.606	117.851			464.094	479.747
				-1005.03	-128.535	1680.73	46.2437			160.664	160.34
				-1357.11	-772.296	-1171.94	47.3253			826.167	768.93
				157.934	256.267	-1662.21	93.6804			163.22	161.929
				1512.16	-905.974	343.297	95.3869			172.705	172.401
				763.882	1031.41	1150.02	37.4529			163.155	161.559
				-1544.92	1056.79	-362.888	175.706			170.808	169.923
				-66.0524	-1022.57	-683.07	67.7252			164.572	164.479
				-353.975	-1448.97	708.329	216.286			160.793	160.278
				-1324.36	-1550.28	1227.29	100.907			462.933	453.983
				420.883	1318.66	-124.583	203.64			172.511	172.075
				1694.5	-926.448	1540.34	176.777			168.453	165.996
				1228.8	-508.228	110.25	106.223			171.459	171.402
				-206.127	-81.5499	-948.438	107.268			171.769	171.637
				-1421.16	1305.44	-344.994	134.579			161.253	161.006
				-1218.11	-1048.94	589.344	163.819			171.533	170.991
				667.993	-1517.06	98.1914	24.4099			164.889	348.413
				-944.096	536.188	278.363	129.604			162.874	162.433
				828.331	111.411	-123.733	175.415			160.277	159.766
				1459.72	-891.198	1136.05	47.4422			165.324	165.025
				409.951	-67.5672	1.51575	125.997			166.051	165.928
				-129.661	113.159	491.82	78.4015			161.022	160.565
				-770.139	879.351	-99.9169	66.6827			170.873	170.67
				1073.16	-746.643	1507.76	215.113			232.76	230.89
				822.217	1031.62	-591.865	185.769			161.394	161.327
				-848.943	954.811	-313.981	103.557			162.396	162.394
				-351.225	-1692.99	-1583.87	192.545			176.318	174.906
				-1428.47	-1455.41	-1316.13	191.399			161.403	160.598
				871.895	336.881	429.939	157.739			160.784	158.704
				82.1243	476.621	-1152.45	164.385			160.446	73.6931
				-351.21	1199.89	720.839	49.6085			166.879	166.371
				788.094	672.429	-382.258	47.7786			278.947	356.191
				930.609	1166.53	-1302.68	100.915			362.859	328.805
				-1066.79	1276.04	-247.115	110.234			176.645	175.494
				1120.49	589.287	-1288.29	133.849			160.556	159.761
				-872.597	-374.163	1418.55	89.2409			160.311	157.579
				-356.974	53.6879	907.288	148.94			161.57	161.191
				1369.1	1135.81	895.338	86.0874			161.285	161.205
				385.909	-1100.48	610.285	191.853			170.064	215.365
				-143.913	-1531.17	-1698.14	209.485			167.636	134.61
				-955.272	-145.326	38.6486	138.253			160.743	160.644
				987.171	-168.935	-1296.49	48.3242			166.988	166.982
				-290.194	-894.989	391.361	52.5761			164.02	163.986
				-1397.16	-130.006	-220.217	174.888			263.275	233.534
				979.432	414.653	-161.026	107.189			161.991	161.582
				-497.358	1166.6	-757.52	196.214			162.842	162.667
				662.406	1188.59	-1315.51	92.8805			167.349	167.341
				719.46	68.589	-1130.15	117.928			162.266	162.245
				-1124.33	-514.75	521.743	143.375			161.634	387.306
				-1139.28	-223.455	657.698	58.22			172.61	336.203
				896.474	-805.915	758.905	141.377			165.706	165.562
				-1563.15	-1404.78	-528.591	144.657			281.368	250.589
				1435.64	822.444	192.657	105.262			161.33	161.029
				1494.91	-670.873	-881.47	150.195			162.238	160.655
				503.86	60.2016	118.119	133.37			164.098	163.994
				-548.96	-1539.57	-1566.06	127.929			162.804	162.713
				-391.444	-726.838	-733.546	25.2239			160.115	159.864
				146.444	135.164	1579.92	99.7112			2199.63	470.499
				287.807	459.488	-926.921	35.5562			353.016	333.406
				1537.92	1065.43	975.836	167.803			163.696	162.927
				1219.04	297.002	-872.212	197.29			164.385	164.251
				-1685.2	547.52	1332.75	31.3256			163.499	163.481
				-1039.37	-1044.34	749.674	144.521			165.606	486.872
				-650.125	-1125.09	-276.16	168.013			162.884	162.802
				-1381.55	269.704	337.076	24.1892			942.931	862.747
				1027.37	54.6853	-1663.6	46.8226			1769.76	556.539
				-1086.48	-430.47	-286.402	183.303			165.07	164.125
				697.434	-260.742	-88.2316	205.972			172.57	172.259
				-408.862	-1296.57	426.181	176.237			160.225	160.213
				-366.628	-411.511	432.597	183.035			163.681	162.087
				614.469	919.186	-1671.13	170.13			167.327	165.053
				645.218	1174.44	1687.28	140.168			164.092	163.619
				-948.312	-563.417	80.6324	38.5115			163.358	163.216
				1291.21	-1609.55	-1555.82	32.1675			167.247	202.533
				473.608	999.461	1274.58	118.379			160.673	160.661
				-42.3494	38.2272	-1314.29	35.8795			2622.87	455.486
				-156.568	701.472	-248.936	118.685			162.238	162.02
				-488.102	-413.343	1039.73	165.264			161.366	161.306
				-753.11	-1578.95	1384.18	149.442			168.66	168.355
				-1480.69	817.313	1688.53	140.564			163.045	159.749
				108.563	-536.795	-538.702	73.0718			394.281	64.3633
				-1314.89	-626.402	-704.74	196.222			3258.91	402.188
				-1576.27	1511.39	-1243.05	37.3578			613.532	392.432
				349.261	-613.033	-1531.6	52.6389			163.837	163.098
				647.662	-333.197	-1557.7	168.212			163.243	163.243
				507.669	-935.453	-523.539	100.345			162.851	162.848
				-407.618	-415.442	575.966	57.8307			171.094	171.036
				-76.6937	911.239	1145.53	96.0642			163.262	161.416
				170.481	700.425	-661.453	23.3246			167.415	167.012
				420.651	-871.369	575.018	28.5547			409.87	368.992
				993.538	-468.69	-41.2341	208.56			439.854	466.548
				-1343.95	-801.178	188.911	122.481			164.947	164.93
				-700.723	-649.045	187.666	194.377			170.641	170.211
				-1433.01	-1158.06	1047.25	31.988			161.715	161.714
				948.197	-1125.76	285.183	192.549			165.944	163.328
				1329.74	-209.537	634.284	187.553			166.271	166.19
				-1620.56	600.116	395.113	57.4411			162.916	162.805
				350.84	979.016	-231.137	150.68			160.288	158.649
				-1445.95	1409.44	-240.556	218.084			164.501	163.286
				-348.755	1179.47	-1574.72	173.341			164.473	164.367
				-1073.95	-495.434	-1590.49	199.946			165.082	165.04
				-612.616	-200.927	67.647	135.518			161.262	161.231
				-1136.62	1243.97	-1323.9	65.3137			161.337	161.121
				-1355.1	740.965	525.868	71.8086			168.913	168.291
				915.273	716.698	-60.5763	73.9888			449.997	278.03
				-1439.71	-127.262	-1014.39	41.9202			162.608	161.971
				-1406.31	-355.401	-1157.5	130.967			165.627	165.627
				1551.85	-861.031	-465.095	195.058			2723.41	233.983
				11.7475	-1331.54	1618.02	178.609			166.406	165.324
				-1529.15	950.214	1291.21	197.96			162.558	162.178
				-261.166	184.76	-1172.26	41.8341			172.233	171.84
				748.281	-594.026	1084.57	163.81			166.177	44.7369
				1334.46	-361.91	-892.828	31.0891			166.523	164.655
				-1063.47	1375.22	-1361.2	181.401			887.49	681.321
				1012.36	-332.95	541.895	140.603			162.01	160.664
				220.871	21.3812	-1092.08	200.344			163.821	163.475
				880.913	989.197	210.859	31.1383			805.32	644.007
				-560.331	-1416.2	-1625.06	178.483			370.876	363.164
				937.766	-747.127	898.763	92.0989			347.222	321.914
				-1417.94	48.0402	1546.17	92.9295			161.149	160.168
				13.486	1298.3	-1424.72	181.786			171.987	171.904
				-801.014	1643.43	-179.656	27.5973			163.504	163.178
				1438.41	-1420.56	740.504	165.179			165.004	164.604
				-33.0386	331.048	728.545	111.394			162.197	160.477
				-1328.01	653.938	397.317	175.074			633.542	287.2
				-1163.48	-276.133	-913.909	183.875			296.457	283.218
				1189.23	-228.209	159.154	127.321			162.453	162.273
				446.023	-388.201	-874.394	155.817			163.396	162.956
				-900.739	-630.434	1106.45	33.7426			168.875	166.93
				211.614	-1046.86	311.683	99.7983			161.413	161.029
				907.63	413.029	1036.68	36.0325			170.369	170.357
				1492.5	-168.022	-1186.06	195.336			161.493	471.17
				-491.378	-1556.66	-1191.37	142.504			164.274	162.408
				577.144	-1181.52	-1037.68	174.42			168.765	168.225
				269.671	-1116.43	-1343.53	196.281			171.42	168.087
				-1434.78	1360.14	-85.6466	214.576			163.244	162.224
				712.22	-1434.77	-977.128	65.7123			165.032	165.014
				1103.88	1300.73	634.562	170.515			164.408	164.205
				619.175	-1228.75	-330.36	210.089			172.313	172.266
				1587.77	-417.159	1267.55	212.542			162.17	162.003
				-563.389	735.483	-1203.21	194.217			164.057	163.927
				-1280.11	-1049.59	-694.018	42.4906			413.715	410.768
				-1096.93	-486.778	-568.304	135.868			175.594	175.05
				-820.677	1384.89	1634.56	145.993			162.579	162.253
				-301.863	-1329.37	385.147	95.8201			169.563	169.549
				719.902	-1242.81	-252.187	78.4618			174.654	173.044
				-344.879	996.492	-1600.71	61.6209			162.293	161.951
				-178.937	-1005.2	-1657.95	56.6972			1160.95	464.201
				1373.37	301.351	-1663.73	44.7145			193.701	193.575
				855.226	-1293.72	834.203	83.5522			160.157	159.915
				-369.639	-1009.51	-1317.44	71.0226			168.511	167.392
				367.865	-1392.88	-525.549	163.322			165.249	165.004
				-319.007	-75.4052	-976.892	104.955			163.598	163.585
				-52.0307	1021.03	1511.23	68.3636			1564.86	297.305
				291.337	-567.704	1449.22	210.158			160.173	159.667
				-150.918	1295.03	1027.32	53.8388			161.198	160.675
				-50.1529	1699	976.682	171.96			161.782	160.073
				-1678.97	-867.756	-978.886	25.5202			167.408	167.267
				-637.309	-409.939	-1082.47	219.837			170.526	167.602
				915.789	-58.7452	-154.975	158.34			2493.26	267.837
				1493.08	-1689.05	-1686.08	38.3396			161.321	161.18
				425.116	-1445.2	905.712	42.6858			164.932	164.668
				1472.6	145.92	-729.826	49.4199			160.091	101.253
				1151.09	295.872	1458.92	67.9266			2595.4	79.6029
				-1414.79	1595.82	1020.89	149.994			170.852	170.852
				-700.674	-1417.13	-821.328	113.098			163.098	162.966
				1416.52	407.586	410.168	92.0206			160.287	159.221
				-868.885	-240.818	-710.85	126.239			203.394	194.683
				-1429	-31.9646	443.121	112.724			167.418	166.579
				-749.246	73.7059	-1078.29	60.1875			637.616	590.408
				-943.9	-773.426	-90.2644	28.4302			623.085	216.204
				178.128	-314.488	-669.029	51.4971			875.285	744.893
				1375.55	507.253	1293.18	30.1086			168.751	168.751
				955.657	665.526	-156.873	186.309			167.056	166.865
				-1441.05	1205.44	-212.195	178.872			1093.83	606.812
				1465.28	-1256.06	771.326	79.0018			160.597	159.928
				129.342	-1174.65	-1658.38	50.1644			169.729	169.721
				-525.717	1074.49	1356.86	58.5775			172.633	172.432
				-1679.83	266.255	-981.783	42.4648			162.392	159.846
				1490.7	-1043.18	904.083	50.5789			2197.4	351.407
				1244.13	-726.579	1202.19	154.722			2104.44	507.11
				1190.88	-1419.02	-159.281	68.8424			218.773	218.367
				-1243.22	1236.59	689.225	169.431			475.394	473.072
				239.712	-1069.23	1592.15	159.146			168.257	167.593
				-1336.63	977.244	1331.22	77.2644			541.773	647.967
				876.486	786.055	-857.148	184.069			163.436	162.962
				865.543	-1374.79	1628.77	142.16			164.129	163.788
				-1573.47	1140.89	-511.169	52.5968			163.918	163.302
				-1501.75	-1193.75	-1496.75	148.298			176.173	22.5216
				-5.25845	-133.366	-1271.41	209.649			471.23	317.911
				881.442	345.441	252.493	137.752			909.57	342.545
				1080.53	-1127.24	423.238	40.2025			161.142	159.265
				117.399	1453.22	1475.71	58.8684			160.513	159.538
				830.706	-784.648	1063.8	87.3826			171.151	170.695
				1535.49	1616.66	1127.45	153.432			166.153	164.326
				1579.76	228.109	-1263.04	53.0163			160.836	160.775
				823.055	-547.424	619.331	92.2046			161.028	159.341
				765.557	-1647.91	-807.658	213.953			161.441	160.587
				-1641.29	-631.928	-925.303	38.8621			168.808	168.431
				-933.997	-1320.62	-1341.86	72.5304			275.8	268.04
				-415.974	1006.62	884.291	214.65			163.236	163.148
				716.804	771.577	1570.14	75.3908			170.03	168.853
				1293.58	-1123.92	463.894	66.5158			165.453	163.199
				1544.83	448.288	-1550.59	144.038			170.094	169.53
				-1568.15	144.975	-396.725	30.6638			163.793	163.743
				-1025.37	-578.946	1503.12	201.59			164.984	163.504
				-319.578	568.74	750.576	154.238			641.511	282.493
				-1242.04	145.211	145.761	47.4986			164.307	164.261
				1041.84	-146.559	1394.22	177.709			608.091	138.647
				1209.58	38.6689	-387.494	97.9931			161.568	161.043
				-462.854	-232.984	-294.754	84.6587			163.163	161.007
				224.518	-744.729	1171.45	92.1744			160.663	159.513
				1193.13	-242.759	-1129.26	117.425			253.207	169.326
				-340.582	-1224.87	611.571	209.605			163.274	163.11
				-1674.29	-325.758	-238.595	163.171			161.179	161.145
				-206.022	376.401	31.7222	63.023			163.115	161.73
				-80.3967	212.552	30.4593	141.404			177.873	177.795
				786.846	974.584	-1285.99	85.8274			166.78	164.448
				59.7243	-509.876	139.921	51.5258			166.684	166.509
[truncated: 38,002 more rows]

## Sheet: Panel C
Histogram (raw data set)
alpha=0.1			alpha=0.05
t = 1 ms	t=0.1 ms		t = 1 ms	t=0.1 ms
160.358	160.358		161.352	161.352
163.865	163.865		161.475	161.475
164.752	164.752		164.963	164.963
170.925	170.925		166.331	166.331
162.879	162.879		171.147	171.147
161.181	161.181		172.221	172.221
165.327	165.327		162.605	162.605
164.723	164.723		191.109	191.109
161.225	161.225		163.416	163.416
162.413	162.413		159.801	137.074
179.378	179.378		167.734	83.9169
165.779	165.779		161.406	144.12
171.088	171.088		173.256	173.256
163.609	163.609		163.415	163.415
163.03	163.03		162.36	162.36
163.951	163.951		164.733	164.733
161.601	161.601		162.249	162.249
162.743	162.743		159.324	159.324
160.869	160.869		161.323	161.323
165.465	165.465		162.951	162.951
295.246	295.246		160.942	160.942
169.632	169.632		159.894	159.894
161.72	161.72		160.756	160.756
242.575	242.575		166.889	166.889
168.739	168.739		161.895	89.2524
160.084	160.084		164.872	164.872
173.49	173.49		166.165	169.905
160.499	160.499		164.18	105.38
158.557	158.557		160.817	160.817
170.983	170.983		171.631	171.631
160.999	160.999		161.6	161.6
164.092	164.092		167.645	167.645
159.714	159.714		166.471	166.471
162.699	162.699		169.273	169.273
346.84	346.84		162.82	162.82
225.955	225.955		163.063	163.063
161.119	161.119		162.624	162.624
168.146	168.146		163.87	163.87
166.303	166.303		171.282	171.282
174.38	174.38		163.397	163.397
164.939	164.939		170.103	170.103
174.06	174.06		165.742	165.742
159.795	159.795		159.594	159.594
167.163	167.163		175.538	175.538
165.532	165.532		160.053	160.053
162.999	162.999		163.132	77.915
160.969	160.969		166.35	166.35
165.474	165.474		168.079	168.079
171.379	171.379		167.215	167.215
167.394	167.394		162.637	162.637
162.53	162.53		163.759	135.595
217.427	217.427		171.468	171.468
162.786	162.786		158.809	158.809
160.042	160.042		167.537	64.3866
164.367	164.367		164.376	164.376
164.91	164.91		162.705	162.705
219.478	126.514		161.783	161.783
158	158		171.533	171.533
163	163		160.56	160.56
161.69	161.69		167.285	167.285
161.523	161.523		173.483	173.483
186.433	186.433		162.215	162.215
169.587	169.587		164.275	164.275
161.524	161.524		163.649	163.649
160.496	160.496		161.986	161.986
170.142	170.142		171.159	171.159
163.906	163.906		169.249	169.249
165.341	165.341		163.005	99.6843
162.345	162.345		162.927	162.927
160.268	160.268		165.351	124.823
163.101	163.101		164.813	164.813
159.549	159.549		161.654	161.654
160.783	160.783		161.862	161.862
256.365	256.365		168.607	168.607
160.651	160.651		170.32	170.32
161.768	161.768		160.295	160.295
171.401	171.401		160.942	160.942
172.669	172.669		160.273	160.273
163.167	163.167		165.361	165.361
285.435	285.435		165.038	165.038
168.242	168.242		164.08	164.08
168.475	168.475		161.618	161.618
160.473	160.473		161.815	161.815
163.092	163.092		169.313	169.313
159.92	159.92		165.311	165.311
167.77	167.77		163.396	163.396
167.762	167.762		168.868	168.868
169.695	169.695		164.442	164.442
169.004	169.004		165.03	165.03
160.115	160.115		168.874	168.874
168.452	168.452		161.761	82.3158
159.649	159.649		165.616	165.616
160.82	160.82		164.555	164.555
162.873	162.873		166.511	166.511
169.814	169.814		169.054	169.054
172.175	172.175		162.526	162.526
160.365	160.365		165.052	165.052
160.219	160.219		162.49	162.49
161.083	161.083		162.509	162.509
166.9	166.9		164.27	164.27
180.122	180.122		163.426	163.426
161.087	161.087		173.676	173.676
165.572	165.572		170.914	170.914
162.484	162.484		164.893	164.893
162.2	162.2		167.515	144.911
167.756	167.756		164.812	164.812
169.155	169.155		164.831	164.831
165.609	165.609		165.293	165.293
160.503	160.503		160.556	160.556
162.485	162.485		166.537	166.537
160.232	160.232		165.023	128.868
172.645	172.645		171.266	171.266
170.583	170.583		192.497	192.497
171.829	171.829		163.407	163.407
162.018	162.018		165.839	165.839
161.856	161.856		163.181	163.181
162.275	162.275		171.634	171.634
166.35	166.35		160.333	160.333
170.056	170.056		161.317	161.317
167.043	167.043		170.968	170.968
170.329	170.329		162.835	162.835
163.882	163.882		166.056	166.056
160.827	160.827		166.604	166.604
160.031	160.031		276.955	276.955
171.951	171.951		159.962	159.962
165.623	165.623		162.271	155.931
160.235	160.235		161.496	161.496
163.374	163.374		161.759	161.759
164.108	164.108		162.166	162.166
162.649	162.649		161.239	161.239
174.096	174.096		169.097	169.097
164.628	164.628		163.897	163.897
169.819	169.819		164.287	164.287
162.72	162.72		165.593	165.593
160.2	160.2		159.905	159.905
164.226	164.226		170.301	170.301
170.155	170.155		163.305	163.305
164.014	164.014		163.146	163.146
161.164	161.164		159.745	159.745
420.183	420.183		171.068	171.068
272.153	272.153		159.96	159.96
166.482	166.482		171.504	171.504
166.595	166.595		161.424	161.424
167.488	167.488		175.894	175.894
164.682	164.682		189.231	189.231
167.372	167.372		166.67	166.67
165.482	165.482		166.921	155.98
170.132	170.132		165.952	165.952
169.465	169.465		171.336	171.336
160.021	160.021		169.855	169.855
166.249	166.249		162.604	162.604
163.38	163.38		164.232	144.963
223.377	223.377		163.187	163.187
169.175	169.175		161.663	161.663
161.908	161.908		164.599	164.599
172.585	172.585		169.755	169.755
165.328	165.328		159.938	130.65
197.929	197.929		162.129	162.129
160.835	160.835		164.012	164.012
166.593	166.593		163.819	163.819
161.223	161.223		162.474	162.474
160.433	160.433		165.965	165.965
167.285	167.285		165.378	165.378
172.365	172.365		166.379	166.379
168.008	168.008		169.731	169.731
169.737	169.737		163.3	163.3
162.649	162.649		168.177	168.177
161.497	161.497		164.615	164.615
160.847	160.847		170.108	166.783
160.759	160.759		165.296	165.296
163.503	163.503		161.883	161.883
170.216	170.216		160.989	153.894
168.462	168.462		168.387	168.387
164.085	164.085		162.061	162.061
161.883	161.883		163.235	163.235
162.32	162.32		158.997	158.997
162.502	162.502		171.09	171.09
170.994	170.994		168.021	56.6644
166.903	166.903		165.84	165.84
167.025	167.025		169.609	169.609
162.261	162.261		164.844	164.844
162.453	162.453		160.911	160.911
161.078	161.078		165.857	165.857
166.516	166.516		167.943	167.943
192.16	192.16		181.053	166.111
164.071	164.071		162.286	162.286
167.148	167.148		163.87	163.87
169.387	169.387		160.767	160.767
158.301	158.301		164.88	164.88
162.865	162.865		164.761	164.761
378.354	408.914		162.038	162.038
164.57	164.57		171.132	95.2593
174.99	174.99		168.871	168.871
161.289	161.289		161.313	172.215
171.376	171.376		165.477	165.477
166.066	166.066		163.034	163.034
169.22	169.22		162.386	162.386
165.417	165.417		252.016	212.994
163.247	163.247		161.571	182.453
171.185	171.185		166.796	166.796
165.325	165.325		164.894	164.894
161.383	161.383		164.715	164.715
160.056	160.056		170.09	170.09
161.2	161.2		164.62	164.62
160.88	160.88		164.393	164.393
163.871	163.871		165.182	165.182
168.863	168.863		163.776	163.776
160.261	160.261		163.321	163.321
161.516	161.516		161.026	161.026
160.223	160.223		163.942	202.725
159.341	159.341		161.198	48.7054
167.142	167.142		166.393	104.621
158.003	158.003		167.591	168.232
251.209	251.209		164.117	164.117
162.22	162.22		170.33	170.33
164.272	164.272		165.961	165.961
162.693	162.693		166.595	163.502
163.844	163.844		158.953	100.881
319.914	319.914		169.165	169.165
160.025	160.025		166.836	166.836
165.947	165.947		166.769	166.769
168.931	168.931		162.666	162.666
163.139	163.139		161.98	161.98
166.118	166.118		166.226	148.799
161.182	161.182		164.815	164.815
163.825	163.825		161.494	161.494
161.851	161.851		161.559	161.559
170.556	170.556		163.138	163.138
167.596	167.596		160.094	160.094
160.081	160.081		162.113	162.113
169.917	169.917		164.87	164.87
163.487	163.487		171.438	171.438
165.314	165.314		163.089	163.089
166.048	166.048		169.777	169.777
162.966	162.966		163.209	163.209
159.259	159.259		166.555	166.555
173.713	173.713		166.562	166.562
178.445	178.445		173.274	173.274
171.279	171.279		160.898	160.898
172.739	172.739		163.886	163.886
163.971	163.971		165.629	165.629
164.857	164.857		166.12	166.12
162.663	162.663		164.204	164.204
164.994	164.994		161.727	161.727
160.708	160.708		167.291	81.0421
164.307	164.307		164.615	164.615
167.012	167.012		165.581	165.581
162.167	162.167		176.672	176.672
167.468	167.468		160.802	160.802
160.435	160.435		170.543	170.543
164.504	164.504		169.483	169.483
172.422	172.422		162.799	162.799
160.291	160.291		168.407	168.407
170.185	170.185		165.366	165.366
163.177	163.177		168.623	168.623
163.554	163.554		167.094	167.094
162.329	162.329		168.939	95.6952
160.634	160.634		164.023	85.006
163.828	163.828		162.983	162.983
167.356	167.356		165.097	165.097
164.616	164.616		164.65	164.65
161.151	161.151		160.983	160.983
161.415	161.415		162.226	81.317
160.232	160.232		162.963	162.963
164.47	164.47		167.667	167.667
162.818	162.818		161.293	161.293
163.478	163.478		166.837	166.837
162.422	162.422		160.772	160.772
161.905	161.905		161.092	80.2386
165.506	165.506		161.673	161.673
165.264	165.264		163.275	163.275
165.593	165.593		165.958	115.372
166.977	166.977		161.768	161.768
164.946	164.946		158.804	158.804
163.919	212.726		172.095	148.037
165.728	165.728		163.44	107.967
161.33	161.33		161.524	88.1019
165.308	165.308		163.996	163.996
160.827	160.827		166.451	166.451
162.961	162.961		161.699	161.699
165.259	165.259		165.003	165.003
172.752	172.752		165.708	165.708
158.594	158.594		162.204	162.204
160.518	160.518		160.432	160.432
161.133	161.133		165.555	165.555
160.117	160.117		168.85	168.85
171.448	171.448		174.53	174.53
167.143	167.143		194.373	194.373
164.16	164.16		170.064	170.064
165.503	165.503		163.955	163.955
158.695	158.695		162.787	162.787
170.381	170.381		167.127	167.127
169.311	169.311		161.014	161.014
162.668	162.668		168.119	168.119
160.563	160.563		165.068	165.068
178.739	178.739		164.405	160.674
164.391	164.391		190.523	143.958
167.368	167.368		164.858	164.858
164.658	164.658		160.969	160.969
167.366	167.366		165.041	165.041
160.63	160.63		164.403	164.403
160.342	160.342		162.219	162.219
158.419	158.419		163.72	163.72
158.509	158.509		161.002	161.002
163.421	163.421		169.505	169.505
165.698	165.698		165.996	165.996
164.31	164.31		167.248	167.248
165.899	165.899		161.808	161.808
162.376	162.376		163.468	163.468
172.862	172.862		161.82	161.82
168.375	168.375		166.599	166.599
171.563	171.563		160.393	87.6005
169.065	169.065		164.343	164.343
162.095	162.095		165.496	165.496
158.564	158.564		173.263	173.263
164.03	164.03		166.172	166.172
165.621	165.621		162.372	100.008
158.916	158.916		161.154	161.154
170.625	170.625		169.011	169.011
161.905	161.905		165.322	165.322
164.119	164.119		163.305	163.305
164.642	164.642		167.396	167.396
164.715	164.715		160.982	160.982
325.467	325.467		167.224	167.224
167.919	167.919		168.74	168.74
169.286	169.286		166.226	166.226
166.298	166.298		166.272	166.272
165.017	165.017		211.25	211.25
280.724	280.724		164.168	220.474
173.412	173.412		166.127	166.127
168.841	168.841		162.484	162.484
173.77	173.77		168.161	168.161
163.902	163.902		163.098	163.098
172.355	172.355		161.666	161.666
166.878	166.878		161.707	164.564
160.977	160.977		162.976	162.976
298.494	298.494		164.048	164.048
164.35	164.35		166.407	166.407
163.7	163.7		165.967	165.967
162.499	162.499		161.63	161.63
165.126	165.126		164.987	164.987
163.196	163.196		165.661	165.661
166.157	166.157		163.931	163.931
160.365	160.365		163.908	163.908
166.268	166.268		162.252	162.252
166.433	166.433		168.559	168.559
162.393	162.393		166.49	166.49
170.037	170.037		160.546	160.546
158.773	158.773		165.562	165.562
163.083	163.083		162.94	162.94
159.652	159.652		173.382	232.877
165.556	165.556		161.882	161.882
161.151	161.151		171.463	171.463
167.807	167.807		161.83	91.1264
166.902	166.902		163.152	163.152
163.667	163.667		167.73	167.73
160.103	160.103		160.622	160.622
160.249	160.249		165.086	165.086
166.684	166.684		166.416	166.416
158.6	158.6		165.857	84.4128
160.601	160.601		167.128	83.586
169.879	169.879		168.289	168.289
162.809	162.809		161.926	161.926
169.35	169.35		217.316	217.316
170.17	170.17		160.523	160.523
228.149	228.149		169.25	169.25
167.251	167.251		159.661	159.661
164.772	164.772		168.613	168.613
159.543	159.543		173.09	173.09
172.002	172.002		196.342	138.967
165.123	165.123		164.794	164.794
159.852	159.852		164.986	164.986
165.497	165.497		160.25	160.25
164.054	164.054		166.303	166.303
167.698	167.698		164.28	164.28
173.258	173.258		164.9	164.9
247.636	247.636		162.704	162.704
165.118	165.118		160.918	160.918
170.538	170.538		161.069	161.069
161.057	161.057		168.356	64.4393
164.463	164.463		163.824	163.824
160.544	160.544		161.6	161.6
165.039	165.039		162.708	162.708
159.968	159.968		171.493	171.493
172.752	172.752		161.002	161.002
167.704	167.704		160.486	160.486
161.279	161.279		161.549	161.549
162.22	162.22		166.419	166.419
165.433	165.433		175.797	175.797
163.093	163.093		165.051	165.051
161.226	161.226		163.838	163.838
170.377	170.377		169.621	101.82
170.461	170.461		169.848	169.848
162.33	162.33		162.971	162.971
166.556	166.556		171.894	171.894
166.746	166.746		170.621	170.621
166.862	166.862		166.174	166.174
165.55	165.55		162.259	162.259
163.317	163.317		164.971	160.072
164.481	164.481		164.951	164.951
168.35	168.35		160.195	146.926
162.539	162.539		168.753	168.753
167.292	167.292		163.871	163.871
170.836	170.836		167.744	167.744
161.404	161.404		162.853	162.853
161.938	161.938		164.941	164.941
162.087	162.087		160.34	160.34
169.755	169.755		162.751	162.751
163.811	163.811		175.781	175.781
159.794	159.794		170.973	167.239
173.497	173.497		166.895	166.895
161.671	161.671		165.032	165.032
165.592	165.592		172.15	172.15
159.622	159.622		165.958	165.958
165.167	165.167		160.251	160.251
167.116	167.116		161.966	161.966
162.913	162.913		168.766	168.766
163.515	163.515		165.299	165.299
163.273	163.273		160.961	160.961
160.441	160.441		163.983	123.498
165.164	165.164		166.765	166.765
161.419	161.419		163.117	163.117
161.96	161.96		164.069	164.069
168.878	168.878		161.012	135.216
167.876	167.876		162.9	162.9
163.34	163.34		162.37	55.3504
173.567	173.567		162.602	162.602
164.196	164.196		161.528	161.528
168.805	168.805		170.744	241.063
195.37	195.37		166.107	166.107
165.451	165.451		164.444	164.444
163.23	163.23		169.881	169.881
166.133	166.133		161.455	161.455
175.162	175.162		164.125	164.125
163.637	163.637		163.59	163.59
162.052	162.052		168.565	168.565
164.644	164.644		167.76	167.76
161.556	161.556		162.309	162.309
163.393	163.393		164.139	164.139
161.701	161.701		160.574	160.574
166.115	166.115		164.505	164.505
166.708	166.708		162.099	136.919
160.706	160.706		167.633	155.405
174.565	174.565		165.172	165.172
167.472	167.472		166.946	157.509
159.607	159.607		171.084	171.084
160.268	160.268		161.445	231.098
160.793	160.793		166.394	166.394
165.06	165.06		161.547	161.547
160.808	160.808		165.312	165.312
161.649	161.649		161.156	161.156
160.977	160.977		164.311	164.311
162.625	162.625		162.31	162.31
160.293	160.293		164.823	164.823
162.918	162.918		174.023	174.023
159.658	159.658		165.037	165.037
172.752	172.752		160.764	160.764
163.374	163.374		165.258	165.258
164.342	164.342		165.085	87.6963
160.547	160.547		167.357	167.357
164.747	164.747		164.463	164.463
162.015	162.015		168.431	168.431
160.637	160.637		169.646	169.646
166.679	166.679		161.16	161.16
162.073	162.073		167.172	167.172
167.207	167.207		165.435	165.435
163.503	163.503		162.923	162.923
160.917	160.917		170.202	170.202
163.258	163.258		165.569	165.569
160.974	160.974		162.544	162.544
167.183	167.183		165.256	165.256
162.123	162.123		159.765	159.765
165.671	165.671		163.4	163.4
169.567	169.567		164.046	164.046
162.258	162.258		164.962	164.962
168.732	168.732		170.428	170.428
163.984	163.984		162.901	162.901
162.44	162.44		159.815	159.815
171.146	171.146		164.552	164.552
159.558	159.558		163.343	163.343
164.517	164.517		162.706	162.706
168.134	168.134		173.078	173.078
160.976	160.976		163.916	163.916
166.986	166.986		161.471	161.471
162.467	162.467		163.231	163.231
166.417	166.417		169.44	169.44
160.268	160.268		166.429	166.429
168.285	168.285		170.453	170.453
160.277	160.277		164.134	164.134
160.717	160.717		170.225	212.843
160.349	160.349		172.491	172.491
165.489	165.489		173.493	173.493
166.041	166.041		163.454	163.454
181.689	181.689		160.884	160.884
160.816	160.816		165.238	165.238
173.713	173.713		167.716	167.716
160.617	160.617		167.497	245.545
169.475	169.475		160.09	160.09
163.744	163.744		176.489	93.2708
159.656	159.656		165.437	165.437
161.848	161.848		170.779	167.782
167.973	167.973		162.031	162.031
160.613	160.613		166.936	166.936
162.321	162.321		161.933	161.933
170.712	170.712		163.746	163.746
162.429	162.429		162.244	162.244
159.826	159.826		163.731	163.731
160.52	160.52		166.354	166.354
160.421	160.421		185.241	185.241
160.234	160.234		165.179	165.179
168.514	168.514		166.656	104.335
162.319	162.319		162.575	162.575
162.168	162.168		161.185	161.185
182.339	182.339		160.098	160.098
167.115	167.115		165.839	165.839
162.612	162.612		166.173	166.173
168.439	168.439		165.838	165.838
159.581	159.581		288.799	137.265
245.319	245.319		166.445	166.445
160.097	160.097		165.51	165.51
167.381	167.381		177.492	177.492
162.492	162.492		160.335	160.335
158.994	158.994		161.624	161.624
171.546	171.546		99.6859	216.368
161.455	161.455		167.599	167.599
169.166	169.166		172.169	172.169
164.062	164.062		162.764	162.764
168.489	168.489		166.007	166.007
180.226	180.226		161.978	161.978
170.571	170.571		162.88	205.55
227.279	227.279		163.363	163.363
183.237	183.237		165.404	165.404
168.484	168.484		164.941	164.941
170.27	170.27		161.635	161.635
178.029	178.029		166.003	166.003
162.78	162.78		163.15	163.15
168.564	168.564		172.174	170.922
160.767	160.767		165.614	165.614
167.914	167.914		163.047	163.047
175.225	175.225		166.479	166.479
161.684	161.684		163.624	163.624
164.223	164.223		162.385	162.385
163.622	163.622		164.956	164.956
163.256	163.256		164.191	164.191
168.151	168.151		175.326	175.326
169.816	169.816		172.493	172.493
165.784	165.784		165.359	165.359
161.427	161.427		946.844	210.927
160.507	160.507		163.643	163.643
160.494	160.494		165.744	165.744
169.697	169.697		160.396	160.396
169.408	169.408		162.922	162.922
162.098	162.098		161.237	161.237
166.597	166.597		164.603	164.603
164.806	164.806		168.908	168.908
161.992	161.992		162.707	177.413
159.561	159.561		162.667	162.667
166.096	166.096		212.306	212.306
161.725	161.725		161.786	161.786
162.267	162.267		162.587	118.41
163.04	163.04		161.344	161.344
167.359	167.359		160.495	160.495
163.237	163.237		163.727	163.727
163.282	163.282		171.05	124.116
314.813	314.813		163.755	163.755
160.149	160.149		162.398	162.398
176.702	176.702		168.23	168.23
160.225	160.225		164.092	164.092
160.781	160.781		167.631	167.631
162.767	162.767		163.355	130.508
160.368	160.368		161.993	161.993
166.162	166.162		164.653	164.653
169.918	169.918		160.441	160.441
159.638	159.638		161.387	161.387
166.119	166.119		163.931	124.101
189.113	189.113		167.752	167.752
167.017	167.017		161.039	161.039
161.459	161.459		162.429	162.429
163.679	163.679		169.471	169.471
169.008	169.008		164.41	164.41
162.823	162.823		165.297	165.297
160.992	160.992		169.018	169.018
212.196	212.196		166.165	166.165
171.3	171.3		179.016	166.777
165.03	165.03		172.542	172.542
160.292	160.292		162.23	162.23
160.619	160.619		168.576	168.576
167.185	167.185		224.42	254.813
165.99	165.99		165.29	165.29
163.336	163.336		160.506	160.506
172.109	172.109		166.927	166.927
172.151	172.151		171.092	171.092
169.981	169.981		164.456	164.456
161.967	161.967		160.301	160.301
163.18	163.18		161.444	161.444
167.47	167.47		173.233	173.233
168.645	168.645		163.425	163.425
164.412	164.412		165.088	165.088
161.928	161.928		166.19	166.19
167.106	167.106		167.823	167.823
170.629	170.629		163.224	163.224
161.992	161.992		167.419	167.419
164.442	164.442		162.738	162.738
159.753	159.753		163.953	163.953
165.429	165.429		162.279	162.279
171.226	171.226		160.367	160.367
162.06	162.06		170.728	170.728
173.366	173.366		161.635	161.635
159.895	159.895		164.307	164.307
166.535	166.535		160	160
166.53	166.53		167.201	167.201
228.019	228.019		160.817	160.817
165.143	165.143		286.571	279.833
260.575	260.575		167.857	167.857
168.681	168.681		162.398	215.989
160.2	160.2		163.203	163.203
159.682	159.682		171.615	171.615
162.544	162.544		164.735	74.871
165.1	165.1		161.249	161.249
162.079	162.079		163.093	163.093
164.356	164.356		161.158	161.158
162.488	162.488		161.431	161.431
368.74	368.74		161.114	161.114
165.064	165.064		160.418	160.418
170.703	170.703		164.003	164.003
165.14	165.14		165.024	165.024
184.598	184.598		168.428	168.428
166.63	166.63		167.567	167.567
162.901	162.901		162.637	162.637
163.762	163.762		163.937	163.937
167.395	167.395		165.459	165.459
173.961	173.961		163.914	163.914
159.814	159.814		164.433	164.433
164.87	164.87		283.733	264.047
162.347	162.347		162.269	162.269
160.775	160.775		163.975	163.975
166.711	166.711		163.71	163.71
170.908	170.908		166.379	107.15
159.978	159.978		164.83	136.602
161.511	161.511		162.223	162.223
172.88	172.88		166.206	166.206
238.277	238.277		171.069	171.069
171.411	171.411		163.287	163.287
161.473	161.473		162.156	162.156
167.808	167.808		162.67	162.67
161.475	161.475		161.982	172.701
170.518	170.518		160.795	66.556
248.615	248.615		162.468	162.468
163.06	163.06		162.956	162.956
171.676	171.676		174.668	174.668
164.415	164.415		162.58	162.58
168.072	168.072		163.44	163.44
165.099	165.099		168.52	168.52
168.917	168.917		163.916	95.0306
159.979	159.979		164.288	164.288
163.442	163.442		167.178	167.178
167.062	167.062		162.005	162.005
161.603	161.603		170.798	170.798
164.378	164.378		166.036	166.036
166.27	166.27		162.819	162.819
163.13	163.13		170.284	170.284
165.8	165.8		165.845	165.845
167.701	167.701		170.744	170.744
161.075	161.075		163.39	163.39
165.608	165.608		164.321	164.321
170.527	170.527		163.934	163.934
161.408	161.408		160.456	160.456
168.308	168.308		161.976	161.976
172.285	172.285		161.037	161.037
160.998	160.998		162.998	162.998
160.48	160.48		160.598	160.598
169.586	169.586		170.665	170.665
159.086	159.086		161.596	161.596
163.746	163.746		164.193	164.193
163.318	163.318		168.563	168.563
160.558	160.558		166.718	124.159
162.267	162.267		171.301	171.301
235.814	235.814		163.093	163.093
166.755	166.755		171.415	171.415
160.563	160.563		167.532	167.532
165.797	165.797		281.243	99.1576
160.763	160.763		176.289	176.289
164.873	164.873		166.542	166.542
168.541	168.541		165.131	165.131
167.157	167.157		162.362	162.362
160.896	160.896		165.315	164.832
164.221	164.221		162.587	128.049
160.478	160.478		166.669	166.669
162.921	162.921		168.726	168.726
165.405	165.405		165.633	165.633
165.572	165.572		171.644	147.595
160.815	160.815		160.781	160.781
170.085	170.085		164.161	164.161
161.781	161.781		163.655	163.655
167.108	167.108		162.761	162.761
166.456	166.456		169.236	169.236
162.017	162.017		161.871	161.871
160.763	160.763		165.207	249.949
163.695	163.695		159.654	180.749
158.807	158.807		164.773	220.629
160.683	160.683		162.858	162.858
161.916	161.916		167.119	167.119
166.795	166.795		160.489	160.489
252.888	239.573		167.335	167.335
164.236	164.236		162.794	162.794
160.315	160.315		167.187	167.187
163.333	163.333		164.312	164.312
167.694	167.694		164.788	164.788
161.456	161.456		167.424	167.424
164.926	164.926		162.009	162.009
164.175	164.175		163.519	163.519
167.571	167.571		161.246	161.246
265.99	265.99		212.196	212.196
167.572	167.572		163.152	157.737
160.525	160.525		179.211	221.527
164.204	164.204		163.943	163.943
162.891	162.891		161.771	161.771
164.932	164.932		162.491	42.0817
159.92	159.92		160.457	160.457
206.268	206.268		176.724	141.826
161.218	161.218		166.126	166.126
159.953	159.953		174.991	169.383
160.84	160.84		160.203	75.2374
160.977	160.977		168.65	168.65
160.335	160.335		168.466	168.466
163.072	163.072		162.859	221.257
167.534	167.534		179.174	179.174
177.083	177.083		164.751	137.089
172.496	172.496		165.285	165.285
162.168	162.168		169.269	116.342
169.591	169.591		167.123	167.123
174.39	174.39		179.776	244.579
161.02	161.02		160.738	160.738
160.184	160.184		165.837	165.837
160.919	160.919		163.484	163.484
163.948	163.948		166.256	166.256
167.127	167.127		162.389	162.389
161.253	161.253		164.518	164.518
162.838	162.838		166.894	166.894
164.308	164.308		172.906	172.906
164.88	164.88		163.848	163.848
160.34	160.34		160.278	106.441
168.131	168.131		168.007	168.007
160.516	160.516		161.331	161.332
169.236	169.236		165.371	165.371
160.595	160.595		165.953	165.953
168.381	168.381		164.108	164.108
166.382	166.382		161.726	161.726
161.46	161.46		160.954	172.743
161.363	161.363		165.125	165.125
160.771	160.771		166.516	166.516
168.433	168.433		162.983	162.983
161.147	161.147		161.646	161.646
160.329	160.329		166.403	166.403
159.016	159.016		163.407	163.407
160.682	160.682		164.437	164.437
161.316	161.316		161.689	161.689
161.852	75.1211		161.153	161.153
160.538	160.538		169.982	169.982
164.794	164.794		159.704	159.704
167.218	167.218		159.573	159.573
164.132	164.132		161.785	161.785
160.179	160.179		164.45	164.45
161.474	161.474		162.918	162.918
164.312	164.312		163.549	163.549
163.148	163.148		162.63	162.63
171.41	171.41		275.418	218.109
163.841	163.841		161.684	161.684
166.504	166.504		160.619	74.668
161.842	161.842		184.044	184.044
165.695	165.695		165.277	143.597
165.483	165.483		162.341	162.341
165.537	165.537		162.114	162.114
170.189	170.189		185.775	185.775
165.696	165.696		158.823	68.9701
164.931	164.931		166.317	166.317
164.93	164.93		164.895	164.895
161.707	161.707		162.773	162.773
162.496	162.496		166.413	166.413
168.04	168.04		160.673	160.673
174.038	174.038		160.422	160.422
164.141	164.141		164.781	164.781
167.6	167.6		171.722	171.722
163.355	163.355		160.621	160.621
161.966	161.966		167.842	167.842
169.566	169.566		191.317	191.317
161.701	161.701		164.61	97.339
160.335	160.335		162.725	162.725
172.177	172.177		164.016	164.016
162.642	162.642		166.987	166.987
164.907	164.907		170.237	190.57
168.205	168.205		166.064	166.064
167.357	167.357		162.524	162.524
162.028	162.028		166.459	166.459
161.776	161.776		167.473	167.473
167.139	167.139		167.48	167.48
168.819	168.819		160.411	194.76
168.518	168.518		163.416	94.5757
172.961	172.961		162.402	162.402
161.059	161.059		164.862	164.862
169.685	169.685		177.201	177.201
163.207	163.207		163.914	145.299
161.704	161.704		161.79	161.79
169.913	169.913		166.211	166.211
164.543	164.543		171.007	171.007
165.192	165.192		162.873	162.873
159.361	159.361		164.548	164.548
160.712	160.712		167.268	167.268
160.197	160.197		163.133	163.133
159.508	159.508		163.988	125.157
160.36	160.36		161.337	161.337
170.411	170.411		160.023	160.023
168.965	168.965		170.436	170.436
162.111	162.111		166.506	166.506
163.747	163.747		167.725	167.725
158.603	158.603		162.244	162.244
159.452	159.452		173.782	112.973
160.766	160.766		180.289	185.251
159.603	159.603		163.802	163.802
168.157	168.157		173.038	173.038
163.663	163.663		167.16	167.16
163.645	163.645		169.842	169.842
160.876	160.876		167.359	167.359
161.382	161.382		165.531	165.531
164.147	164.147		168.38	168.38
162.54	162.54		162.555	162.555
164.122	164.122		163.045	163.045
162.106	162.106		164.398	164.398
160.92	160.92		161.194	161.194
159.834	159.834		164.882	164.882
165.573	165.573		166.228	166.228
168.381	168.381		163.565	128.168
169.176	169.176		166.707	166.707
163.361	163.361		205.409	105.872
162.545	162.545		165.185	165.185
160.91	160.91		172.871	172.871
164.271	164.271		164.968	164.968
162.143	162.143		162.634	71.6546
171.769	171.769		163.673	163.673
165.922	165.922		161.152	161.152
167.251	167.251		220.061	220.061
163.959	163.959		165.254	165.254
169.654	169.654		168.314	253.509
203.412	203.412		163.497	163.497
168.598	168.598		160.529	160.529
172.907	172.907		167.097	167.097
173.286	173.286		193.75	193.75
161.082	161.082		164.977	164.977
160.653	160.653		164.292	164.292
173.218	173.218		177.826	177.826
182.034	182.034		166.512	166.512
166.242	166.242		171.502	171.502
164.736	164.736		171.621	171.621
166.734	166.734		169.012	169.012
170.682	170.682		166.881	166.881
162.199	162.199		166.001	166.001
160.57	160.57		163.96	163.96
161.514	161.514		160.216	160.216
161.227	161.227		169.386	169.386
166.499	166.499		161.893	163.016
165.247	165.247		162.885	162.823
161.563	161.563		165.235	165.235
161.216	161.216		161.114	161.114
172.042	172.042		165.409	218.332
160.487	160.487		166.325	166.325
164.577	164.577		168.801	168.801
172.996	172.996		160.129	160.129
164.915	164.915		163.57	163.57
160.567	160.567		166.261	166.261
165.145	165.145		169.568	169.568
173.647	173.647		162.291	162.291
162.853	162.853		165.197	165.197
171.788	171.788		166.141	166.141
163.009	163.009		171.5	104.287
166.91	166.91		166.762	166.762
170.997	170.997		166.079	166.079
163.343	163.343		161.457	161.457
177.822	177.822		164.6	163.041
168.054	168.054		165.71	165.71
166.509	166.509		161.286	161.286
160.36	160.36		160.775	160.775
168.213	168.213		161.307	161.307
162.033	162.033		165.445	165.445
174.789	174.789		163.355	163.355
165.137	165.137		169.681	89.1167
166.698	166.698		189.752	189.752
180.291	180.291		162.598	111.034
164.654	164.654		160.813	79.8734
158.437	158.437		166.758	166.758
162.181	162.181		162.734	162.734
166.738	166.738		163.288	163.288
167.132	167.132		166.526	132.731
161.31	161.31		162.607	162.607
165.997	165.997		163.707	163.707
159.961	159.961		163.908	163.908
171.871	171.871		168.321	168.321
162.818	162.818		169.543	169.543
162.443	162.443		166.213	166.213
161.625	161.625		163.042	163.042
162.697	162.697		162.939	162.939
170.435	170.435		164.121	164.121
160.911	160.911		170.187	170.187
166.593	166.593		164.474	164.474
169.88	169.88		194.585	194.585
162.466	162.466		161.192	161.192
166.629	166.629		171.258	171.258
161.633	161.633		160.536	160.536
165.945	165.945		165.834	165.834
163.549	163.549		171.829	171.829
169.356	169.356		217.32	217.32
160.272	160.272		165.943	165.943
158.267	158.267		165.47	165.47
167.73	167.73		166.017	166.017
163.586	163.586		161.05	213.262
168.259	168.259		162.718	162.718
160.607	160.607		168.385	168.385
160.144	160.144		162.92	162.92
169.37	169.37		160.712	160.712
160.57	160.57		163.534	163.534
164.235	164.235		160.188	160.188
162.283	162.283		245.096	215.094
161.693	161.693		164.208	164.208
175.563	175.563		181.667	181.667
168.587	168.587		171.21	171.21
165.713	165.713		168.387	168.387
159.813	159.813		163.653	163.653
161.776	161.776		161.443	163.443
162.899	162.899		165.252	165.252
186.206	186.206		161.692	161.692
172.533	172.533		162.771	162.771
163.441	163.441		166.458	166.458
171.006	171.006		162.214	162.214
161.812	161.812		163.017	163.017
162.469	162.469		161.425	161.425
166.648	166.648		162.564	54.037
173.568	173.568		166.363	106.874
162.228	162.228		162.037	162.037
160.036	160.036		162.646	162.646
166.266	166.266		164.399	164.399
159.524	159.524		168.865	168.865
163.495	163.495		164.699	137.434
172.627	172.627		168.592	168.592
169.035	169.035		169.507	169.507
162.818	162.818		162.284	162.284
165.253	165.253		162.191	162.191
164.345	164.345		163.863	163.863
171.658	171.658		169.827	169.827
164.243	164.243		168.128	168.128
164.884	164.884		160.116	132.177
162.725	162.725		163.501	163.501
163.885	163.885		162.891	162.891
162.507	162.507		167.822	167.822
163.855	163.855		164.781	164.781
247.846	247.846		160.726	160.726
160.802	160.802		170.297	170.297
163.607	163.607		165.057	165.057
166.874	166.874		163.641	163.641
166.228	166.228		162.808	162.808
225.288	225.288		167.513	167.513
170.021	170.021		162.006	162.006
163.66	163.66		163.653	171.242
164.131	164.131		166.44	166.44
169.741	169.741		162.424	162.424
166.721	166.721		169.188	169.188
167.511	167.511		161.259	161.259
160.348	160.348		159.675	159.675
164.218	164.218		164.563	164.563
163.785	163.785		163.323	163.323
164.762	164.762		162.958	162.958
169.49	169.49		163.261	163.261
160.436	160.436		164.237	164.237
160.212	160.212		164.977	164.977
168.387	168.387		161.658	144.733
167.266	167.266		167.592	167.592
166.881	166.881		163.299	163.299
165.755	165.755		162.03	162.03
161.001	161.001		165.351	165.351
177.522	177.522		161.916	161.916
167.406	167.406		161.375	161.375
166.707	166.707		166.554	166.554
161.282	161.282		166.118	166.118
167.291	167.291		168.191	168.191
165.803	165.803		168.263	168.263
160.229	160.229		160.875	160.875
160.991	160.991		170.187	170.187
160.754	160.754		161.448	161.448
160.387	160.387		164.858	164.858
158.159	158.159		168.707	168.707
161.601	161.601		282.615	282.615
177.575	177.575		166.979	74.8559
158.999	158.999		161.839	161.839
165.332	165.332		164.049	164.049
158.782	158.782		159.923	159.923
165.905	165.905		168.29	168.29
165.346	165.346		159.972	159.972
160.727	160.727		160.782	160.782
165.323	165.323		164.558	164.558
160.067	160.067		162.315	162.315
165.034	165.034		181.488	181.488
163.583	163.583		170.359	170.359
162.351	162.351		162.093	162.093
174.452	174.452		163.456	103.323
166.704	166.704		165.037	165.037
163.047	163.047		163.241	163.241
223.249	223.249		164.674	164.674
194.795	194.795		163.726	163.726
162.45	162.45		163.53	163.53
167.311	167.311		203.588	203.588
160.594	160.594		164.619	164.619
159.847	159.847		168.664	168.664
160.3	160.3		162.508	162.508
163.204	163.204		165.9	165.9
166.004	166.004		476.627	168.055
163.322	163.322		162.593	162.593
169.594	169.594		165.587	165.587
158.992	158.992		160.544	160.544
165.844	165.844		162.785	162.785
160.685	160.685		166.419	166.419
165.029	165.029		163.706	163.706
167.471	167.471		165.648	165.648
169.668	169.668		160.581	160.581
167.306	167.306		162.174	162.174
160.322	160.322		163.167	133.971
160.856	160.856		168.56	168.56
170.025	170.025		168.093	168.093
160.77	160.77		167.913	167.913
159.898	159.898		161.911	161.911
163.351	163.351		166.587	166.587
164.59	164.59		161.424	161.424
164.998	164.998		170.88	67.3177
165.779	165.779		161.376	161.376
162.164	162.164		162.694	162.694
164.454	164.454		167.299	167.299
162.309	162.309		161.964	161.964
165.231	165.231		168.728	168.728
166.157	166.157		167.071	167.071
162.221	162.221		168.461	168.461
160.249	160.249		164.001	164.001
162.754	162.754		168.305	168.305
164.931	164.931		162.575	162.575
165.041	165.041		164.037	164.037
162.924	162.924		160.463	160.463
165.582	165.582		166.273	166.273
171.643	171.643		168.888	168.888
171.067	171.067		161.459	161.459
229.614	229.614		165.211	170.632
163.45	163.45		163.196	163.196
160.512	160.512		163.174	163.174
160.456	160.456		163.225	163.225
170.655	170.655		164.096	164.096
160.1	160.1		163.526	163.526
175.322	175.322		164.603	164.603
163.382	163.382		164.808	164.808
165.365	165.365		161.678	161.678
165.22	165.22		165.655	165.655
163.585	163.585		166.775	166.775
161.632	161.632		164.977	164.977
165.565	165.565		164.497	164.497
162.077	162.077		162.385	162.385
161.037	161.037		166.932	166.932
160.49	160.49		160.953	111.082
158.658	158.658		162.848	162.848
169.578	169.578		164.932	164.932
165.235	165.235		161.706	161.706
160.282	160.282		160.345	160.345
166.697	166.697		162.631	162.631
160.422	160.422		166.668	166.668
161.215	161.215		169.885	169.885
167.058	167.058		201.539	201.539
163.677	163.677		161.485	161.485
159.904	159.904		166.176	166.176
161.627	161.627		170.947	170.947
160.555	160.555		178.288	175.116
163.547	163.547		161.962	137.89
166.972	166.972		163.991	163.991
161.528	161.528		165.828	165.828
161.375	161.375		161.85	161.85
166.336	166.336		174.526	174.526
165.015	165.015		168.592	168.592
161.473	161.473		163.133	163.133
166.635	166.635		161.314	161.314
160.064	160.064		213.417	213.417
160.702	160.702		163.372	163.372
161.148	161.148		162.97	162.97
247.835	247.835		167.272	72.8517
166.577	166.577		163.468	163.468
168.479	168.479		173.452	173.452
163.083	163.083		167.959	90.4144
161.181	161.181		165.898	165.898
161.175	161.175		166.032	166.032
159.887	159.887		168.538	168.538
167.795	167.795		165.428	165.428
169.53	169.53		165.606	165.606
160.68	160.68		164.947	164.947
166.205	166.205		162.528	162.528
169.081	169.081		167.68	167.68
170.807	170.807		164.876	164.876
162.653	162.653		171.856	171.856
160.31	160.31		162.698	162.698
166.587	166.587		161.986	161.986
167.201	167.201		167.98	167.98
160.339	160.339		171.841	171.841
162.596	162.596		161.11	130.89
160.643	160.643		164.816	164.816
163.773	163.773		172.587	172.587
161.9	161.9		163.902	163.902
164.866	164.866		164.226	164.226
159.372	159.372		163.808	163.808
163.677	163.677		162.439	162.439
174.243	174.243		167.556	167.556
163.378	163.378		170.311	170.311
174.207	174.207		158.49	158.49
163.953	163.953		166.243	166.243
160.263	160.263		163.257	163.257
163.308	163.308		161.033	161.033
161.97	161.97		171.929	171.929
160.619	160.619		161.59	161.59
161.635	161.635		169.937	168.977
161.327	161.327		162.368	162.368
161.013	161.013		161.226	161.226
166.219	166.219		168.638	168.638
160.337	160.337		169.733	169.733
161.594	161.594		162.44	225.096
171.934	171.934		162.165	162.165
162.766	162.766		167.131	146.475
170.481	170.481		167.984	167.984
161.878	161.878		162.577	62.9138
158.637	158.637		173.067	173.067
170.299	170.299		166.122	199.451
162.155	162.155		166.496	166.496
162.902	162.902		175.321	175.321
160.478	160.478		167.15	167.15
170.264	170.264		163.746	163.746
165.649	165.649		164.54	164.54
354.108	354.108		161.021	161.021
163.477	163.477		164.149	164.149
170.697	170.697		161.007	161.007
168.663	168.663		174.207	174.207
159.115	159.115		171.374	171.374
164.153	164.153		161.049	161.049
164.986	164.986		163.595	163.595
163.465	163.465		161.624	161.624
164.502	164.502		170.996	170.996
163.596	163.596		162.871	162.871
168.809	168.809		166.18	166.18
170.078	170.078		162.101	162.101
160.753	160.753		159.279	159.596
162.733	162.733		164.023	164.023
160.802	160.802		161.162	161.162
163.461	163.461		161.788	161.788
164.22	164.22		161.569	161.569
161.293	161.293		166.685	166.685
159.452	159.452		163.724	163.724
166.582	166.582		163.972	163.972
161.817	161.817		192.06	203.884
172.541	172.541		165.036	165.036
157.609	157.609		162.619	162.619
160.723	160.723		160.074	107.782
167.238	167.238		166.429	166.429
164.759	164.759		164.121	164.121
164.455	164.455		161.112	161.112
170.978	170.978		165.355	165.355
160.762	160.762		160.552	160.552
159.778	159.778		170.716	170.716
163.778	163.778		171.035	171.035
168.61	168.61		160.844	160.844
164.615	164.615		163.072	163.072
161.564	161.564		163.464	163.464
161.205	161.205		161.842	161.842
161.226	161.226		165.172	165.172
171.545	171.545		173.763	173.763
165.475	165.475		163.594	163.594
170.087	170.087		160.879	160.879
167.795	167.795		165.48	165.48
168.446	168.446		162.975	162.975
170.621	170.621		165.674	165.674
161.285	161.285		164.198	164.198
163.932	163.932		161.61	161.61
163.25	163.25		163.189	145.722
168.601	168.601		166.179	109.643
337.109	337.109		160.186	223.209
162.022	162.022		163.726	163.726
160.697	160.697		162.332	162.332
160.141	160.141		162.326	162.326
165.628	165.628		166.501	166.501
160.469	160.469		168.117	168.117
171.358	171.358		162.465	162.465
161.387	161.387		162.643	162.643
162.954	162.954		164.53	126.089
160.535	160.535		167.475	167.475
160.898	160.898		161.848	121.052
170.691	170.691		170.45	117.365
173.989	173.989		164.05	177.565
162.514	162.514		159.486	159.486
161.085	161.085		168.783	168.783
169.732	169.732		165.866	165.866
230.274	230.274		163.013	163.013
165.154	165.154		162.571	162.571
161.02	161.02		162.109	162.109
170.729	170.729		165.078	156.561
165.378	165.378		165.512	53.2955
168.674	168.674		168.468	168.468
166.801	166.801		198.99	198.99
162.328	162.328		168.289	168.289
162.778	162.778		162.662	133.711
161.19	161.19		160.648	160.648
159.426	159.426		160.21	160.21
165.487	165.487		163.339	163.339
167.975	167.975		169.135	169.135
161.985	161.985		160.442	160.442
166.189	166.189		167.828	147.724
170.297	170.297		165.858	165.858
169.317	169.317		164.521	164.521
162.636	162.636		157.975	157.975
162.304	162.304		162.991	162.991
168.023	168.023		892.411	345.789
214.757	214.757		160.575	160.575
159.67	159.67		164.884	164.884
166.196	166.196		169.684	169.684
168.986	168.986		162.136	162.136
157.889	157.889		164.608	164.608
164.288	164.288		165.095	165.095
167.806	167.806		162.59	162.59
251.445	251.445		163.802	163.802
165.621	165.621		163.853	163.853
186.262	186.262		161.91	161.91
161.157	161.157		170.552	170.552
165.572	165.572		160.253	160.253
168.354	168.354		167.951	167.951
162.272	162.272		168.963	168.963
163.477	163.477		161.346	161.346
160.864	160.864		163.997	163.997
162.181	162.181		163.324	163.324
162.53	162.53		160.875	160.875
160.013	160.013		165.86	165.86
167.934	167.934		161.81	161.81
160.186	160.186		163.32	163.32
165.782	165.782		160.493	160.493
167.15	167.15		170.007	170.007
166.623	166.623		171.701	171.701
158.752	158.752		161.958	161.958
161.692	161.692		165.267	165.267
169.14	169.14		165.306	165.306
168.212	168.212		165.33	165.33
170.343	170.343		161.192	161.192
164.475	164.475		162.031	162.031
163.452	163.452		166.106	166.106
167.757	167.757		161.066	161.066
163.312	163.312		170.95	170.95
170.194	170.194		169.341	169.341
172.117	172.117		161.51	155.876
164.454	164.454		165.343	165.343
166.199	166.199		164.951	164.951
163.034	163.034		159.219	159.219
176.949	176.949		163.271	163.271
232.977	232.977		160.166	160.166
161.596	161.596		163.932	163.932
160.643	160.643		161.253	161.253
160.479	160.479		166.103	166.103
164.515	164.515		161.986	161.986
164.096	164.096		163.399	163.399
164.874	164.874		165.995	165.995
160.671	160.671		169.179	154.142
164.673	164.673		161.787	161.787
169.768	169.768		161.499	161.499
166.148	166.148		159.467	159.467
162.301	162.301		164.538	164.538
165.187	165.187		164.55	164.55
168.07	168.07		164.705	164.705
163.159	163.159		158.822	158.822
163.12	163.12		165.746	165.746
165.239	165.239		164.701	164.701
172.337	172.337		168.758	168.758
160.816	160.816		165.281	165.281
168.378	168.378		161.335	126.171
160.526	160.526		166.885	166.885
165.635	165.635		166.226	166.226
169.414	169.414		167.229	167.229
162.226	162.226		163.893	163.893
168.522	168.522		169.741	169.741
169.091	169.091		166	167.686
159.669	159.669		160.279	160.279
167.807	167.807		163.556	163.556
165.751	165.751		161.175	161.175
170.408	170.408		175.137	175.137
166.218	166.218		163.169	163.169
159.247	159.247		164.659	164.659
165.43	165.43		166.492	166.492
162.975	162.975		159.992	159.992
164.07	164.07		160.742	160.742
167.634	167.634		161.819	161.819
161.939	161.939		167.018	167.018
170.179	170.179		160.939	160.939
172.72	172.72		169.159	169.159
160.41	160.41		172.135	172.135
168.952	168.952		218.668	218.668
159.322	159.322		162.207	162.207
322.51	322.51		166.913	166.913
160.181	160.181		160.592	160.592
166.929	166.929		170.405	170.405
163.604	163.604		166.179	166.179
163.143	163.143		166.536	166.536
165.385	165.385		163.762	163.762
163.968	163.968		169.851	169.851
164.351	164.351		166.721	71.816
196.828	196.828		163.699	163.699
163.918	163.918		165.379	165.379
218.32	218.32		163.397	163.397
158.953	158.953		167.598	167.598
171.677	171.677		165.736	165.736
165.494	165.494		165.96	165.96
161.22	161.22		166.918	77.1893
169.263	169.263		163.201	163.201
159.669	159.669		165.313	165.313
159.869	159.869		167.339	167.339
163.574	163.574		162.606	162.606
165.29	165.29		165.202	165.202
171.29	171.29		165.181	165.181
166.463	166.463		164.209	164.209
163.949	163.949		161.192	161.192
168.413	168.413		222.064	174.593
162.367	162.367		160.541	160.541
160.465	160.465		163.755	163.755
161.415	161.415		165.102	193.215
164.057	164.057		164.958	135.319
162.459	162.459		160.509	160.509
167.948	167.948		161.595	161.595
169.81	169.81		164.216	164.216
166.173	166.173		166.362	166.362
163.321	163.321		161.681	161.681
161.324	161.324		174.492	174.492
170.856	170.856		161.865	161.865
190.841	190.841		168.937	168.937
166.3	166.3		162.546	162.546
160.638	160.638		166.991	166.991
167.675	167.675		162.165	162.165
171.377	171.377		217.498	210.57
163.952	163.952		171.328	171.328
166.638	166.638		159.604	159.604
162.165	162.165		174.165	174.165
172.351	172.351		161.663	161.663
159.976	159.976		163.419	163.419
161.324	161.324		165.351	165.351
168.388	168.388		167.857	167.857
167.111	167.111		170.972	170.972
158.98	158.98		166.527	166.527
165.519	165.519		167.587	167.587
160.675	160.675		168.081	168.081
172.952	172.952		169.48	169.48
160.172	160.172		164.198	164.198
167.122	167.122		163.176	119.408
168.071	168.071		164.137	164.137
164.244	164.244		162.594	75.7656
168.771	168.771		163.683	163.683
161.18	161.18		162.879	162.879
175.688	175.688		207.339	207.339
164.267	164.267		165.228	165.228
161.229	161.229		162.048	162.048
160.402	160.402		169.444	169.444
168.679	168.679		161.581	161.581
168.374	168.374		166.493	166.493
164.441	164.441		172.401	145.813
164.637	164.637		162.338	162.338
162.416	162.416		165.282	165.282
161.086	161.086		167.633	154.998
162.946	162.946		165.187	165.187
163.538	163.538		162.679	162.679
162.252	162.252		162.635	162.635
260.949	260.949		171.21	171.21
163.013	163.013		164.257	150.758
288.691	288.691		162.427	142.224
171.38	171.38		161.558	161.558
162.189	162.189		164.431	164.431
164.635	164.635		167.084	167.084
162.428	162.428		168.69	168.69
164.119	164.119		165.444	165.444
171.508	171.508		166.456	166.456
161.06	161.06		162.753	162.753
169.279	169.279		163.555	163.555
170.576	170.576		162.326	162.326
226.004	226.004		163.043	163.043
160.268	160.268		164.533	164.533
165.093	165.093		165.6	165.6
309.657	309.657		163.145	163.145
163.284	163.284		166.562	166.562
167.937	167.937		166.183	166.183
231.084	231.084		171.307	171.307
160.656	160.656		164.753	164.753
161	161		163.714	163.714
160.742	160.742		175.066	175.066
158.953	158.953		162.948	162.948
161.711	161.711		168.762	168.762
169.075	169.075		164.818	164.818
161.646	161.646		162.824	162.824
286.128	286.128		165.352	165.352
163.459	163.459		162.453	162.453
163.082	163.082		161.844	161.844
163.749	163.749		239.92	236.146
163.91	163.91		166.817	166.817
162.037	162.037		160.747	160.747
169.161	169.161		168.701	133.011
161.641	161.641		166.973	166.973
163.546	163.546		164.332	164.332
160.092	160.092		167.997	167.997
160.927	160.927		162.038	162.038
169.852	169.852		165.752	165.752
161.807	161.807		163.625	163.625
160.779	160.779		162.877	162.877
160.39	160.39		163.624	163.624
170.061	170.061		170.755	170.755
166.322	166.322		165.908	165.908
167.427	167.427		161.588	161.588
165.503	165.503		161.923	161.923
165.257	165.257		164.058	164.058
169.235	169.235		166.407	166.407
165.612	165.612		164.979	164.979
160.109	160.109		164.107	164.107
212.716	212.716		163.771	163.771
165.497	165.497		240.051	240.051
168.677	168.677		171.752	171.752
176.84	176.84		162.765	162.765
161.042	161.042		162.066	162.066
161.901	161.901		161.491	161.491
158.832	158.832		160.451	155.901
165.616	165.616		164.707	157.995
161.015	161.015		161.014	116.894
163.213	163.213		163.576	104.086
171.783	171.783		163.047	163.047
164.245	164.245		170.008	170.008
163.843	163.843		168.519	168.519
161.227	161.227		162.528	162.528
174.403	174.403		166.456	166.456
170.397	170.397		162.045	157.941
165.069	165.069		168.312	168.312
163.633	163.633		162.744	162.744
161.692	161.692		164.772	164.772
161.909	161.909		162.311	162.311
163.52	163.52		165.514	165.514
165.36	165.36		163.439	163.439
161.698	161.698		161.006	161.006
162.152	162.152		161.212	161.212
167.128	167.128		162.46	162.46
163.484	163.484		165.677	165.677
169.412	169.412		161.956	161.956
162.949	162.949		167.876	167.876
164.301	164.301		161.488	161.488
161.847	161.847		158.893	158.893
373.474	373.474		160.303	160.303
158.221	158.221		162.559	162.559
161.905	161.905		171.352	100.21
171.334	171.334		171.535	171.535
174.485	174.485		165.038	165.038
161.034	161.034		165.29	165.29
172.6	172.6		164.29	108.114
163.329	163.329		171.592	136.08
165.635	165.635		171.163	171.163
163.85	163.85		162.1	162.1
161.995	161.995		166.662	166.662
169.075	169.075		162.912	162.912
160.401	160.401		168.566	168.566
166.071	166.071		168.089	168.089
165.866	165.866		162.537	162.537
165.657	165.657		173.455	173.455
236.132	236.132		164.021	72.2489
159.114	159.114		164.086	151.861
159.869	159.869		167.714	167.714
170.181	170.181		166.315	166.315
163.676	163.676		161.875	161.875
168.2	168.2		161.526	161.526
164.241	164.241		162.952	162.952
160.2	160.2		166.579	166.579
166.523	166.523		165.675	165.675
171.376	171.376		161.687	161.687
165.31	165.31		160.285	160.285
160.54	160.54		164.836	164.836
166.706	166.706		167.311	167.311
165.577	165.577		160.107	160.107
169.08	169.08		162.517	162.517
162.062	162.062		162.804	162.804
165.32	165.32		164.539	164.539
159.587	159.587		160.737	160.737
161.292	161.292		165.152	165.152
176.692	176.692		168.875	168.875
168.992	168.992		164.281	164.281
161.338	161.338		167.309	156.354
161.956	161.956		169.645	152.981
162.68	162.68		165.164	165.164
177.889	177.889		165.004	165.004
160.794	160.794		161.701	161.701
159.558	159.558		165.333	165.333
162.519	162.519		158.698	182.036
166.712	166.712		165.835	165.835
162.544	162.544		163.544	163.544
160.502	160.502		163.122	163.122
160.876	160.876		161.718	161.718
170.129	170.129		179.473	179.473
160.609	160.609		170.682	170.682
159.161	159.161		162.63	162.63
164.939	164.939		160.532	160.532
164.564	164.564		162.374	162.374
164.948	164.948		172.445	172.445
161.935	161.935		169.827	169.827
163.371	163.371		161.584	161.584
247.151	247.151		162.366	162.366
163.801	163.801		165.926	165.926
160.012	160.012		169.318	93.1846
165.032	165.032		160.574	160.574
164.208	164.208		164.424	164.424
167.893	167.893		161.553	161.553
168.459	168.459		166.461	166.461
166.279	166.279		165.885	141.092
161.964	161.964		159.974	159.974
159.372	159.372		168.177	168.177
167.416	167.416		162.471	162.471
171.334	171.334		161.558	161.558
173.686	173.686		160.336	160.336
166.456	166.456		169.914	169.914
161.45	161.45		165.091	165.091
166.834	166.834		163.255	86.815
174.042	174.042		162.403	162.403
165.054	165.054		162.765	162.765
162.919	162.919		168.516	65.4273
289.559	289.559		164.645	164.645
161.026	161.026		166.697	166.697
164.718	164.718		167.44	167.44
167.237	167.237		165.242	165.242
162.479	162.479		164.957	74.4004
164.684	164.684		166.069	166.069
167.27	167.27		166.064	166.064
158.966	158.966		161.989	161.989
160.492	160.492		160.529	160.529
162.51	162.51		164.059	164.059
167.847	167.847		163.362	163.362
175.32	175.32		164.631	164.631
160.073	160.073		168.923	168.923
434.645	434.645		166.452	160.375
160.042	160.042		161.014	161.014
165.04	165.04		170.034	170.034
164.327	164.327		160.95	160.95
162.791	162.791		161.25	161.25
159.788	159.788		167.482	167.482
159.189	159.189		166.048	166.048
169.887	169.887		170.725	173.379
160.627	160.627		160.928	160.928
164.341	164.341		168.648	168.648
175.452	175.452		161.471	161.471
163.163	163.163		162.691	162.691
160.13	160.13		160.644	160.644
186.465	186.465		163.656	163.656
228.999	228.999		170.988	179.745
161.346	161.346		165.531	113.609
160.438	160.438		168.008	168.008
163.526	163.526		174.384	174.384
163.194	163.194		169.888	169.888
162.103	162.103		164.424	164.424
160.536	160.536		165.75	165.75
166.094	166.094		163.234	163.234
161.737	161.737		164.489	164.489
162.921	162.921		160.857	160.857
163.692	163.692		160.049	164.538
163.568	163.568		172.579	172.579
160.2	160.2		162.923	162.923
159.977	159.977		165.847	165.847
163.294	163.294		161.684	161.684
164.721	164.721		163.181	163.181
168.709	168.709		160.569	160.569
160.903	160.903		169.413	169.413
165.942	165.942		169.796	169.796
160.879	160.879		171.019	114.415
162.151	162.151		161.204	161.204
161.985	161.985		166.398	166.398
166.397	166.397		170.708	170.708
160.823	160.823		165.578	165.578
172.411	172.411		161.434	161.434
172.444	172.444		159.81	159.81
185.733	185.733		210.339	84.6678
164.427	164.427		160.207	164.061
164.766	164.766		162.097	162.097
160.071	160.071		162.819	162.819
169.711	169.711		162.564	162.564
348.372	348.372		171.612	171.612
166.332	166.332		163.134	163.134
162.448	162.448		167.059	167.059
160.54	160.54		163.096	137.878
161.748	161.748		160.668	160.668
163.751	163.751		160.384	105.523
160.164	160.164		164.65	164.65
158.794	158.794		167.839	167.839
161.558	161.558		163.775	163.775
162.518	162.518		165.289	68.6957
168.873	168.873		163.38	163.38
163.152	163.152		166.43	166.43
167.149	167.149		163.274	193.862
165.296	165.296		168.511	168.511
165.215	165.215		162.018	162.018
295.147	295.147		164.013	111.845
162.469	162.469		410.439	225.907
162.763	162.763		162.461	162.461
178.418	178.418		171.067	171.067
161.7	161.7		168.506	168.506
161.265	161.265		266.023	270.165
168.618	168.618		161.567	161.567
165.805	165.805		162.675	116.207
161.909	161.909		167.891	167.891
166.84	166.84		161.598	107.96
195.672	195.672		161.317	161.317
160.441	160.441		169.436	169.436
163.44	163.44		172.916	172.916
167.157	167.157		172.176	172.176
169.145	169.145		161.93	161.93
161.766	161.766		176.346	176.346
167.232	167.232		243.577	243.577
263.987	263.987		164.477	164.477
167.744	167.744		159.083	159.083
162.848	162.848		168.892	168.892
165.204	165.204		162.947	162.947
164.77	164.77		161.476	161.476
167.823	167.823		167.373	167.373
161.678	161.678		166.016	166.016
157.682	157.682		162.184	162.184
170.304	170.304		219.001	219.001
162.387	162.387		162.121	162.121
168.071	168.071		168.494	207.659
163.545	163.545		159.628	159.628
165.272	165.272		173.533	173.533
158.783	158.783		163.81	163.81
243.879	243.879		165.089	165.089
165.948	165.948		161.948	161.948
176.413	176.413		166.512	166.512
167.334	167.334		160.928	230.374
207.794	207.794		166.478	166.478
159.208	159.208		161.047	161.047
164.283	164.283		171.729	171.729
171.999	171.999		163.17	163.17
167.623	167.623		162.392	162.392
173.637	173.637		160.914	160.914
177.349	177.349		161.499	148.476
166.103	166.103		166.682	164.342
162.999	162.999		184.2	184.2
160.982	160.982		160.268	160.268
162.013	162.013		164.67	164.67
160.912	160.912		161.162	161.162
163.525	163.525		164.26	164.26
164.21	164.21		168.394	168.394
165.914	165.914		164.44	164.44
166.302	166.302		161.589	74.2435
160.371	160.371		166.296	166.296
161.665	161.665		164.982	164.982
161.743	161.743		167.612	167.612
169.615	169.615		161.875	161.875
167.081	167.081		162.591	162.591
162.643	162.643		162.205	162.205
161.747	161.747		169.417	169.417
165.745	165.745		163.76	163.76
163.628	163.628		162.468	162.468
163.568	163.568		219.376	219.376
157.089	157.089		167.039	167.039
162.501	162.501		162.352	162.352
163.188	163.188		164.498	164.498
169.231	169.231		163.408	163.408
161.034	161.034		165.938	165.938
160.924	160.924		165.23	165.23
171.561	171.561		163.088	163.088
159.199	159.199		161.081	106.169
162.462	162.462		163.393	163.393
168.657	168.657		164.353	164.353
168.198	168.198		165.687	165.687
166.181	166.181		163.741	163.741
162.263	162.263		170.614	170.614
164.327	164.327		162.327	162.327
162.799	162.799		162.67	162.67
164.534	164.534		163.629	127.891
160.509	160.509		167.317	162.553
158.392	158.392		164.825	164.825
164.989	164.989		163.779	163.779
160.435	160.435		167.393	167.393
165.051	165.051		163.723	163.723
172.083	172.083		160.885	160.885
160.66	160.66		162.913	140.101
160.194	160.194		172.98	172.98
160.951	160.951		168.409	168.409
166.436	166.436		163.601	163.601
159.735	159.735		159.99	159.99
162.525	162.525		164.428	164.428
172.642	172.642		169.872	169.872
159.699	159.699		167.139	167.139
160.534	160.534		165.613	165.613
163.352	163.352		164.821	164.821
167.48	167.48		165.817	165.817
166.301	166.301		159.343	159.343
159.986	159.986		164.134	164.134
164.725	164.725		162.997	162.997
166.374	166.374		168.048	168.048
162.403	162.403		164.239	164.239
168.447	168.447		168.813	155.915
165.049	165.049		162.018	162.018
169.452	169.452		158.068	204.368
163.962	163.962		167.851	51.2888
161.202	161.202		162.227	162.227
165.173	165.173		167.695	167.695
160.263	160.263		168.358	168.358
172.125	172.125		161.164	161.164
165.33	165.33		160.758	160.758
167.416	167.416		163.687	166.12
161.676	161.676		170.428	163.966
165.605	165.605		173.343	173.343
166.42	166.42		167.969	167.969
157.933	157.933		168.477	124.367
160.582	160.582		160.459	160.459
163.819	163.819		163.449	163.449
164.928	164.928		165.663	165.663
254.575	254.575		165.576	165.576
170.504	170.504		163.064	163.064
163.943	163.943		161.526	161.526
171.414	171.414		162.041	162.041
160.281	160.281		167.277	167.277
166.513	166.513		162.877	122.47
163.761	163.761		161.849	161.849
166.488	161.244		165.569	165.569
160.06	160.06		170.823	100.926
161.624	161.624		168.132	168.132
160.633	160.633		168.422	168.422
166.52	166.52		172.462	172.462
167.113	167.113		163.611	83.714
170.824	170.824		163.362	163.362
162.644	162.644		169.538	169.538
167.33	167.33		161.709	161.709
165.373	165.373		169.677	169.677
162.353	162.353		167.636	167.636
160.804	160.804		165.245	165.245
163.632	163.632		165.606	165.606
342.346	342.346		163.418	118.012
168.796	168.796		166.816	115.418
159.452	159.452		160.713	160.713
161.155	161.155		162.586	162.586
163.804	163.804		162.928	205.022
319.901	319.901		165.254	165.254
177.284	177.284		167.575	167.575
161.247	161.247		161.431	161.431
166.676	166.676		161.638	161.638
164.711	164.711		166.429	166.429
160.88	160.88		163.263	163.263
161.773	161.773		162.731	162.731
161.348	161.348		165.809	165.809
168.689	168.689		161.988	147.103
164.233	164.233		172.4	172.4
161.284	161.284		164.569	164.569
166.634	166.634		161.265	161.265
161.486	161.486		169.652	169.652
165.26	165.26		166.225	166.225
169.662	169.662		164.041	164.041
161.501	161.501		171.009	171.009
166.031	166.031		162.73	162.73
167.5	167.5		160.292	160.292
171.482	171.482		162.218	162.218
166.776	166.776		162.456	162.456
166.163	166.163		165.736	165.736
170.901	170.901		171.788	171.788
159.963	159.963		164.128	164.128
158.28	158.28		163.275	163.275
162.747	162.747		197.1	69.4939
162.185	162.185		163.942	163.942
163.566	163.566		173.126	208.463
166.036	166.036		166.208	166.208
162.183	162.183		163.896	163.896
160.368	160.368		167.614	167.614
167.812	167.812		170.968	170.968
170.128	170.128		169.795	169.795
159.848	159.848		163.57	163.57
299.091	299.091		166.797	166.797
235.127	235.127		172.385	162.947
160.4	160.4		166.1	157.752
169.047	169.047		165.709	193.11
159.32	159.32		168.089	168.089
170.178	170.178		160.234	160.234
163.923	163.923		169.633	169.633
162.98	162.98		163.318	163.318
160.938	160.938		167.076	167.076
165.604	165.604		162.499	122.998
163.153	163.153		162.814	162.814
158.046	158.046		162.185	130.764
162.578	162.578		166.661	166.661
160.516	160.516		166.382	118.924
172.315	172.315		161.228	211.129
167.897	167.897		170.536	170.536
174.952	174.952		160.892	160.892
169.956	169.956		167.065	167.065
171.029	171.029		163.107	163.107
159.743	159.743		166.191	166.191
163.223	163.223		162.493	162.493
158.736	158.736		166.675	166.675
168.582	168.582		162.686	162.686
160.2	160.2		162.996	162.996
161.965	161.965		164.388	164.388
170.152	170.152		161.289	161.289
162.727	162.727		164.17	164.17
164.237	164.237		167.343	167.343
160.007	160.007		166.536	166.536
162.029	162.029		167.574	167.574
176.703	176.703		165.081	165.081
173.466	173.466		169.844	169.844
166.745	166.745		160.933	160.933
162.478	162.478		163.487	70.3337
161.248	161.248		168.52	168.52
164.517	164.517		169.546	169.546
164.625	164.625		164.562	164.562
163.131	163.131		163.386	163.386
167.108	167.108		161.687	161.687
167.812	167.812		163.974	105.643
166.716	166.716		164.913	164.913
163.756	163.756		162.077	162.077
166.597	166.597		166.388	205.03
168.338	168.338		165.265	194.476
173.057	173.057		162.042	162.042
161.527	161.527		161.76	161.76
274.916	266.936		165.679	165.679
163.229	163.229		165.612	165.612
170.827	170.827		160.245	160.245
160.376	160.376		160.74	160.74
159.747	159.747		165.705	165.705
170.806	170.806		173.488	173.488
160.373	160.373		167.528	167.528
160.671	160.671		174.073	174.073
168.796	168.796		162.11	162.11
162.893	162.893		163.13	163.13
161.727	161.727		161.745	161.745
161.772	161.772		167.359	167.359
160.276	160.276		166.906	166.906
163.45	163.45		170.71	170.71
160.817	160.817		171.973	171.973
164.241	164.241		161.974	161.974
169.891	169.891		168.496	168.496
162.571	162.571		167.286	167.286
158.229	158.229		173.491	139.736
167.58	167.58		167.929	167.929
160.944	160.944		168.683	168.683
162.186	162.186		163.245	163.245
163.02	163.02		169.147	169.147
162.743	162.743		166.071	166.071
161.124	161.124		165.546	165.546
171.054	171.054		168.582	168.582
162.039	162.039		161.28	161.28
173.01	173.01		172.854	172.854
172.933	172.933		163.569	162.476
170.496	170.496		165.304	165.304
160.342	160.342		161.947	161.947
160.125	160.125		170.523	170.523
161.537	161.537		164.524	100.213
167.37	167.37		162.627	162.627
169.99	169.99		171.659	171.659
163.02	163.02		165.016	165.016
174.761	174.761		167.082	167.082
168.976	168.976		169.638	124.363
174.027	174.027		160.604	160.604
163.093	163.093		161.502	161.502
162.969	162.969		166.499	166.499
174.458	174.458		166.231	166.231
158.973	158.973		162.03	162.03
167.714	167.714		169.841	169.841
164.421	164.421		166.683	127.715
169.955	169.955		163.456	163.456
171.384	171.384		170.219	170.219
165.788	165.788		166.982	166.982
162.991	162.991		169.229	169.229
169.13	169.13		168.545	168.545
176.289	176.289		166.027	166.027
167.93	167.93		168.182	168.182
164.567	164.567		164.391	164.391
166.567	166.567		160.781	160.781
164.301	164.301		168.851	168.851
161.873	161.873		170.581	170.581
161.106	161.106		167.441	167.441
161.204	161.204		163.689	163.689
179.86	179.86		160.686	160.686
163.122	163.122		180.364	180.364
161.038	161.038		161.197	161.197
168.567	168.567		159.816	159.816
160.43	160.43		504.119	278.681
162.773	162.773		165.024	165.024
160.527	160.527		162.191	162.191
164.158	164.158		167.702	167.702
163.747	163.747		163.265	163.265
165.999	165.999		161.47	126.046
166.737	166.737		159.957	159.957
162.279	162.279		168.231	168.231
164.528	164.528		162.881	162.881
172.1	172.1		168.804	168.804
159.843	159.843		161.796	161.796
164.346	164.346		169.977	169.977
165.987	165.987		166.335	166.335
168.73	168.73		160.797	160.797
168.75	168.75		162.698	162.698
166.682	166.682		165.267	104.816
169.584	169.584		167.713	167.713
159.665	159.665		170.313	170.313
161.501	161.501		161.052	161.052
165.421	165.421		163.014	163.014
164.716	164.716		165.317	165.317
161.317	161.317		163.988	163.988
166.812	166.812		164.951	164.951
164.935	164.935		166.005	166.005
161.858	161.858		162.18	162.18
166.069	166.069		166.143	166.143
160.844	160.844		161.336	161.336
164.715	164.715		170.578	170.578
174.384	174.384		161.072	161.072
172.742	172.742		173.15	173.15
161.211	161.211		162.643	162.643
170.83	170.83		161.968	161.968
170.238	170.238		164.262	164.262
167.292	167.292		159.963	159.963
160.623	160.623		164.049	164.049
167.154	167.154		168.271	168.271
164.67	164.67		161.751	161.751
168.872	168.872		161.737	161.737
162.718	162.718		166.763	160.848
160.066	160.066		161.517	173.176
160.181	160.181		161.72	161.72
162.185	162.185		170.366	170.366
165.105	165.105		168.255	168.255
161.728	161.728		171.33	171.33
163.107	163.107		177.697	177.697
161.864	161.864		164.175	164.175
375.6	375.6		170.474	170.474
158.445	158.445		162.541	136.019
161.65	161.65		161.266	161.266
164.469	164.469		162.631	162.631
162.127	162.127		159.782	159.782
161.166	161.166		163.943	163.943
164.212	164.212		161.402	161.402
164.534	164.534		168.884	168.884
161.347	161.347		163.299	163.299
170.449	170.449		169.154	169.154
162.883	162.883		164.137	164.137
159.245	159.245		169.136	169.136
162.333	162.333		165.829	165.829
160.272	160.272		161.807	161.807
159.822	159.822		167.008	167.008
166.104	166.104		162.565	162.565
160.71	160.71		167.608	167.608
162.007	162.007		161.001	161.001
168.841	168.841		324.45	214.92
164.19	164.19		165.691	165.691
160.252	160.252		162.692	162.692
160.887	160.887		165.548	98.1515
161.905	161.905		164.687	238.454
171.226	171.226		167.812	167.812
170.454	170.454		161.928	161.928
174.465	174.465		166.556	166.556
169.457	169.457		165.181	165.181
161.187	161.187		161.574	161.574
160.357	160.357		166.52	166.52
161.522	161.522		167.178	67.7776
170.755	170.755		159.375	159.375
242.951	242.951		162.963	162.963
167.878	167.878		168.86	112.913
171.316	171.316		160.311	160.311
160.707	160.707		165.058	165.058
167.646	167.646		164.207	164.207
174.547	174.547		161.187	161.187
168.218	168.218		160.329	160.329
169.689	169.689		163.265	163.265
165.576	165.576		169.717	169.717
163.006	163.006		161.858	152.481
160.74	160.74		161.218	161.218
170.632	170.632		164.604	164.604
169.89	169.89		162.304	162.304
159.583	159.583		161.883	161.883
159.935	159.935		288.351	288.351
174.097	174.097		162.337	162.337
160.434	160.434		167.06	167.06
159.135	159.135		165.488	122.961
160.024	160.024		170.929	170.929
164.893	164.893		163.741	163.741
159.967	159.967		168.881	168.881
164.635	164.635		167.204	167.204
161.208	161.208		207.79	207.79
171.95	171.95		161.999	161.999
166.144	166.144		166.017	166.017
174.495	174.495		170.433	170.433
172.14	172.14		165.683	165.683
167.309	167.309		163.332	163.332
160.509	160.509		163.762	163.762
162.825	162.825		172.298	172.298
167.36	167.36		164.921	164.921
165.515	165.515		159.353	159.353
160.176	160.176		161.869	169.795
164.279	164.279		165.929	165.929
163.492	163.492		166.343	151.339
162.527	162.527		164.039	164.039
164.39	164.39		163.252	163.252
163.72	163.72		166.566	166.566
164.112	164.112		167.816	167.816
163.872	163.872		160.941	160.941
171.405	171.405		164.847	164.847
162.169	162.169		167.311	138.857
161.848	161.848		174.957	174.957
[truncated: 3 more rows]

## Sheet: Panel D
Histogram (raw data set)
alpha=0.1			alpha=0.05
t = 1 ms	t=0.1 ms		t = 1 ms	t=0.1 ms
165.21	165.21		163.821	163.821
171.284	171.284		162.443	162.443
171.722	171.722		161.617	161.617
162.574	162.574		163.801	163.801
169.401	169.401		163.598	163.598
168.69	168.69		164.175	164.175
167.128	167.128		163.368	163.368
160.565	160.565		163.858	163.858
163.268	163.268		167.889	167.261
170.164	170.164		171.576	171.576
160.803	160.803		161.28	161.28
158.931	158.931		161.741	161.741
176.165	176.165		164.349	164.349
171.183	171.183		164.286	164.286
164.822	164.822		161.699	161.699
171.293	171.293		166.843	166.843
165.377	165.377		165.826	165.826
168.336	168.336		171.577	171.577
160.594	160.594		163.62	163.62
164.432	164.432		170.421	170.421
164.795	164.795		168.872	168.872
159.926	159.926		162.305	162.305
175.101	175.101		166.255	166.255
162.843	162.843		167.216	167.216
160.182	160.182		161.032	161.032
168.831	168.831		163.389	163.389
167.705	167.705		160.02	94.6593
162.954	162.954		167.834	167.834
160.672	160.672		164.956	164.956
158.668	158.668		164.103	164.103
160.448	160.448		163.582	163.582
164.691	164.691		167.007	167.007
164.068	164.068		159.657	159.657
168.214	168.214		164.323	164.323
168.539	168.539		166.916	166.916
165.203	165.203		161.645	161.645
161.986	161.986		165.937	165.937
163.594	163.594		160.375	160.375
159.314	159.314		163.518	163.518
161.842	161.842		162.439	162.439
164.187	164.187		160.79	160.79
172.381	172.381		167.486	167.486
168.334	168.334		163.842	163.842
164.706	164.706		165.815	165.815
177.815	177.815		162.014	162.014
160.89	84.1163		163.025	163.025
161.143	161.143		165.691	165.691
167.903	167.903		164.265	164.265
160.123	160.123		164.135	164.135
166.724	166.724		165.693	165.693
163.367	163.367		162.228	162.228
166.618	166.618		165.997	165.997
420.083	420.083		162.75	162.75
162.564	162.564		158.836	158.836
173.098	173.098		161.659	161.659
162.49	162.49		163.594	163.594
165.358	165.358		159.245	159.245
160.616	160.616		162.95	162.95
172.898	172.898		168.533	168.533
163.339	163.339		167.118	167.118
160.283	160.283		163.016	163.016
162.754	162.754		167.276	167.276
171.679	171.679		163.851	163.851
161.41	161.41		165.037	165.037
166.722	166.722		167.758	167.758
163.139	163.139		165.681	165.681
163.903	163.903		161.985	161.985
161.664	161.664		162.985	162.985
483.349	411.836		162.195	162.195
161.903	161.903		170.759	170.759
933.959	441.641		172.051	172.051
175.041	175.041		162.703	162.703
163.643	163.643		168.467	168.467
160.685	160.685		163.289	163.289
164.93	164.93		166.044	166.044
161.802	161.802		160.777	160.777
159.684	159.684		163.826	163.826
167.771	167.771		163.726	163.726
158.926	158.926		163.023	163.023
166.583	166.583		167.047	167.047
162.993	162.993		162.269	162.269
170.874	170.874		168.632	168.632
170.624	170.624		161.113	161.113
171.488	171.488		165.096	165.096
159.755	159.755		163.663	163.663
160.051	160.051		170.541	170.541
164.423	164.423		167.672	167.672
169.49	169.49		165.059	165.059
164.82	164.82		163.198	163.198
171.71	171.71		159.408	159.408
160.688	160.688		172.976	172.976
160.42	160.42		164.099	164.099
169.309	169.309		161.858	161.858
159.501	159.501		163.414	163.414
166.838	166.838		164.777	164.777
166.974	166.974		161.567	161.567
171.726	171.726		160.449	160.449
160.642	267.44		163.998	163.998
166.547	166.547		170.201	170.201
165.014	165.014		162.667	162.667
164.799	164.799		166.597	166.597
160.184	160.184		164.258	164.258
168.325	168.325		163.033	163.033
164.96	164.96		161.521	161.521
164.574	164.574		160.964	160.964
167.011	167.011		161.623	161.623
167.862	167.862		166.621	166.621
164.023	164.023		167.941	167.941
163.202	163.202		161.951	161.951
164.496	164.496		163.318	163.318
167.152	167.152		162.291	162.291
171.82	171.82		160.957	160.957
174.993	174.993		164.842	164.842
167.986	167.986		163.237	163.237
162.786	162.786		173.892	173.892
161.313	161.313		162.906	162.906
164.925	164.925		161.512	161.512
165.475	165.475		166.439	166.439
161.493	161.493		166.122	166.122
162.738	162.738		163.266	163.266
162.383	162.383		162.012	162.012
160.628	160.628		168.351	168.351
160.033	160.033		169.65	169.65
162.93	162.93		167.652	167.652
172.84	172.84		168.704	168.704
172.482	172.482		165.266	165.266
162.79	162.79		164.038	164.038
166.254	166.254		165	165
159.831	159.831		167.956	167.956
159.995	159.995		161.862	161.862
159.112	159.112		165.075	165.075
165.708	165.708		162.676	162.676
165.887	165.887		160.86	160.86
164.392	164.392		165.217	165.217
160.817	160.817		167.229	167.229
163.513	163.513		164.725	164.725
167.254	167.254		164.434	164.434
163.768	163.768		165.767	165.767
170.921	170.921		168.581	168.581
164.171	164.171		165.909	165.909
161.98	161.98		171.391	171.391
162.953	162.953		162.913	162.913
160.752	160.752		165.399	165.399
300.252	325.815		160.694	126.281
173.626	173.626		163.519	163.519
162.748	162.748		160.486	160.486
168.567	168.567		169.518	169.518
165.376	165.376		163.336	163.336
169.328	169.328		163.889	163.889
161.31	161.31		161.879	161.879
169.333	169.333		166.806	166.806
160.297	160.297		167.468	167.468
160.547	160.547		163.493	163.493
167.021	167.021		164.941	164.941
164.441	164.441		163.137	163.137
160.635	160.635		162.676	162.676
165.665	165.665		167.496	167.496
173.197	173.197		162.994	162.994
170.433	170.433		164.398	164.398
163.746	163.746		168.29	168.29
166.231	166.231		169.76	169.76
160.598	160.598		160.782	160.782
159.602	159.602		164.226	164.226
164.024	164.024		173.922	173.922
162.444	162.444		164.828	164.828
167.329	167.329		166.174	166.174
163.894	163.894		163.919	163.919
169.915	169.915		163.794	163.794
168.437	168.437		161.808	161.808
176.258	176.258		166.888	166.888
165.349	165.349		161.2	161.2
160.763	160.763		162.458	162.458
162.23	162.23		166.957	166.957
160.53	160.53		168.696	168.696
160.797	160.797		162.13	162.13
166.536	166.536		165.666	165.666
169.042	169.042		173.419	173.419
169.868	169.868		168.713	168.713
174.551	174.551		167.248	167.248
160.165	160.165		165.535	165.535
164.751	164.751		161.472	161.472
171.037	171.037		163.577	104.525
165.487	165.487		162.254	162.254
164.253	164.253		163.414	163.414
165.374	165.374		164.582	164.582
160.637	160.637		160.205	160.205
172.398	172.398		167.21	167.21
174.344	174.344		161.339	161.339
163.436	163.436		166.681	166.681
168.963	168.963		164.445	164.445
163.075	163.075		163.889	163.889
161.174	161.174		162.244	162.244
172.323	172.323		164.321	164.321
164.514	164.514		169.008	169.008
169.907	169.907		161.498	161.498
163.569	163.569		169.118	169.118
172.953	172.953		166.54	166.54
170.179	170.179		163.982	163.982
167.028	167.028		167.347	167.347
177.087	177.087		168.395	168.395
163.295	163.295		165.327	165.327
170.857	170.857		164.759	164.759
163.38	163.38		164.821	164.821
162.975	162.975		165.658	165.658
178.149	178.149		168.937	168.937
165.03	165.03		168.304	168.304
164.725	164.725		161.93	128.587
163.62	163.62		161.449	161.449
166.687	166.687		165.952	165.952
160.988	160.988		169.362	169.362
168.425	168.425		168.508	168.508
167.124	167.124		160.658	160.658
164.296	164.296		162.847	162.847
160.705	160.705		162.961	162.961
169.493	159.519		164.751	164.751
160.385	160.385		164.825	161.011
173.663	173.663		167.927	167.927
173.635	173.635		162.321	162.321
160.409	160.409		162.384	162.384
160.421	160.421		166.629	166.629
165.541	165.541		166.302	166.302
175.964	175.964		174.355	174.355
170.29	170.29		163.364	147.789
164.87	164.87		165.654	165.654
169.823	169.823		167.864	167.864
161.595	161.595		163.129	163.129
177.196	177.196		166.067	166.067
167.53	167.53		165.872	165.872
167.899	167.899		165.264	165.264
160.986	160.986		166.689	166.689
162.857	162.857		166.964	166.964
160.689	160.689		167.83	167.83
164.934	164.934		168.181	168.181
169.505	169.505		168.633	168.633
173.625	173.625		164.161	164.161
260.454	260.454		163.293	163.293
169.266	169.266		162.585	162.585
167.107	167.107		162.145	162.145
164.717	164.717		164.32	164.32
169.309	169.309		161.301	161.301
167.921	167.921		170.064	170.064
165.08	165.08		162.725	162.725
163.915	163.915		166.359	166.359
173.909	173.909		161.597	161.597
172.69	172.69		162.434	162.434
160.64	160.64		161.498	161.498
160.144	160.144		165.779	165.779
159.93	159.93		165.144	165.144
165.603	165.603		163.668	163.668
169.727	169.727		160.259	160.259
167.059	167.059		161.683	106.364
163.797	163.797		162.628	162.628
163.634	163.634		164.759	164.759
159.862	159.862		164.906	164.906
166.019	166.019		172.029	172.029
165.371	165.371		165.266	165.266
159.776	159.776		168.773	168.773
168.895	168.895		162.159	162.159
171.11	171.11		163.759	163.759
161.021	161.021		160.376	160.376
170.794	170.794		165.879	165.879
160.676	160.676		161.095	161.095
161.51	161.51		161.284	161.284
167.676	167.676		162.251	162.251
166.81	166.81		163.171	163.171
158.185	158.185		171.125	171.125
168.336	168.336		168.815	168.815
161.501	161.501		161.965	161.965
172.156	172.156		165.849	165.849
164.326	164.326		164.445	164.445
164.051	164.051		164.476	164.476
163.39	163.39		161.153	161.153
162.267	162.267		169.66	169.66
162.197	162.197		167.284	167.284
164.037	164.037		166.384	166.384
162.394	162.394		162.098	162.098
162.453	162.453		160.263	160.263
171.274	171.274		160.746	160.746
174.763	174.763		164.584	164.584
167.827	167.827		160.455	160.455
162.954	162.954		169.056	169.056
163.547	163.547		169.977	169.977
161.457	161.457		167.639	167.639
160.126	160.126		165.062	165.062
170.353	170.353		163.123	163.123
169.774	169.774		161.576	161.576
160.057	160.057		164.798	164.798
164.56	164.56		161.747	161.747
160.753	160.753		165.355	165.355
161.379	161.379		171.723	171.723
165.37	165.37		165.189	165.189
162.164	162.164		167.945	167.945
164.343	164.343		168.805	168.805
174.273	174.273		166.246	166.246
163.612	163.612		168.293	168.293
165.342	165.342		169.18	169.18
164.774	164.774		164.986	164.986
162.631	162.631		164.119	164.119
164.272	164.272		169.204	169.204
166.84	166.84		168.101	168.101
164.743	164.743		163.574	163.574
161.4	161.4		169.056	169.056
161.439	161.439		163.32	163.32
161.188	161.188		162.549	162.549
169.305	169.305		162.734	162.734
160.858	160.858		163.676	163.676
170.544	170.544		168.167	168.167
166.845	166.845		168.188	168.188
167	167		168.191	168.191
166.999	166.999		170.394	170.394
162.475	162.475		165.248	165.248
165.178	165.178		166.969	166.969
168.235	168.235		164.451	164.451
164.321	164.321		168.417	168.417
169.203	169.203		162.658	162.658
163.176	163.176		162.883	162.883
168.855	168.855		162.443	162.443
164.756	164.756		163.549	163.549
162.096	162.096		164.909	164.909
161.469	161.469		164.66	164.66
1015.79	360.252		167.956	167.956
176.006	176.006		167.577	167.577
161.195	161.195		164.314	164.314
171.091	171.091		163.792	163.792
168.281	168.281		162.6	162.6
487.02	475.225		163.894	163.894
165.145	165.145		169.264	169.264
164.012	164.012		164.646	164.646
161.045	161.045		163.886	163.886
166.229	166.229		167.365	167.365
165.27	165.27		161.131	161.131
166.884	166.884		163.148	163.148
165.336	165.336		167.438	165.659
163.844	163.844		162.56	162.56
162.345	162.345		170.357	170.357
173.558	173.558		168.527	168.527
161.262	161.262		167.808	167.808
162.71	162.71		163.978	163.978
173.633	173.633		160.213	160.213
165.222	165.222		160.993	160.993
161.717	161.717		160.828	160.828
162.504	162.504		164.205	164.205
171.582	171.582		167.315	167.315
173.729	173.729		166.257	166.257
169.122	169.122		159.993	159.993
165.99	165.99		164.565	138.496
164.476	164.476		164.44	164.44
163.785	163.785		168.222	168.222
163.29	163.29		164.981	164.981
163.912	163.912		167.609	167.609
164.659	164.659		167.392	167.392
161.874	161.874		167.21	167.21
169.834	169.834		171.193	171.193
166.841	166.841		166.65	166.65
169.508	131.091		166.939	166.939
170.036	170.036		162.924	162.924
160.184	160.184		161.81	161.81
160.959	160.959		161.281	161.281
163.111	163.111		171.45	171.45
160.124	160.124		163.191	147.349
167.193	167.193		165.574	165.574
164.171	164.171		160.38	160.38
165.931	165.931		160.821	160.821
163.7	163.7		160.723	160.723
159.864	159.864		165.237	165.237
161.742	161.742		169.881	169.881
170.342	170.342		168.759	168.759
162.82	162.82		161.984	161.984
162.837	162.837		164.662	164.662
173.525	173.525		166.943	166.943
162.922	162.922		168.698	168.698
166.463	166.463		165.651	165.651
170.074	170.074		166.961	166.961
160.059	160.059		167.751	167.751
170.756	170.756		166.338	166.338
165.921	165.921		170.629	170.629
161.638	161.638		162.583	162.583
168.074	168.074		160.36	160.36
161.284	161.284		161.889	161.889
166.817	166.817		167.562	167.562
165.086	165.086		166.135	166.135
163.729	163.729		167.406	167.406
174.315	174.315		163.559	163.559
164.178	164.178		164.319	168.197
163.904	163.904		165.573	165.573
163.388	163.388		166.139	166.139
164.395	164.395		166.041	166.041
162.198	162.198		163.479	163.479
169.516	169.516		164.741	164.741
166.979	166.979		167.333	167.333
164.088	164.088		164.397	164.397
166.764	166.764		162.813	162.813
160.161	160.161		162.192	162.192
161.524	161.524		162.882	162.882
165.549	165.549		161.826	161.826
159.692	159.692		161.405	161.405
158.535	158.535		164.989	164.989
175.086	175.086		162.288	162.288
166.572	166.572		164.068	164.068
161.056	161.056		160.956	160.956
165.597	165.597		171.266	171.266
162.037	162.037		165.503	165.503
159.621	159.621		165.367	165.367
163.541	163.541		165.488	165.488
161.332	161.332		163.336	163.336
174.237	174.237		162.051	162.051
170.309	170.309		160.895	160.895
176.863	176.863		165.642	165.642
164.628	164.628		162.413	162.413
163.004	163.004		164.518	164.518
166.175	166.175		161.628	161.628
158.863	158.863		161.502	161.502
162.503	162.503		165.426	165.426
166.748	166.748		166.163	166.163
160.937	160.937		163.582	161.812
167.752	167.752		166.497	166.497
161.732	161.732		161.68	161.68
161.418	161.418		162.997	162.997
161.983	161.983		164.349	164.349
161.3	161.3		168.53	168.53
161.44	161.44		166.485	166.485
168.562	168.562		164.39	164.39
329.337	329.337		164.216	164.216
169.32	169.32		159.867	159.867
162.389	162.389		170.078	170.078
161.946	161.946		163.714	163.714
159.746	159.746		163.68	163.68
170.371	170.371		161.409	161.409
169.12	169.12		168.21	168.21
164.425	164.425		164.139	164.139
160.155	160.155		161.546	161.546
167.538	167.538		163.315	163.315
166.743	166.743		162.434	162.434
162.381	162.381		160.187	160.187
165.814	165.814		169.381	169.381
166.367	166.367		166.6	166.6
167.835	167.835		169.126	169.126
161.918	161.918		167.248	167.248
168.529	168.529		162.452	162.452
172.638	172.638		165.427	165.427
164.957	164.957		164.929	164.929
174.133	174.133		163.741	163.74
165.922	165.922		165.89	165.89
162.863	162.863		170.379	170.379
163.6	163.6		166.056	166.056
162.149	162.149		165.505	165.505
179.501	179.501		166.834	166.834
162.493	162.493		164.989	141.442
166.505	166.505		166.425	166.425
172.406	172.406		158.924	158.924
163.877	163.877		173.184	173.184
159.599	159.599		161.706	161.706
160.342	160.342		170.118	170.118
165.101	165.101		168.471	168.471
164.585	164.585		165.124	165.124
167.144	167.144		162.815	162.815
169.775	169.775		163.479	163.479
172.52	172.52		159.931	159.931
168.335	168.335		162.939	162.939
164.92	164.92		172.97	172.97
166.24	170.264		160.926	160.926
168.812	168.812		166.23	166.23
163.685	163.685		165.423	165.423
172.496	172.496		166.179	166.179
228.686	253.279		166.857	166.857
168.655	168.655		164.876	164.876
165.837	165.837		161.518	161.518
163.862	163.862		165.504	165.504
166.31	166.31		161.194	161.194
163.925	163.925		163.426	109.166
161.026	161.026		163.144	163.144
161.618	168.59		168.494	168.494
159.805	159.805		166.597	166.597
173.401	173.401		166.031	166.031
163.717	163.717		162.307	162.307
169.386	169.386		164.868	164.868
163.589	163.589		161.502	161.502
169.914	169.914		165.098	165.098
176.843	176.843		165.508	165.508
161.089	161.089		160.855	160.855
169.644	169.644		163.323	163.323
168.955	168.955		166.62	166.62
161.819	161.819		168.163	168.163
169.247	169.247		161.526	161.526
171.489	171.489		162.72	162.72
162.543	162.543		171.544	171.544
162.661	162.661		165.848	165.848
165.581	165.581		165.582	165.582
162.361	162.361		165.152	165.152
159.2	159.2		163.441	163.441
169.794	169.794		160.803	150.017
163.521	163.521		164.694	164.694
167.312	167.312		166.674	166.674
164.704	164.704		163.045	163.045
160.154	160.154		164.616	164.616
177.874	177.874		168.459	168.459
175.725	175.725		169.521	169.521
168.369	168.369		163.363	163.363
159.793	159.793		163.647	163.647
159.398	159.398		166.703	166.703
165.063	165.063		165.851	165.851
172.034	172.034		166.366	166.366
165.317	165.317		167.915	167.915
163.725	163.725		161.981	161.981
167.806	167.806		159.067	159.067
168.245	168.245		167.185	167.185
166.215	166.215		165.275	165.275
166.869	166.869		164.582	164.582
165.493	165.493		161.946	161.946
161.753	161.753		165.791	165.791
161.383	161.383		162.855	162.855
163.597	163.597		168.226	165.103
163.465	163.465		162.223	162.223
161.341	161.341		164.58	164.58
168.548	168.548		167.033	167.033
160.487	160.487		168.793	168.793
176.991	176.991		163.27	163.27
161.774	161.774		173.444	173.444
161.415	161.415		165.656	165.656
169.496	169.496		162.592	162.592
171.108	171.108		162.149	162.149
163.052	163.052		162.639	154.439
160.572	160.572		162.068	162.068
163.855	163.855		164.058	164.058
158.768	158.768		163.427	163.427
160.692	160.692		163.612	163.612
165.667	165.667		165.219	165.219
164.856	164.856		161.179	161.179
162.425	162.425		164.226	164.226
170.988	170.988		161.301	161.301
165.946	165.946		164.515	164.515
168.715	168.715		164.581	164.581
159.901	159.901		161.057	161.057
165.891	165.891		162.762	162.762
162.345	162.345		169.127	169.127
169.784	169.784		167.407	166.121
160.901	160.901		167.591	167.591
164.47	164.47		167.061	167.061
163.493	163.493		168.286	168.286
159.568	159.568		165.612	165.612
161.762	161.762		161.153	161.153
170.683	170.683		162.614	162.614
174.474	174.474		162.034	162.034
168.462	168.462		165.945	165.945
168.301	168.301		162.304	162.304
162.407	162.407		173.194	173.194
173.347	173.347		162.098	162.098
207.3	207.3		161.649	161.649
164.184	164.184		168.537	168.537
168.6	168.6		161.861	161.861
162.335	162.335		162.954	162.954
162.853	162.853		166.389	166.389
164.221	164.221		192.074	192.074
160.133	160.133		160.386	160.386
162.485	162.485		162.814	162.814
168.681	168.681		162.055	162.055
160.445	160.445		167.778	167.778
164.825	164.825		168.848	168.848
731.531	341.499		163.831	163.831
169.048	169.048		162.881	162.881
175.121	175.121		168.489	168.489
159.796	159.796		162.417	162.417
167.184	167.184		167.564	167.564
178.117	178.117		166.794	166.794
159.719	159.719		164.132	164.132
164.402	164.402		165.157	165.157
172.946	172.946		168.303	168.303
164.958	164.958		162.575	162.575
172.726	172.726		162.756	162.756
165.86	165.86		161.188	161.188
160.645	160.645		160.942	160.942
165.132	165.132		168.119	168.119
171.167	171.167		163.761	163.761
161.434	161.434		163.058	163.058
163.631	163.631		166.904	166.904
168.633	168.633		165.97	165.97
162.938	162.938		160.05	160.05
173.12	173.12		159.79	159.79
162.027	162.027		168.953	168.953
164.183	164.183		159.51	159.51
174.928	174.928		164.721	164.721
160.805	160.805		167.986	167.986
171.895	171.895		160.262	160.262
165.556	165.556		161.981	161.981
169.95	169.95		166.908	166.908
164.442	164.442		161.023	161.023
162.442	162.442		165.711	165.711
160.936	160.936		159.449	159.449
163.358	163.358		164.989	164.989
160.777	160.777		164.994	164.994
172.232	172.232		162.353	162.353
163.743	163.743		161.995	161.995
168.027	214.883		166.848	166.848
161.299	161.299		170.302	170.302
162.449	162.449		170.155	170.155
162.624	162.624		161.649	161.649
178.659	160.653		168.146	168.146
173.45	173.45		164.607	134.247
169.807	169.807		163.834	163.834
163.497	163.497		168.915	168.915
168.971	168.971		167.61	167.61
159.728	159.728		163.555	163.555
161.355	161.355		166.321	166.321
166.694	166.694		167.117	167.117
159.489	159.489		167.744	167.744
171.532	171.532		163.107	163.107
164.626	164.626		161.377	161.377
159.791	159.791		167.821	167.821
163.46	163.46		166.468	166.468
164.979	164.979		166.303	166.303
161.678	161.678		166.376	166.376
171.724	171.724		161.112	161.112
167.399	167.399		160.661	160.661
162.833	162.833		159.223	132.855
161.049	161.049		162.364	162.364
701.398	458.255		168.803	168.803
168.895	168.895		163.204	163.204
173.673	173.673		166.638	166.638
161.721	161.721		163.256	163.256
162.816	162.816		169.234	169.234
162.934	162.934		161.924	161.924
161.656	161.656		162.433	162.433
158.258	158.258		166.223	166.223
161.351	161.351		162.422	162.422
165.497	165.497		170.503	170.503
160.563	160.563		167.896	167.896
172.016	172.016		163.698	163.698
166.74	166.74		165.24	165.24
169.268	169.268		161.286	161.286
160.333	160.333		167.768	167.768
165.799	165.799		167.849	114.753
164.497	164.497		166.522	166.522
176.766	176.766		165.63	165.63
163.519	163.519		164.559	164.559
166.936	166.936		164.085	164.085
159.184	159.184		167.052	167.052
166.389	166.389		163.624	163.624
162.956	162.956		163.672	163.672
164.998	164.998		161.215	161.215
169.192	169.192		160.807	160.807
166.723	166.723		164.634	164.634
165.072	165.072		163.232	163.232
160.106	160.106		161.027	161.027
161.193	161.193		164.615	164.615
160.727	160.727		163.532	163.532
166.581	153.058		161.051	161.051
163.526	163.526		164.276	164.276
159.696	159.696		164.565	164.565
163.993	163.993		168.318	168.318
307.377	307.377		159.739	159.739
160.04	160.04		163.337	163.337
159.492	159.492		162.049	162.049
164.832	164.832		164.04	164.04
159.496	159.496		163.359	163.359
173.445	173.445		163.506	163.506
161.513	161.513		165.045	165.045
166.94	166.94		166.523	166.523
167.075	167.075		159.971	159.971
167.09	167.09		163.832	163.832
160.683	160.683		165.585	165.585
165.354	165.354		165.772	165.772
166.688	166.688		163.931	163.931
159.106	159.106		164.958	164.958
167.356	167.356		161.343	161.343
165.975	165.975		165.552	165.552
166.634	166.634		164.292	164.292
172.002	172.002		162.491	162.491
177.773	177.773		165.468	165.468
170.918	170.918		164.453	164.453
171.37	171.37		169.047	169.047
168.168	168.168		160.34	127.372
173.494	173.494		166.848	166.848
160.918	160.918		161.603	161.603
164.369	210.732		160.955	160.955
171.85	171.85		162.025	162.025
161.708	161.708		163.035	163.035
161.555	161.555		164.519	164.519
163.712	163.712		161.878	161.878
164.734	164.734		164.99	164.99
172.12	169.978		162.074	130.019
165.479	170.527		159.999	159.999
167.411	167.411		166.467	166.467
162.001	162.001		169.94	169.94
160.257	160.257		166.97	166.97
159.372	159.372		164.805	164.805
161.575	161.575		163.38	163.38
167.748	167.748		159.582	159.582
164.126	164.126		165.655	165.655
163.992	163.992		160.203	160.203
159.773	159.773		161.736	161.736
170.932	170.932		165.056	165.056
164.71	164.71		165.361	165.361
165.362	165.362		167.824	167.824
162.861	162.861		164.664	168.711
466.203	367.29		162.28	162.28
168.059	168.059		161.806	161.806
162.963	162.963		160.685	160.685
164.745	164.745		164.132	164.132
161.153	161.153		163.52	163.52
169.05	169.05		163.435	166.505
163.217	163.217		163.871	163.871
166.523	166.523		165.918	165.918
162.587	162.587		162.472	162.472
166.231	166.231		165.662	165.662
163.176	163.176		163.868	163.868
162.099	162.099		162.658	162.658
160.171	160.171		162.451	162.451
160.753	160.753		170.338	170.338
170.004	170.004		170.655	170.655
160.564	160.564		166.303	166.303
170.487	170.487		165.489	165.489
160.434	160.434		161.249	161.249
162.516	162.516		161.715	161.715
168.97	168.97		165.961	165.961
162.894	162.894		166.278	166.278
168.929	168.929		170.009	170.009
162.446	162.446		162.212	162.212
170.54	170.54		165.109	165.109
165.396	165.396		160.198	160.198
170.221	170.221		165.205	165.205
162.697	162.697		167.672	167.672
172.138	172.138		163.539	163.539
165.764	165.764		165.616	165.616
167.185	167.185		167.735	167.735
167.169	167.169		163.784	163.784
169.213	169.213		159.737	159.737
166.319	166.319		164.534	164.534
160.097	160.097		164.473	164.473
160.525	160.525		164.354	164.354
159.831	159.831		165.697	165.697
164.992	164.992		170.273	170.273
171.692	171.692		167.586	167.586
164.415	164.415		168.285	168.285
165.63	165.63		166.578	166.578
163.326	163.326		165.312	165.312
163.499	163.499		160.35	160.35
161.862	161.862		170.587	111.739
160.775	160.775		168.023	168.023
171.73	171.73		165.186	165.186
166.097	166.097		159.633	159.633
167.461	167.461		161.541	161.541
337.523	401.252		166.179	166.179
165.465	165.465		161.876	161.876
166.378	166.378		164.431	164.431
161.333	161.333		161.585	161.585
173.285	173.285		166.262	166.262
162.202	162.202		162.738	162.738
162.809	162.809		165.878	165.878
171.501	171.501		161.43	161.43
165.796	165.796		161.415	161.415
320.44	235.817		164.62	164.62
162.198	162.198		162.552	162.552
163.3	163.3		162.404	162.404
158.431	158.431		162.394	162.394
162.727	162.727		170.216	170.216
169.125	169.125		164.524	164.524
168.468	168.468		163.003	163.003
167.923	167.923		160.687	160.687
160.641	160.641		164.103	164.103
164.685	164.685		160.171	160.171
160.772	160.772		162.677	162.677
161.806	161.806		165.304	165.304
159.136	159.136		161.684	161.684
165.331	165.331		163.824	163.824
166.374	166.374		161.205	161.205
171.413	171.413		166.982	166.982
160.607	160.607		161.34	161.34
165.769	165.769		165.108	165.108
159.785	159.785		164.801	164.801
162.672	162.672		171.455	171.455
161.949	161.949		164.293	164.293
167.151	167.151		163.476	163.476
166.54	166.54		163.195	123.185
168.991	168.991		161.184	161.184
160.236	160.236		171.832	171.832
168.669	168.669		166.047	166.047
161.701	161.701		159.716	159.716
171.336	171.336		161.282	161.282
160.075	160.075		165.876	165.876
162.551	162.551		168.972	168.972
161.539	161.539		164.089	164.089
162.579	162.579		161.114	161.114
169.301	169.301		165.088	165.088
173.492	173.492		165.291	165.291
161.511	161.511		162.893	162.893
175.399	175.399		165.513	165.513
160.029	160.029		165.262	165.262
160.742	160.742		162.666	162.666
176.296	176.296		166.457	166.457
176.577	176.577		166.879	166.879
169.852	169.852		162.884	162.884
164.618	164.618		167.593	167.593
160.666	160.666		164.911	164.911
163.38	163.38		165.899	165.899
167.482	167.482		161.789	161.789
160.577	160.577		163.125	163.125
166.279	166.279		170.475	170.475
162.204	162.204		163.495	163.495
171.036	171.036		167.306	167.306
160.371	160.371		162.365	162.365
168.613	168.613		167.951	167.951
169.736	169.736		164.472	164.472
163.6	163.6		167.762	167.762
167.933	167.933		161.454	161.454
162.123	162.123		163.659	163.659
164.245	164.245		162.913	162.913
163.904	163.904		162.764	162.764
166.847	166.847		168.452	168.452
162.647	162.647		168.014	168.014
161.704	161.704		160.745	160.745
169.584	169.584		168.204	168.204
163.586	163.586		166.352	166.352
160.841	160.841		165.439	165.439
160.064	160.064		168.507	168.507
165.045	165.045		163.024	163.024
167.601	167.601		162.224	162.224
212.19	212.19		161.679	161.679
162.165	162.165		163.905	163.905
170.816	170.816		164.119	164.119
171.863	171.863		161.791	161.791
165.003	165.003		175.421	175.421
164.703	164.703		161.663	161.663
164.819	164.819		165.771	165.771
159.719	159.719		164.651	135.79
162.312	162.312		166.949	166.949
162.526	162.526		164.185	164.185
177.946	177.946		162.758	162.758
158.489	158.489		167.52	167.52
158.299	158.299		164.697	164.697
165.68	165.68		167.942	167.942
162.059	162.059		163.027	163.027
170.253	170.253		160.623	160.623
166.245	166.245		171.484	171.484
160.868	160.868		161.5	161.5
162.465	162.465		163.716	163.716
162.65	162.65		161.759	161.759
162.003	162.003		169.842	169.842
161.36	161.36		160.457	160.457
165.715	165.715		162.595	162.595
169.496	169.496		167.157	167.157
170.937	170.937		165.451	165.451
173.446	173.446		162.73	162.73
158.858	158.858		163.619	163.619
172.957	172.957		164.326	164.326
175.056	175.056		164.797	164.797
168.678	168.678		162.606	162.606
170.018	170.018		161.311	161.311
161.288	161.288		166.612	166.612
164.381	164.381		160.245	160.245
160.611	160.611		167.745	167.745
170.965	170.965		163.133	163.133
531.652	212.802		161.764	161.764
160.225	160.225		163.067	163.067
167.275	167.275		162.183	162.183
169.018	169.018		164.855	164.855
161.78	161.78		163.232	163.232
165.526	165.526		161.747	161.747
162.971	162.971		165.521	165.521
163.191	163.191		167.108	167.108
174.23	174.23		164.725	164.725
160.419	160.419		164.009	164.009
160.908	160.908		169.438	169.438
166.228	166.228		164.303	164.303
160.102	160.102		161.243	161.243
159.679	159.679		162.499	162.499
165.232	165.232		168.057	168.057
169.326	238.444		159.676	159.676
162.156	162.156		162.345	162.345
440.438	287.573		162.696	162.696
159.827	159.827		164.051	164.051
163.176	163.176		165.213	165.213
174.663	174.663		165.976	165.976
161.114	161.114		168.588	168.588
160.443	160.443		163.025	163.025
172.333	172.333		161.787	161.787
163.264	163.264		167.81	167.81
163.252	163.252		160.113	124.818
165.269	165.269		163.175	163.175
158.436	158.436		166.43	166.43
167.126	167.126		169.121	169.121
166.642	166.642		160.483	160.483
162.703	162.703		160.803	160.803
163.308	163.308		162.99	162.99
162.982	162.982		165.909	165.909
159.961	159.961		166.185	166.185
169.163	169.163		167.566	167.566
159.896	159.896		163.776	163.776
170.394	170.394		162.3	162.3
165.609	165.609		167.226	104.717
163.228	163.228		163.259	163.259
162.232	162.232		162.842	162.842
160.742	160.742		160.95	160.95
168.464	168.464		166.824	166.824
159.957	159.957		170.615	170.615
160.405	160.405		164.204	164.204
167.39	167.39		164.128	164.128
573.027	426.314		171.275	171.275
159.988	159.988		161.524	161.524
163.554	163.554		168.875	168.875
170.85	170.85		164.332	164.332
161.087	161.087		159.372	159.372
168.941	168.941		170.593	170.593
169.685	169.685		165.786	165.786
161.435	161.435		163.51	163.51
158.286	158.286		170.969	170.969
164.251	164.251		161.633	161.633
161.905	161.905		162.708	162.708
163.834	163.834		165.849	161.424
166.665	166.665		167.884	167.884
160.335	160.335		160.621	160.621
157.759	157.759		161.907	161.907
163.972	163.244		167.475	167.475
163.85	163.85		161.907	161.907
170.281	170.281		168.069	168.069
159.672	159.672		164.457	164.457
172.904	172.904		163.947	163.947
160.864	160.864		165.885	165.885
164.342	164.342		167.55	167.55
169.118	169.118		162.099	162.099
161.135	161.135		162.843	162.843
161.731	161.731		163	163
365.821	493.11		167.269	167.269
165.47	165.47		168.837	168.837
165.989	165.989		163.262	163.262
163.927	163.927		167.271	167.271
166.863	166.863		168.357	168.357
165.134	165.134		168.863	168.863
168.968	168.968		162.455	162.455
161.544	161.544		161.31	161.31
161.561	161.561		161.742	161.742
163.019	163.019		164.094	164.094
164.583	164.583		168.827	135.325
164.842	164.842		161.893	161.893
158.939	158.939		160.791	160.791
32.2542	73.7589		168.386	168.386
164.867	164.867		162.665	162.665
162.613	162.613		165.339	165.339
160.222	160.222		165.709	165.709
173.392	173.392		172.938	172.938
165.266	165.266		162.217	162.217
162.674	162.674		160.682	163.916
408.684	441.489		161.805	161.805
163.681	163.681		161.774	161.774
173.054	173.054		163.947	163.947
164.802	164.802		167.031	167.031
158.612	158.612		164.43	164.43
206.739	206.739		163.541	163.541
161.069	161.069		162.561	162.561
80.2516	363.609		164.001	164.001
168.292	168.292		163.972	163.972
174.576	174.576		167.598	167.598
167.121	167.121		165.662	165.662
174.893	174.893		162.581	162.581
179.379	179.379		164.329	164.329
169.065	169.065		162.54	162.54
165.153	165.153		163.577	163.577
168.316	168.316		164.043	164.043
170.964	170.964		164.558	164.558
161.66	161.66		165.318	165.318
169.782	169.782		162.485	162.485
159.887	159.887		166.387	166.387
170.063	170.063		161.937	161.937
160.661	160.661		169.36	169.36
169.866	169.866		172.042	172.042
163.302	163.302		160.783	160.783
164.923	164.923		169.587	169.587
167.289	167.289		160.766	160.766
168.188	168.188		163.184	163.184
160.236	128.522		166.661	166.661
163.245	163.245		161.402	161.402
163.777	163.777		165.389	165.389
160.956	160.956		166.214	166.214
159.748	159.748		163.392	163.392
1645.83	680.896		165.777	165.777
161.548	161.548		166.435	166.435
169.949	169.949		170.34	170.34
165.944	165.944		163.798	163.798
165.586	165.586		161.826	161.826
160.585	160.585		162.885	162.885
167.399	167.399		164.997	164.997
158.951	158.951		165.911	165.911
162.957	162.957		161.437	161.437
160.148	160.148		165.038	165.038
177.098	177.098		162.734	162.734
160.9	160.9		162.995	162.995
161.274	161.274		161.205	161.205
164.392	164.392		164.358	164.358
165.612	165.612		168.873	168.873
161.084	161.084		167.492	167.492
166.463	166.463		164.873	164.873
168.067	168.067		167.863	167.863
162.196	162.196		163.749	163.749
172.294	172.294		163.51	163.51
159.685	159.685		162.745	162.745
165.033	165.033		162.13	162.13
167.565	167.565		161.568	161.568
159.67	159.67		163.899	146.998
170.942	170.942		165.104	165.104
181.593	181.593		164.039	164.039
164.048	164.048		162.452	162.452
161.492	161.492		160.456	160.456
161.474	161.474		159.082	159.082
164.398	164.398		166.046	166.046
169.681	169.681		170.651	170.651
161.12	161.12		169.997	169.997
168.602	168.602		166.485	166.485
174.733	174.733		169.177	169.177
164.266	164.266		167.703	167.703
169.013	169.013		164.94	164.94
160.021	160.021		165.767	165.767
162.985	162.985		166.596	166.596
163.626	163.626		165.945	165.945
164.361	164.361		169.362	169.362
165.143	165.143		164.678	164.678
164.35	164.35		166.279	127.098
164.176	164.176		164.243	164.243
175.765	175.765		163.76	163.76
164.603	164.603		166.558	166.558
160.5	160.5		161.148	161.148
162.283	162.283		167.913	167.913
160.49	160.49		165.347	127.202
168.581	168.581		165.824	165.824
164.112	164.112		170.199	170.199
161.073	161.073		169.292	169.292
167.494	167.494		162.505	162.505
161.642	161.642		169.589	169.589
159.363	159.363		163.728	163.728
161.11	161.11		170.948	170.948
164.866	164.866		165.184	165.184
169.178	169.178		164.008	164.008
161.922	161.922		163.921	163.921
169.17	169.17		164.323	164.323
168.008	168.008		168.766	168.766
180.006	180.006		163.871	163.871
170.072	170.072		164.469	164.469
166.831	166.831		168.898	168.898
162.719	162.719		167.665	167.665
163.072	163.072		160.787	160.787
169.041	169.041		166.57	166.57
169.737	169.737		168.142	150.972
171.615	171.615		162.739	162.739
167.755	167.755		162.405	162.405
161.228	161.228		164.329	164.329
164.666	164.666		160.723	123.838
160.75	160.75		160.875	160.875
160.88	160.88		165.687	165.687
167.708	167.708		161.302	161.302
167.673	167.673		163.89	163.89
168.583	168.583		169.566	169.566
160.308	160.308		166.384	166.384
732.88	416.655		163.277	163.277
162.794	162.794		170.034	170.034
157.816	157.816		161.644	161.644
162.103	162.103		160.626	160.626
168.257	168.257		164.125	164.125
168.672	168.672		166.622	166.622
161.858	161.858		166.881	166.881
162.185	162.185		160.97	160.97
162.742	162.742		164.092	164.092
164.242	164.242		162.121	160.918
168.187	168.187		167.132	167.132
162.1	162.1		167.328	167.328
167.497	167.497		163.951	163.951
176.196	176.196		162.562	162.562
162.351	162.351		165.792	165.792
165.108	165.108		165.18	165.18
162.418	162.418		163.344	163.344
163.246	163.246		169.992	169.992
164.079	164.079		165.205	165.205
170.131	170.131		164.777	113.53
384.878	500.792		167.987	167.987
164.677	164.677		164.718	164.718
165.522	165.522		165.23	165.23
167.096	167.096		165.451	165.451
161.602	161.602		161.665	161.665
162.358	162.358		163.212	163.212
160.267	160.267		164.153	164.153
170.029	170.029		163.456	163.456
160.855	160.855		167.317	167.317
177.597	177.597		166.399	166.399
168.303	168.303		161.291	161.291
171.411	171.411		161.348	161.348
177.86	177.86		167.365	167.365
160.406	160.406		169.813	164.766
169.174	169.174		161.406	161.406
158.04	158.04		165.695	165.695
160.087	160.087		162.031	162.031
169.978	169.978		168.667	168.667
169.597	169.597		167.644	167.644
160.492	160.492		167.09	167.09
172.114	172.114		162.156	126.821
173.115	173.115		165.882	165.882
170.809	170.809		167.409	167.409
167.326	167.326		163.535	123.019
160.117	162.473		164.894	164.894
169.334	169.334		167.486	167.486
162.123	162.123		163.398	163.398
173.919	173.919		163.62	163.62
161.333	161.333		167.2	167.2
173.825	173.825		174.902	174.902
161.648	161.648		165.338	165.338
161.221	161.221		175.499	175.499
159.236	159.236		160.371	160.371
162.54	162.54		168.438	168.438
168.912	168.912		159.816	159.816
162.297	162.297		163.538	163.538
160.811	160.811		165.873	165.873
161.329	161.329		162.832	162.832
161.117	161.117		163.488	163.488
164.741	164.741		164.47	164.47
351.925	351.925		162.151	162.151
166.31	166.31		168.858	168.858
164.144	164.144		163.065	163.065
176.021	176.021		162.863	162.863
168.874	168.874		166.897	166.897
160.391	160.391		173.948	173.948
167.523	167.523		166.258	166.258
160.93	160.93		166.687	166.687
166.563	166.563		164.484	164.484
160.079	160.079		165.606	165.606
161.299	161.299		160.747	160.747
163.711	163.711		172.452	172.452
169.413	169.413		164.442	164.442
165.636	165.636		164.444	164.444
211.942	211.942		166.088	166.088
160.297	160.297		167.253	167.253
163.542	163.542		166.748	166.748
159.525	159.525		167.632	167.632
159.879	159.879		167.492	167.492
160.539	160.539		161.861	161.861
165.959	165.959		162.857	162.857
158.108	158.108		161.56	161.56
160.399	160.399		164.148	145.03
175.885	175.885		167.645	167.645
161.505	161.505		168.085	168.085
166.644	166.644		160.972	160.972
167.074	167.074		166.616	166.616
162.896	162.896		160.53	160.53
162.864	162.864		166.459	166.459
171.636	171.636		169.611	169.611
178.414	178.414		168.239	168.239
167.575	167.575		164.827	164.827
172.475	172.475		161.816	161.816
159.848	159.848		169.33	169.33
161.353	161.353		160.75	160.75
160.425	160.425		167.295	167.295
167.202	167.202		162.52	162.52
165.864	165.864		173.681	173.681
163.263	163.263		161.203	161.203
161.424	161.424		161.979	161.979
163.239	163.239		166.454	166.454
170.337	170.337		164.233	164.233
160.611	160.611		162.065	162.065
169.365	169.365		165.476	165.476
166.555	166.555		160.949	160.949
164.8	164.8		166.629	166.629
164.979	164.979		161.833	161.833
163.867	163.867		166.037	166.037
161.357	161.357		167.148	167.148
159.585	159.585		167.909	167.909
158.971	158.971		167.429	167.429
176.937	176.937		164.069	164.069
161.149	161.149		166.537	166.537
161.208	161.208		161.322	161.322
169.747	169.747		166.187	166.187
173.924	173.924		165.291	165.291
178.375	178.375		161.606	161.606
338.066	312.052		164.644	164.644
162.327	162.327		164.642	164.642
166.265	166.265		160.404	160.404
161.213	121.65		163.708	163.708
171.399	171.399		164.116	164.116
162.845	162.845		166.568	166.568
160.136	160.136		163.558	163.558
165.252	165.252		164.029	164.029
161.224	161.224		162.339	162.339
164.141	164.141		166.231	166.231
162.647	162.647		169.651	169.651
161.034	161.034		164.648	164.648
160.499	160.499		167.575	167.575
169.571	169.571		172.736	172.736
159.088	159.088		171.419	171.419
164.569	164.569		161.879	161.879
166.721	166.721		166.746	166.746
160.214	160.214		167.615	167.615
163.926	163.926		165.461	165.461
160.748	160.748		164.503	164.503
177.685	177.685		164.39	164.39
160.492	160.492		161.792	161.792
161.385	161.385		167.738	167.738
162.209	162.209		169.115	128.288
163.278	163.278		165.16	165.16
168.208	168.208		168.744	168.744
167.737	167.737		164.489	164.489
410.582	446.234		166.839	166.839
158.696	158.696		161.368	161.368
161.546	161.546		166.612	166.612
170.321	170.321		159.652	159.652
169.595	169.595		164.663	164.663
159.96	159.96		166.238	166.238
165.85	165.85		164.365	164.365
171.072	171.072		168.755	168.755
163.092	163.092		164.124	164.124
163.622	163.622		162.872	162.872
165.547	165.547		165.832	165.832
171.709	171.709		161.188	161.188
159.491	159.491		164.65	164.65
173.543	173.543		166.466	166.466
164.133	164.133		167.358	167.358
166.269	166.269		161.281	161.281
166.707	166.707		167.538	147.228
167.082	167.082		166.829	166.829
159.563	159.563		169.306	169.306
165.848	165.848		162.145	162.145
163.119	163.119		165.549	165.549
161.683	161.683		167.111	167.111
165.754	165.754		167.416	167.416
160.373	160.373		160.804	160.804
158.647	158.647		163.139	163.139
165.262	165.262		163.349	163.349
157.541	157.541		165.877	165.877
160.762	160.762		166.27	166.27
171.679	171.679		161.413	161.413
168.125	168.125		161.258	161.258
166.492	166.492		167.422	167.422
162.866	162.866		166.399	166.399
170.126	170.126		164.789	164.789
163.971	163.971		161.833	161.833
168.927	168.927		166.844	166.844
158.122	158.122		163.554	163.554
163.997	163.997		172.392	162.332
168.375	168.375		166.744	166.744
165.183	165.183		166.641	166.641
169.514	169.514		166.703	166.703
164.049	164.049		167.085	167.085
167.315	167.315		161.955	161.955
173.506	173.506		165.347	165.347
161.379	161.379		165.399	165.399
168.258	168.258		165.61	165.61
167.192	167.192		166.38	166.38
163.133	163.133		162.698	162.698
164.192	164.192		163.678	163.678
164.896	164.896		163.614	163.614
165.047	165.047		164.973	164.973
158.979	158.979		169.936	169.936
177.117	177.117		165.953	165.953
170.407	170.407		161.934	161.934
168.024	168.024		159.437	159.437
166.598	166.598		170.566	170.566
161.933	161.933		169.676	169.676
175.653	175.653		165.216	165.216
161.15	161.15		163.693	163.693
164.114	164.114		165.56	165.56
162.107	162.107		161.571	161.571
166.085	166.085		162.573	162.573
161.222	161.222		165.457	165.457
163.925	163.925		163.377	163.377
167.928	167.928		160.658	160.658
165.563	165.563		164.563	164.563
161.099	161.099		165.831	165.831
159.209	159.209		164.602	164.602
173.87	173.87		159.667	159.667
160.684	160.684		166.929	166.929
159.219	159.219		165	165
164.21	164.21		167.39	167.39
175.408	175.408		171.639	171.639
162.617	162.617		167.86	167.86
161.839	161.839		161.048	161.048
160.009	160.009		163.076	163.077
163.595	163.595		161.535	161.535
159.073	159.073		160.458	160.458
160.832	160.832		162.83	162.83
161.652	161.652		166.915	166.915
170.956	170.956		160.627	160.627
160.052	160.052		163.361	162.458
169.442	169.442		163.388	163.388
162.55	162.55		167.433	167.433
164.233	164.233		166.159	166.159
160.77	160.77		163.247	163.247
161.218	161.218		161.931	161.931
167.763	167.763		168.472	168.472
166.329	166.329		161.032	161.032
165.248	165.248		162.685	162.685
162.408	162.408		161.398	161.398
164.817	164.817		159.309	159.309
160.764	160.764		165.71	165.71
173.978	173.978		169.528	169.528
158.824	158.824		163.813	163.813
167.412	167.412		161.212	161.212
162.259	162.259		166.133	166.133
168.416	168.416		162.271	162.271
160.932	160.932		165.389	165.389
160.461	160.461		165.929	165.929
166.605	166.605		167.706	167.706
159.162	159.162		164.559	164.559
166.356	166.356		166.052	166.052
160.265	160.265		163.986	163.986
161.871	161.871		164.887	164.887
165.191	165.191		163.422	163.422
166.447	166.447		161.378	161.378
167.145	167.145		165.341	165.341
160.607	160.607		164.893	164.893
165.002	165.002		166.675	166.675
159.657	159.657		166.433	166.433
170.943	164.006		162.27	162.27
172.161	172.161		167.925	167.925
164.843	164.843		165.807	165.807
161.852	161.852		161.969	161.969
168.241	168.241		164.022	164.022
161.764	161.764		167.071	167.071
160.999	160.999		159.304	159.304
174.373	174.373		166.213	166.213
162.385	162.385		164.702	164.702
162.589	162.589		163.248	163.248
163.666	163.666		160.082	160.082
169.801	169.801		165.774	165.774
163.487	163.487		164.808	164.808
173.773	173.773		172.044	172.044
167.055	167.055		160.35	160.35
158.951	158.951		165.412	165.412
269.796	343.261		169.345	169.345
164.601	164.601		168.258	168.258
160.836	160.836		160.764	126.54
163.118	163.118		161.992	161.992
161.911	161.911		162.23	162.23
170.252	170.252		168.811	168.811
166.687	166.687		173.281	173.281
157.918	157.918		166.189	166.189
171.842	171.842		165.671	165.671
160.924	160.924		161.544	146.198
170.492	170.492		160.302	160.302
167.038	167.038		162.277	162.277
168.855	168.855		163.896	163.896
165.895	165.895		163.516	142.353
171.063	171.063		164.702	164.702
164.154	164.154		162.422	162.422
162.331	162.331		161.321	161.321
160.021	160.021		160.485	160.485
167.352	167.352		165.514	165.514
164.556	164.556		159.69	159.69
163.318	163.318		161.792	161.792
171.824	171.824		162.158	162.158
161.232	161.232		165.121	165.121
162.884	162.884		163.79	163.79
163.219	163.219		162.969	162.969
164.559	164.559		162.267	162.267
163.378	163.378		161.928	161.928
161.465	161.465		169.811	169.811
165.057	165.057		167.91	167.91
160.959	160.959		159.952	159.952
164.928	164.928		169.008	169.008
310.991	225.437		168.458	168.458
163.104	163.104		164.154	138.681
331.3	331.3		159.809	159.809
163.402	163.402		163.767	163.767
162.617	162.617		168.089	168.089
161.586	161.586		159.79	159.79
164.069	164.069		164.943	164.943
161.842	161.842		162.678	162.678
169.569	169.569		164.418	164.418
191.654	191.654		168.063	168.063
161.715	161.715		162.494	162.494
161.744	161.744		167.884	167.884
162.579	162.579		160.484	160.484
164.717	164.717		161.005	161.005
250.182	276.011		165.711	165.711
161.115	161.115		165.092	165.092
169.942	169.942		170.089	170.089
162.678	162.678		165.277	165.277
166.905	166.905		163.718	163.718
159.892	159.892		166.625	166.625
160.094	73.7981		163.175	163.175
166.658	166.658		168.222	168.222
162.75	162.75		162.76	145.086
171.191	171.191		164.545	164.545
175.695	175.695		162.424	162.424
167.429	167.429		164.955	164.955
164.559	164.559		165.904	165.904
165.569	165.569		166.769	166.769
174.434	139.457		168.598	168.598
166.602	166.602		170.226	170.226
164.351	164.351		165.908	165.908
168.5	168.5		166.254	166.254
162.535	162.535		168.155	168.155
167.782	167.782		166.383	166.383
164.057	164.057		161.045	124.631
164.615	164.615		165.337	165.337
165.406	165.406		168.731	168.731
165.936	165.936		162.097	162.097
174.096	174.096		164.358	164.358
161.694	161.694		165.806	165.806
166.131	166.131		173.443	173.443
167.283	167.283		164.464	164.464
173.271	173.271		170.287	170.287
251.615	401.498		164.767	164.767
161.164	161.164		171.649	171.649
163.818	163.818		166.791	166.791
161.572	161.572		164.008	164.008
160.831	160.831		161.829	161.829
164.611	164.611		164.179	164.179
160.297	160.297		166.475	166.475
161.657	161.657		160.996	160.996
160.852	160.852		161.873	161.873
158.85	158.85		163.877	163.877
168.999	168.999		163.494	163.494
161.994	161.994		163.088	163.088
160.505	160.505		166.165	166.165
162.075	162.075		163.014	163.014
174.504	174.504		165.634	165.634
166.428	166.428		163.875	163.875
167.779	167.779		164.709	164.709
167.274	167.274		166.082	166.082
167.648	167.648		162.234	162.234
161.668	161.668		161.491	161.491
163.306	163.306		163.008	163.007
162.795	162.795		163.947	163.947
162.551	162.551		166.144	166.144
163.966	163.966		163.782	163.782
166.088	166.088		166.422	166.422
161.876	161.876		170.828	170.828
166.804	166.804		163.47	163.47
166.705	166.705		167.83	167.83
161.945	161.945		168.337	168.337
159.738	159.738		164.88	164.88
167.351	167.351		165.04	165.04
161.011	161.011		162.769	162.769
164.165	164.165		162.071	162.071
158.844	158.844		162.969	162.969
172.303	172.303		161.364	161.364
164.155	164.155		181.806	181.806
163.754	163.754		163.283	163.283
158.378	158.378		165.539	165.539
161.837	161.837		172.492	172.492
164.916	164.916		166.336	166.336
162.814	162.814		170.01	170.01
164.022	164.022		159.672	159.672
163.346	163.346		167.278	167.278
161.37	161.37		162.003	162.003
160.573	160.573		162.563	162.563
163.961	163.961		161.852	161.852
161.13	161.13		159.889	159.889
389.153	389.153		162.21	162.21
159.913	159.913		165.011	165.011
158.075	158.075		162.284	162.284
167.956	167.956		166.755	166.755
168.416	168.416		166.79	166.79
160.678	160.678		166.576	166.576
165.094	165.094		160.949	160.949
166.438	166.438		162.084	162.084
162.78	162.78		164.058	164.058
172.882	172.882		161.249	161.249
162.016	162.016		167.251	167.251
173.705	173.705		162.388	162.388
172.779	172.779		165.312	165.312
160.074	160.074		165.386	165.386
168.53	168.53		166.719	166.719
163.09	163.09		164.811	164.811
162.391	162.391		161.554	161.554
160.224	160.224		166.685	166.685
164.362	164.362		164.174	164.174
160.057	160.057		163.44	163.44
165.013	165.013		161.999	161.999
166.401	166.401		162.503	162.503
168.728	168.728		161.896	161.896
164.457	164.457		163.416	163.416
163.335	163.335		161.669	161.669
163.433	163.433		167.104	167.104
163.945	163.945		160.782	160.782
168.938	168.938		164.288	164.288
173.8	173.8		165.252	165.252
172.796	172.796		165.227	165.227
163.613	163.613		163.194	163.194
163.826	163.826		160.968	160.968
167.531	167.531		162.365	162.365
167.038	167.038		164.991	164.991
173.48	174.447		161.358	161.358
170.742	170.742		165.024	165.024
163.553	163.553		160.665	160.665
160.228	160.228		168.74	168.74
168.366	168.366		163.038	163.038
161.987	161.987		160.271	160.271
162.36	162.36		160.589	160.589
160.688	160.688		165.352	165.352
168.04	168.04		166.059	166.059
168.235	168.235		161.176	161.176
291.915	291.915		163.686	163.686
167.757	167.757		162.469	162.469
163.537	163.537		161.417	161.417
160.566	160.566		163.067	163.067
161.066	161.066		162.684	162.684
163.902	163.902		162.746	162.746
169.516	169.516		162.804	162.804
164.351	164.351		164.816	164.816
168.192	168.192		175.294	175.294
168.018	168.018		164.184	164.184
167.582	167.582		162.032	162.032
162.186	162.186		170.061	170.061
163	163		162.131	162.131
169.409	169.409		161.798	164.213
164.005	164.005		161.731	161.731
160.01	160.01		170.999	170.999
160.405	160.405		167.188	167.188
165.2	165.2		163.367	163.367
162.829	162.829		162.356	162.356
164.164	164.164		167.832	167.832
167.608	167.608		162.583	162.583
162.703	162.703		159.919	159.919
169.014	169.014		161.431	161.431
161.103	161.103		167.132	167.132
161.838	161.838		164.895	164.895
169.918	169.918		163.707	163.707
166.09	165.581		162.537	162.537
161.255	161.255		160.786	160.786
418.401	418.401		161.719	161.719
170.732	170.732		162.484	162.484
163.157	163.157		163.171	163.171
161.328	161.328		165.681	165.681
162.909	162.909		164.598	164.598
161.916	161.916		162.661	162.661
210.488	210.488		162.573	162.573
162.48	162.48		164.547	164.547
167.488	167.488		161.903	161.903
173.672	173.672		167.448	167.448
164.422	164.422		163.933	163.933
162.765	162.765		164.002	164.002
167.448	167.448		161.928	161.928
386.359	386.359		164.927	164.927
160.394	160.394		167.601	167.601
170.418	97.2067		163.893	163.893
159.252	159.252		166.85	166.85
390.878	392.857		166.569	166.569
161.626	161.626		161.417	161.417
165.413	165.413		166.322	166.322
165.326	165.326		164.152	164.152
165.948	165.948		162.638	162.638
164.969	164.969		164.584	164.584
166.062	166.062		164.145	164.145
159.819	159.819		164.569	164.569
161.946	161.946		162.449	162.449
162.92	162.92		161.579	161.579
165.613	165.613		171.756	171.756
171.734	171.734		168.499	168.499
169.734	169.734		162.51	162.51
160.458	160.458		161.503	161.503
165.181	165.181		160.901	160.901
169.131	169.131		163.081	163.081
161.774	161.774		168.327	168.327
159.67	159.67		167.284	167.284
166.008	166.008		164.018	164.018
163.529	163.529		161.835	161.835
164.908	164.908		162.072	162.072
210.131	210.131		163.835	163.835
159.82	159.82		162.11	162.11
163.963	163.963		167.279	167.279
169.487	169.487		165.651	165.651
167.418	167.418		164.642	164.642
170.79	170.79		162.454	162.454
161.68	161.68		174.315	174.315
162.172	162.172		163.272	163.272
162.512	162.512		167.636	167.636
167.934	167.934		165.456	165.456
164.569	164.569		164.145	164.145
161.196	161.196		161.237	161.237
159.239	159.239		163.723	163.723
164.392	164.392		160.786	160.786
166.786	166.786		161.556	161.556
168.675	168.675		164.415	164.415
164.082	164.082		165.026	165.026
171.506	171.506		160.717	160.717
157.681	157.681		163.697	117.269
161.563	161.563		163.12	163.12
161.719	161.719		164.033	164.033
167.677	167.677		164.753	164.753
171.253	171.253		166.278	166.278
167.853	167.853		165.718	165.718
166.416	166.416		169.999	169.999
160.846	160.846		165.086	165.086
162.615	162.615		161.345	161.345
161.529	161.529		161.671	161.671
200.174	200.174		167.211	172.556
165.072	165.072		166.328	166.328
164.428	164.428		162.783	162.783
171.346	171.346		170.553	170.553
162.347	162.347		162.981	162.981
161.468	161.468		166.373	166.373
160.499	160.499		162.458	162.458
166.818	166.818		163.619	163.619
160.338	160.338		169.884	169.884
160.575	160.575		168.352	168.352
158.174	158.174		166.039	166.039
160.751	268.553		162.183	162.183
160.898	160.898		170.805	170.805
174.493	174.493		163.381	163.381
164.608	164.608		161.818	161.818
167.569	167.569		165.827	165.827
162.988	162.988		163.579	163.579
167.11	167.11		167.998	167.998
164.498	164.498		162.978	162.978
161.515	161.515		166.573	166.573
165.033	165.033		164.164	164.164
169.589	169.589		166.216	166.216
160.099	160.099		167.713	167.713
165.211	165.211		162.571	162.571
162.963	162.963		169.867	169.867
163.287	163.287		163.349	163.349
167.192	167.192		162.775	162.775
286.132	286.132		168.946	168.946
164.478	164.478		164.832	164.832
165.785	165.785		163.544	163.544
167.988	167.988		169.625	169.625
166.477	166.477		164.389	164.389
173.227	173.227		167.185	167.185
160.281	160.281		164.039	129.837
164.473	164.473		167.212	167.212
159.187	159.187		167.707	167.707
170.504	170.504		167.778	167.778
160.384	160.384		167.535	167.535
165.25	165.25		162.377	162.377
168.294	168.294		165.515	165.515
160.731	160.731		161.769	161.769
169.668	169.668		161.93	161.93
162.441	162.441		165.238	165.238
163.482	163.482		164.71	164.71
162.429	162.429		168.065	168.065
161.71	161.71		164.488	164.488
175.258	175.258		163.981	163.981
167.277	167.277		164.157	164.157
161.867	161.867		166.403	166.403
161.486	35.5847		160.86	160.86
164.626	164.626		167.34	167.34
162.064	162.064		168.132	168.132
160.893	160.893		160.87	160.87
170.12	252.439		162.88	162.88
167.352	167.352		166.702	166.702
173.161	173.161		167.438	167.438
162.492	162.492		162.322	162.322
162.466	162.466		163.217	163.217
170.884	170.884		164.752	164.752
160.368	160.368		164.269	164.269
167.162	167.162		164.685	164.685
171.715	171.715		164.464	164.464
163.694	163.694		164.897	164.897
175.837	175.837		169.817	169.817
163.834	163.834		167.14	167.14
165.538	165.538		162.237	162.237
166.031	166.031		164.135	164.135
163.118	163.118		175.179	175.179
160.538	160.538		164.401	164.401
161.001	161.001		168.502	168.502
170.246	170.246		165.245	165.245
158.759	158.759		160.223	160.223
162.593	162.593		163.059	163.059
165.392	165.392		166.814	166.814
163.94	163.94		163.611	163.611
160.746	172.044		163.607	163.607
168.102	168.102		165.138	165.138
176.512	176.512		161.058	161.058
164.038	164.038		163.309	163.309
171.443	171.443		162.818	162.818
170.639	170.639		161.745	161.745
162.925	162.925		164.325	164.325
164.375	164.375		161.157	161.157
167.133	167.133		166.487	167.441
167.287	167.287		165.8	165.8
159.862	159.862		162.479	162.479
164.507	164.507		159.686	159.686
895.784	216.829		167.989	167.989
163.865	163.865		164.862	164.862
176.406	176.406		166.5	166.5
175.915	175.915		161.744	161.744
171.467	171.467		160.958	160.958
163.656	163.656		163.979	163.979
168.704	168.704		163.521	163.521
162.359	162.359		166.639	139.404
173.794	173.794		162.839	162.839
162.899	162.899		168.547	168.547
162.448	162.448		163.398	163.398
175.181	175.181		162.555	162.555
163.854	163.854		163.2	163.2
167.23	167.23		160.67	160.67
160.059	160.059		163.833	163.833
162.085	162.085		166.333	166.333
165.903	165.903		163.004	163.004
170.862	170.862		164.874	164.874
164.732	164.732		166.89	166.89
165.586	165.586		164.879	164.879
162.93	162.93		162.759	162.759
161.746	161.746		165.941	165.941
163.45	163.45		168.003	168.003
160.458	160.458		162.768	162.768
164.709	164.709		165.319	165.319
165.286	165.286		164.125	164.125
167.305	167.305		161.568	161.568
164.086	164.086		163.252	163.252
163.157	163.157		164.6	164.6
176.824	176.824		161.028	161.028
168.372	168.372		164.468	164.468
167.89	167.89		166.723	166.723
164.438	164.438		164.211	164.211
160.186	160.186		162.212	162.212
162.74	162.74		161.443	161.443
172.728	172.728		161.882	161.882
163.816	163.816		162.252	162.252
162.539	162.539		164.968	164.968
174.488	174.488		162.262	162.262
164.878	164.878		170.148	170.148
169.742	169.742		161.566	161.566
162.968	162.968		163.978	163.978
164.03	164.03		161.328	161.328
162.916	162.916		164.41	164.41
164.592	164.592		164.677	164.677
159.993	159.993		169.421	169.421
160.685	160.685		160.278	160.278
170.306	170.306		162.728	162.728
167.269	167.269		160.587	160.587
162.258	162.258		160.685	160.685
169.506	169.506		172.863	172.863
162.332	162.332		167.489	167.489
163.303	163.303		162.288	162.288
161.703	161.703		163.577	163.285
165.993	165.993		165.206	165.206
168.648	168.648		161.701	161.701
168.426	168.426		161.048	161.048
161.498	161.498		162.295	162.295
164.794	164.794		160.93	160.93
163.639	163.639		162.957	162.957
164.899	164.899		166.285	138.061
167.841	167.841		164.632	164.632
159.077	159.077		160.916	160.916
163.713	163.713		160.306	160.306
169.457	169.457		166.321	166.321
159.944	159.944		160.315	160.315
161.29	161.29		162.493	162.493
161.241	161.241		162.244	162.244
160.81	160.81		163.105	163.105
164.35	164.35		167.484	167.484
173.05	173.05		165.147	165.147
161.625	161.625		169.11	169.11
165.011	165.011		160.423	160.423
161.36	161.36		162.748	162.748
176.21	176.21		163.145	118.217
164.352	164.352		168.245	168.245
163.251	163.251		165.019	165.019
160.805	160.805		170.147	170.147
166.536	166.536		165.078	165.078
166.937	166.937		161.906	161.906
372.9	372.9		169.48	169.48
165.384	165.384		159.845	159.845
168.085	168.085		165.493	165.493
164.557	164.557		162.255	162.255
165.75	165.75		161.169	161.169
169.005	169.005		167.788	167.788
162.856	162.856		158.929	158.929
171.201	171.201		166.794	166.794
170.923	170.923		163.127	163.127
162.4	162.4		166.49	129.605
171.479	171.479		163.069	163.069
483.668	477.535		166.968	118.51
162.324	162.324		167.686	167.686
158.036	158.036		162.785	162.785
161.522	161.522		161.374	164.144
164.832	164.832		172.029	172.029
164.168	164.168		168.506	168.506
163.39	163.39		162.319	162.319
160.174	160.174		162.844	162.844
162.441	162.441		165.629	165.629
164.463	164.463		168.771	168.771
161.432	161.432		163.935	163.935
170.401	139.531		163.499	163.499
159.887	159.887		162.999	162.999
161.192	161.192		170.252	170.252
164.706	164.706		161.701	161.701
170.824	170.824		163.726	163.726
165.636	165.636		160.555	160.555
168.965	168.965		163.327	163.327
161.592	161.592		161.08	161.08
166.428	166.428		166.476	166.476
166.65	166.65		165.029	165.029
161.683	161.683		165.747	165.747
172.577	172.577		162.755	162.755
161.591	161.591		167.297	167.297
304.302	240.651		164.228	164.228
165.57	165.57		161.88	161.88
162.18	162.18		164.118	164.118
173.461	173.461		162.635	162.635
167.164	167.164		170.017	170.017
168.684	168.684		160.813	160.813
160.758	160.758		164.854	164.854
164.125	164.125		164.028	164.028
160.058	160.058		167.19	167.19
159.831	159.831		168.497	168.497
166.475	166.475		168.627	168.627
159.766	159.766		161.703	161.703
173.573	173.573		164.214	164.214
161.559	161.559		169.293	169.293
161.191	161.191		166.275	166.275
162.239	162.239		161.738	161.738
161.946	161.946		170.866	170.866
160.055	160.055		162.939	162.939
163.828	163.828		165.164	165.164
165.443	165.443		166.146	166.146
165.133	165.133		164.242	164.242
171.918	171.918		164.463	164.463
171.981	171.981		168.238	163.835
347.161	347.161		162.776	162.776
162.587	162.587		165.916	165.916
160.732	160.732		167.743	167.743
160.106	160.106		165.314	165.314
160.066	174.772		163.551	162.228
162.534	162.534		166.11	166.11
166.839	166.839		167.897	167.897
160.433	160.433		163.584	163.584
164.343	164.343		166.922	166.922
161.486	161.486		166.255	166.255
165.267	165.267		167.237	167.237
165.49	165.49		163.8	163.8
166.085	166.085		167.271	167.271
169.382	169.382		163.032	163.032
163.587	163.587		163.659	163.659
162.332	162.332		163.573	163.573
160.373	160.373		163.325	163.325
168.564	168.564		171.809	171.809
169.261	169.261		160.463	160.463
162.562	162.562		169.392	169.392
162.385	162.385		165.025	165.025
167.136	167.136		163.677	163.677
161.773	161.773		167.503	167.503
171.753	171.753		164.475	164.475
160.142	160.142		164.819	164.819
176.748	127.278		164.635	164.635
162.166	162.166		162.831	162.831
168.536	168.536		163.597	163.597
163.195	163.195		162.073	162.073
165.787	165.787		163.148	163.148
161.707	161.707		163.891	163.891
163.447	163.447		160.396	160.396
161.448	161.448		161.259	161.259
162.597	162.597		164.443	164.443
170.342	170.342		161.461	161.461
161.437	161.437		162.188	162.188
171.517	147.993		164.389	164.389
173.229	173.229		166.632	166.632
162.608	162.608		165.69	165.69
162.622	162.622		166.902	166.902
169.779	169.779		165.522	165.522
159.23	159.23		159.659	159.659
162.839	162.839		163.603	163.602
173.33	173.33		160.25	160.25
163.205	163.205		163.279	163.279
168.446	168.446		163.269	163.269
171.314	171.314		162.764	162.764
163.145	163.145		164.228	164.228
167.481	167.481		165.845	165.845
160.205	160.205		165.034	165.034
165.397	165.397		163.589	163.589
162.581	162.581		161.68	161.68
169.115	169.115		163.056	163.056
173.626	173.626		167.081	167.081
170.307	170.307		160.778	160.778
161.657	161.657		165.174	165.174
175.011	175.011		167.225	167.225
164.427	164.427		162.759	162.759
157.841	157.841		169.511	169.511
171.959	171.959		165.843	165.843
161.216	161.422		164.164	164.164
160.668	160.668		166.662	166.662
164.341	164.341		163.162	163.162
157.499	157.499		165.512	165.512
160.072	160.072		164.587	164.587
168.128	168.128		163.772	163.772
161.93	161.93		166.572	166.572
167.216	167.216		165.298	165.298
162.798	162.798		162.563	162.563
162.354	162.354		169.565	169.565
158.548	158.548		162.915	162.915
168.156	168.156		162.125	162.125
159.659	159.659		162.297	162.297
168.509	168.509		166.391	166.391
166.264	166.264		167.358	167.358
164.306	164.306		163.122	163.122
165.631	165.631		168.576	121.799
161.038	161.038		162.979	162.979
165.539	165.539		163.132	163.132
160.897	160.897		161.219	116.128
164.446	164.446		165.66	165.66
164.931	164.931		169.062	169.062
188.731	251.813		171.182	171.182
164.639	164.639		163.543	163.543
165.979	165.979		163.193	163.193
161.189	161.189		169.067	169.067
162.024	162.024		160.309	160.309
1043.32	729.028		162.984	162.984
167.117	167.117		161.919	161.919
170.702	170.702		163.345	163.345
163.051	163.051		164.136	164.136
167.271	167.271		165.608	165.608
160.183	160.183		161.599	161.599
164.006	164.006		166.435	166.435
159.845	159.845		161.891	161.891
165.329	165.329		167.367	168.675
169.438	169.438		162.21	162.21
172.36	172.36		163.28	163.28
161.241	161.241		162.589	162.589
167.698	167.698		166.11	166.11
160.613	160.613		168.234	168.234
159.12	159.12		162.782	162.782
162.741	162.741		164.115	164.115
161.935	161.935		161.402	161.402
160.837	160.837		162.319	162.319
160.249	160.249		164.592	160.151
159.677	159.677		167.319	167.319
163.713	163.713		164.204	164.204
160.974	160.974		160.964	160.964
160.122	160.122		163.968	163.968
161.374	161.374		171.453	171.453
171.997	171.997		161.048	161.048
161.656	161.656		160.907	160.907
161.894	161.894		166.526	166.526
162.656	162.656		167.395	167.395
171.04	171.04		167.249	167.249
160.381	160.381		162.667	162.667
179.959	179.959		164.892	164.892
160.978	160.978		166.124	166.124
163.666	163.666		161.514	161.514
164.483	164.483		164.773	164.773
159.798	159.798		166.665	166.665
173.524	173.524		165.415	165.415
165.728	165.728		159.773	159.773
170.153	170.153		164.206	164.206
159.68	159.68		164.43	164.43
162.468	162.468		165.682	165.682
163.941	163.941		161.073	161.073
162.105	162.105		159.785	159.785
162.611	162.611		168.677	168.677
165.588	165.588		170.461	170.461
168.207	168.207		164.693	164.693
159.901	159.901		166.64	166.64
167.491	167.491		165.425	165.425
165.908	165.908		165.341	165.341
172.946	172.946		167.968	167.968
159.976	159.976		169.505	169.505
169.303	169.303		162.679	162.679
161.626	161.626		162.666	162.666
161.914	161.914		172.264	172.264
445.329	515.724		164.004	164.004
160.575	160.575		165.447	165.447
164.909	164.909		161.561	161.561
170.463	170.463		160.951	160.951
159.252	215.88		164.142	164.142
163.194	163.194		163.17	163.17
171.284	171.284		168.253	168.253
162.394	162.394		171.172	171.172
159.268	159.268		160.604	160.604
160.562	160.562		163.826	163.826
169.884	169.884		160.635	160.635
180.85	180.85		164.324	164.324
160.189	160.189		162.14	162.14
164.498	164.498		166.218	166.218
395.701	395.701		165.567	165.567
158.202	158.202		167.29	167.29
160.62	160.62		162.864	162.864
160.493	160.493		163.13	92.1283
169.287	169.287		166.765	166.765
160.403	160.403		166.55	166.55
178.848	178.848		170.226	170.226
160.822	160.822		166.498	166.498
160.558	160.558		166.152	166.152
163.082	163.082		163.868	163.868
166.62	166.62		171.587	171.587
160.335	160.335		168.422	168.422
163.911	163.911		171.208	171.208
164.446	164.446		162.109	162.109
160.076	160.076		171.261	171.261
160.25	160.25		159.745	159.745
169.148	169.148		161.173	161.173
158.988	158.988		165.921	165.921
161.798	161.798		167.321	167.321
508.936	358.016		161.122	161.122
162.748	162.748		163.722	163.722
161.281	161.281		165.462	165.462
172.989	172.989		164.519	164.519
167.657	337.466		166.159	166.159
164.029	164.029		162.324	162.324
174.28	174.28		163.758	163.758
160.624	160.624		160.966	160.966
168.149	168.149		165.299	165.299
161.251	161.251		161.257	161.257
162.13	162.13		162.89	162.89
169.473	169.473		166.963	166.963
164.044	164.044		163.15	163.15
161.353	161.353		168.883	168.883
162.058	162.058		165.237	165.237
166.059	166.059		164.186	164.186
166.015	166.015		165.466	165.466
161.096	161.096		167.073	167.073
166.537	166.537		167.678	167.678
160.334	160.334		161.729	161.729
[truncated: 3 more rows]
