# Supplementary material for: Buffering by Transporters Can Spare Geometric Hindrance in Controlling Glutamate Escape
Source: Front Cell Neurosci. 2021 Jul 23;15:707813. doi: 10.3389/fncel.2021.707813 (PMC8342858; doi:10.3389/fncel.2021.707813)
Supplement: Supplementary file 3 [file Table_3.XLSX]

## Sheet: Panel A
Particles				Spheres						Histogram (raw data set)
X	Y	Z		X	Y	Z	R	nm		t = 1 ms	t=0.1 ms
147.942	74.3217	-12.912		-813.32	930.06	-772.33	98.231			161.719	165.561
-41.2634	154.499	-10.4479		270.56	1264.9	-374.74	142.002			162.871	159.915
-107.809	133.967	5.09478		-1025	1139.7	-135.85	64.6758			24.2106	171.959
193.611	-39.6167	-10.0564		0.51401	1387.2	921.3	52.8458			249.805	197.622
-17.6483	159.789	-4.64044		1393.8	597.85	217.64	71.9768			309.251	160.761
333.377	31.489	39.6619		281.97	-247.83	434.56	140.406			256.664	160.884
-11.4487	-86.6185	0.89965		-318.94	700.71	777.77	65.8686			517.676	159.018
45.6956	160.985	-2.77601		-475.91	-1319.3	883.53	81.2966			165.551	167.345
-159.125	45.0177	-15.2663		218.74	987.11	-795.19	151.858			167.16	165.37
225.647	445.521	-153.35		-75.928	526.34	665.1	21.9352			169.078	499.405
-132.032	-149.346	55.4372		1382.5	-1390.5	416.23	77.497			162.883	1193.6
-32.5775	165.285	15.6347		-1342	211.35	-154.8	120.299			230.378	168.464
262.665	178.275	210.26		132.76	348.96	-540.82	94.479			160.044	315.193
236.164	329.056	-97.3786		-1316.3	297.9	-1261.1	72.891			156.124	751.529
138.783	85.3748	-32.8501		335.32	-519.46	-171.92	141.834			206.058	162.94
-32.6221	165.334	17.3945		311.35	-1046.4	-897.79	103.573			165.307	168.522
-160.631	36.8249	-7.6772		-891.23	1243.4	255.09	19.7792			161.014	164.798
47.7196	781.261	-323.27		-864.11	1200.6	-1138	131.736			543.243	878.065
144.025	72.9219	-7.30109		1277	98.815	1064.8	18.9602			162.496	161.434
142.449	73.8139	-10.5328		1285.9	287.1	-983.79	94.374			533.328	160.438
7.98629	162.518	-1.53245		653.05	-1231.9	-735.71	103.958			161.812	162.714
387.049	230.073	-31.6486		726.45	925.21	-1204.6	106.295			164.21	450.267
309.904	-63.7906	-2.55661		564.85	-641.01	-915.54	89.313			158.294	316.401
444.113	-253.309	-196.73		-251.06	1126.9	1082.1	40.5482			343.136	521.929
-16.4429	160.437	-10.5891		-923.37	256.27	-368.73	36.2614			169.322	161.277
-139.293	80.347	-18.195		-35.76	1378.4	-1305.5	89.2934			162.737	160.805
-311.518	-58.2282	-260.341		1353.9	-1138.7	-142.78	28.8862			171.828	1181.68
-66.4313	153.698	-9.31555		1038.9	940.5	-1110.2	115.199			163.079	167.44
254.699	-24.578	105.326		-464.64	436.66	-479.2	44.8364			164.26	255.882
-149.765	72.807	2.33215		334.67	-1131.1	-359.66	143.304			160.888	166.524
15.3348	160.236	-11.5018		-894.06	-865.13	1350	143.402			163.143	160.969
14.7615	170.789	-6.56389		714.24	-1067.9	-113.67	124.835			165.744	171.426
-76.7059	152.093	0.36216		958.8	384.71	717.46	107.771			220.474	170.341
-156.334	48.9149	-10.3411		460.67	1344.7	27.486	91.6916			161.465	163.808
749.59	-436.501	202.702		-189.45	86.023	977.85	70.525			166.992	422.15
-154.727	-25.0692	13.8575		1327.1	762.48	-202.64	133.742			218.89	236.531
368.161	-79.0415	-155.253		-495.01	27.213	167.63	57.0262			360.281	376.55
93.3768	73.0069	-13.2151		712.46	1347.5	720.73	94.4902			402.125	950.312
-7.94011	163.668	9.50934		855.86	-282.09	830.08	60.3316			169.285	163.861
424.797	638.146	427.219		283.38	-1368.7	-1081.6	151.312			161.148	833.86
144.206	118.254	4.74764		-1240.2	-837.32	1344.8	46.2154			163.715	186.492
75.8985	149.549	116.015		-589.88	1347.4	394.23	102.292			163.485	167.707
16.0944	164.678	3.03957		272.92	-319.44	-1186.1	128.209			160.106	165.463
-3.69344	160.233	-2.55767		-36.521	-1120.2	-542.36	91.1204			169.316	160.276
176.987	4.50863	13.8962		-451.22	1268.7	553.07	44.5298			815.77	180.561
-98.6339	129.987	-2.01161		-824.86	1391.6	-1216.1	131.52			164.665	163.172
13.4098	166.822	-4.91965		1202.6	-644.89	621.57	117.321			170.462	167.361
-159.093	-327.976	165.845		186.92	-238.32	160.7	129.881			159.725	364.525
152.567	70.3891	-28.3188		261.36	310.31	823.01	86.961			319.959	168.022
283.659	-46.9796	89.0296		343.06	-76.526	-396.26	103.211			177.893	287.523
240.924	-164.752	-7.49599		-1029.6	-939.51	1295.5	67.7488			166.814	291.869
-113.81	-116.266	27.6137		-320.12	605.08	780.2	134.893			171.326	166.72
133.975	83.3545	-32.3759		-539.82	837.52	457.55	106.183			160.109	157.789
54.7485	-172.179	98.5206		506.94	-1034.7	-1138.8	117.445			172.658	163.531
-457.084	113.148	-208.892		-872.96	186.93	239.34	150.626			162.061	470.88
-37.4531	156.048	-10.5337		42.723	399.34	-447.88	28.21			166.472	160.48
-15.4278	168.03	26.4381		72.977	-1397.4	968.83	131.438			167.315	168.737
-78.7078	-54.8021	8.74187		-625.11	1142.5	-1308.4	64.5036			161.98	174.022
-14.6183	168.851	6.49174		-802.64	-205.45	-320.14	71.1942			163.787	169.482
-81.0986	-199.555	34.546		469.64	-1101.3	1310.2	56.5292			158.941	215.404
-103.407	126.41	-6.90647		1120.9	-549.83	-1381.6	151.83			163.574	163.317
-43.4246	161.529	-11.6434		1292.5	-1233.7	15.471	22.5106			161.449	167.264
-232.653	173.815	-36.6756		1323.2	1161.9	-320.71	133.416			162.055	290.412
84.7745	137.704	109.344		677.26	746.08	240.45	70.0476			160.026	161.707
148.169	59.1148	-21.7695		655.85	243.18	1103.7	93.6614			437.64	159.527
-7.4591	167.205	14.0134		-411.6	-227.16	583.24	112.626			171.7	167.372
-103.373	129.627	2.93314		57.003	567.7	-568.68	95.4996			777.312	165.799
530.447	-251.41	31.1424		-563.73	-101.05	1269	104.405			161.148	658.264
-149.397	61.9998	-23.8416		-1347.3	1089.9	8.5509	20.6626			164.823	161.751
-319.462	185.357	185.864		913.4	1311.6	184.99	72.898			160.622	369.341
128.742	120.744	-112.749		-299.26	-55.122	1189.2	104.38			173.278	176.504
-2.17498	162.911	4.82963		-694.11	-509.04	-366.96	53.2938			171.111	162.925
153.184	436.841	17.0325		1076.2	-956.34	529.9	111.124			160.146	425.257
-124.496	-103.599	0.10057		-146.18	1026.2	918.41	90.5744			481.172	341.614
-5.45295	166.325	-3.29086		-1223	1247.8	203.5	51.5214			166.574	166.414
46.0121	156.938	-12.2629		967.76	-388.24	538.4	67.816			230.054	163.544
-85.001	140.213	8.75237		-1336.9	-1050.9	255.04	153.734			165.67	163.966
486.58	-220.647	158.255		1199.1	-143.22	545.04	37.7706			167.979	534.271
432.084	-354.034	-13.3749		-722.26	-132.62	-1024.3	52.2326			341.966	501.306
-17.282	162.759	-15.6995		-778.5	1197.4	-489.24	63.903			395.04	163.674
119.238	-498.091	78.4422		549.52	-1114.4	1246.8	84.2632			174.875	572.863
550.354	241.495	873.335		-1297.8	216.1	1248.1	92.0388			516.028	708.921
149.978	84.8212	-13.7457		469.71	663.54	1044.3	53.7992			171.129	172.302
115.586	368.506	-341.863		-1364.6	-1087.1	850.97	46.0922			160.841	386.208
-26.7944	75.7265	18.696		633.74	-1014.3	674.07	60.6858			474.583	161.887
-193.931	-7.62114	24.197		268.99	-779.73	629.95	84.4144			302.427	194.081
-57.6626	155.641	-18.1881		-1278.2	-164.75	1026.6	135.391			165.313	165.979
-12.2736	159.108	15.2975		-1247.4	598.04	963.11	92.904			163.228	159.581
-273.419	-40.7489	-5.08763		-179.78	1118.9	125.25	95.2868			160.768	276.439
-28.1553	-165.546	-20.1017		287.75	-1336.8	-742.29	114.241			169.568	167.924
303.199	-38.8475	-215.99		374.49	-1160.6	-660.33	60.0502			166.791	328.018
-498.186	86.2372	263.518		-540.34	995.48	1338	15.043			172.527	751.525
82.474	-41.5436	-6.83046		611.68	722.71	677.88	119.181			162.264	160.298
-89.5945	-43.7428	-10.9312		1318	-1118.9	-147.01	89.1016			160.103	173.534
151.715	-57.9616	-12.6122		-1138.9	-857.82	800.18	83.8558			164.109	984.606
193.49	-312.854	43.0322		-84.737	1169.3	-907.88	75.6644			159.121	367.853
-37.5504	157.726	14.0765		1165	-1136.5	1225.1	102.11			171.31	162.135
-117.969	123.383	-20.7676		-452.17	-240.78	1054.4	29.2348			164.883	170.704
269.923	163.126	172.292		-1192.8	-1370.5	-1142	48.3378			160.884	164.639
664.881	-416.095	-654.199		-723.33	-297.38	-861.35	76.4022			336.987	1299.07
-43.3874	154.209	-7.09186		-337.92	34.708	554.71	45.0142			189.697	160.196
-113.482	123.949	-3.82112		-1214.2	1346.8	1229.1	122.965			172.881	168.052
71.6592	262.851	-124.375		-1317.5	1376.4	-1026.2	57.785			636.743	469.498
-162.577	39.3123	-18.827		-1161.6	-1080.6	653.21	38.8654			163.954	167.263
-48.5053	154.121	18.1185		303.89	-267.71	1182.6	149.38			159.975	161.573
-152.835	64.3436	-4.61379		-539.77	860.81	-856.73	67.4324			296.614	165.827
154.343	52.434	-15.1703		520.49	1306.8	-749.65	82.4264			174.35	163.007
9.43346	164.159	-11.9557		-877.08	-1370.1	-1298.1	71.4924			425.996	164.43
-9.80337	162.443	-19.3934		-957.51	-627.17	-1279.8	80.9956			369.204	162.738
187.545	-213.129	62.3937		628.2	596.01	-1112.4	136.513			161.061	283.896
-27.428	76.612	12.3337		1378.6	123.65	17.428	140.56			162.069	168.682
-77.4912	141.967	-12.3025		-711.97	622.19	-1107.2	30.4766			388.56	161.739
-7.13238	10.3369	209.399		735.7	63.999	470.25	69.5226			159.165	172.542
390.818	-110.926	75.7276		-717.3	-1318.7	498.81	124.845			162.182	406.255
96.2855	-286.048	-37.9931		770.68	-945.98	877.71	16.4444			440.259	301.818
-53.5806	-162.475	-19.9959		730.25	-390.82	-357.25	129.868			519.628	171.082
88.2803	493.738	144.807		-793.85	773.69	-944.04	53.5416			292.099	501.569
-72.7956	145.248	-7.8635		366.04	779.8	30.4	119.224			165.937	162.469
-45.6758	155.979	-15.2265		111.48	736.73	340.03	111.901			171.801	162.529
12.2198	-372.322	135.137		-276.91	-97.652	-67.301	82.9584			160.37	481.667
446.373	-464.513	212.2		782.22	-1078.9	-99.446	97.1418			160.896	644.222
-177.198	73.2287	333.478		1293.8	-220.6	-1011.1	121.138			160.707	282.413
-120.782	425.023	389.519		-925.28	785.36	-209.36	47.1786			169.794	153.579
-10.6236	164.392	6.21565		1230.4	-1364	777.98	140.826			173.759	164.735
-167.372	46.2043	-13.2232		1227	-1244.5	1115.4	64.1858			173.873	173.633
-194.534	-77.9949	-49.3118		182.25	719.68	1220.4	104.644			766.094	300.029
33.9119	21.7053	164.175		364.19	46.268	-463.62	77.4704			292.095	161.172
685.928	-237.522	-246.584		-313.16	-492.94	-1156.1	48.2608			334.457	594.049
309.685	-328.16	-392.803		561.14	-247.31	1398.7	50.2432			168.621	276.362
201.55	437.574	-180.88		-211.92	1320.1	561.13	113.614			457.151	322.178
-79.1015	145.893	14.4245		582.48	701.62	-1149.1	102.831			159.916	165.957
281.55	-70.4551	-166.402		1144.8	-33.156	-39.966	143.346			160.899	412.675
-112.375	570.288	-155.126		-391.01	-1045	1238.1	34.5352			160.686	1053.32
21.8755	6.15492	0.67835		118.92	-434.53	42.745	81.7572			165.985	744.817
-192.988	-220.609	124.204		-732.27	-172.99	538.37	137.382			161.521	293.108
-166.929	-49.5935	-6.12499		1381.4	690.35	711.93	55.2706			166.931	174.14
153.57	70.3138	2.75566		509.95	1165.6	1361.6	26.7064			166.436	261.401
-92.0461	145.855	-5.27472		-116.7	-254.62	1167.6	125.049			171.206	172.471
-102.72	132.691	5.56693		-1231.8	-274.27	-102.7	32.3708			173.742	167.804
146.695	-71.0554	96.2757		-238.38	-646.94	739.78	83.1782			165.792	162.998
-101.581	130.464	-9.6147		921.12	-865.81	299.57	116.192			156.979	165.347
-10.5412	160.175	-4.10227		-856.37	231.32	-889.7	117.638			160.842	160.522
-18.2031	162.535	-3.86166		-388.84	-184.74	350.83	80.2718			167.363	163.551
170.898	472.315	113.132		633.15	1047.4	-685.15	128.818			191.652	502.283
-154.5	44.2929	-18.4894		-1172	571.23	-982.06	149.436			174.106	160.723
536.809	-326.542	51.9583		-530.01	-1217.8	1121.5	15.9306			289.84	808.792
-64.0554	148.193	11.7791		-738.9	-1307.9	4.1392	124.404			165.285	161.445
-24.2211	168.761	22.7888		-117.04	-1014.4	1143.9	80.9956			161.604	170.49
-21.5883	159.471	-6.32194		-18.865	762.35	-621.21	61.4768			163.943	160.925
-117.236	471.059	106.535		750.25	-1026.1	321.56	85.855			361.356	485.429
155.546	-67.6906	26.8666		-333.18	-1382.3	1091.8	72.9526			159.68	169.637
-81.1424	141.77	-4.7384		183.96	1062.3	196.36	74.7712			164.395	163.349
-69.6149	150.879	17.6338		57.009	-461.44	248.57	81.914			164.27	166.164
18.0936	169.548	8.23641		867.24	-931.23	770.88	107.362			162.385	170.51
-71.173	145.384	-11.5517		81.187	615.87	877.3	19.1786			171.427	161.871
143.238	81.7653	113.857		1185.8	888.51	-465.61	29.9418			164.362	164.933
-14.655	413.151	-108.564		-733.05	960.2	-220.94	140.462			161.417	413.41
154.456	67.7866	-12.582		902.26	199.25	-743.13	20.2566			317.681	168.677
9.33428	163.463	2.23876		362.71	1013.6	-27.226	48.6318			164.183	163.729
100.752	-121.323	25.5155		-37.878	490.6	-985.97	14.4494			159	732.409
376.6	-52.0109	497.888		1105.6	-1066.8	298.44	114.993			161.155	553.436
-169.259	43.3334	-20.2015		29.651	388.27	-774.53	114.75			159.595	174.718
-27.4357	164.016	9.70205		68.826	325.33	400.37	126.374			162.98	166.295
-34.7936	70.6223	-4.4499		-909.97	530.76	1203.3	104.166			248.781	1383.33
396.954	-286.285	7.81766		252.29	-37.624	1073.6	105.371			162.899	717.022
164.847	636.483	245.533		-249.73	-966.61	-817.76	49.4158			157.993	657.483
144.541	74.5366	-22.9024		1025.7	-1381.8	318.78	29.757			159.633	162.628
138.563	79.0778	-12.6332		-420.92	-824.37	961.41	53.6718			161.604	159.54
-92.7922	-294.307	-624.903		142.24	979.15	-105.68	84.1442			217.311	308.589
-318.4	-599.217	12.8816		-1101.8	404.76	1302.6	145.012			521.628	684.061
-13.8235	160.207	3.75841		-600.6	401.89	-696.8	29.071			165.939	160.802
82.5356	-40.8331	-5.17224		495.76	540.34	342.84	72.1238			161.773	163.471
197.055	370.415	67.7179		-1029.1	998.92	969.7	74.3708			161.486	700.13
152.501	59.099	-13.5911		1202.8	414.22	-743.57	46.4702			163.118	411.088
-113.687	126.694	-7.06704		155.79	-929.08	478.43	115.955			161.851	170.224
386.924	235.237	-61.8852		-1124.5	779.11	-861.11	58.3408			178.27	452.821
516.088	6.59739	243.842		1050.7	157.38	880.14	43.1228			161.926	393.236
-159.74	21.0366	-29.3741		-704.55	573.31	-689.97	46.1454			467.924	161.119
559.697	-74.0562	-45.5404		-428.15	217.31	-1229.2	136.146			157.429	564.576
148.421	57.125	-18.755		-1372.8	-758.38	845.97	141.274			168.67	159.035
-10.0814	161.881	13.5386		-318.23	1232.1	-471.8	27.2118			161.874	162.195
-92.1946	136.402	-19.398		-417.02	284.94	1157.1	135.25			354.195	164.637
23.5484	-11.5175	6.23205		322.83	-954.2	-138.28	73.9606			163.465	163.126
-62.4249	155.893	19.9536		941.46	1387	-1016.9	114.363			392.565	167.927
125.769	-138.495	30.4401		1386.7	11.671	797.33	21.931			159.49	122.959
-144.983	80.4607	-11.9433		904.43	851.9	676.85	115.776			161.074	165.813
-81.6775	158.138	-1.94209		-880.51	-540.46	201.66	19.6896			437.988	177.986
10.733	-160.313	-19.6978		404.53	1318.9	307.51	69.8656			166.159	160.672
-389.676	132.636	-88.968		596.72	579.02	-1309	106.359			161.302	478.878
-39.3417	158.26	21.3734		-93.181	-1114.4	-775.4	97.1656			160.328	163.077
-152.334	-138.46	-13.6221		-1183.4	773.07	868.41	113.715			161.179	205.856
317.179	-78.2749	-131.933		-423.99	1256.3	-417.28	119.644			169.693	869.123
201.703	-552.588	-150.892		156.14	140.38	777.41	78.253			170.808	588.25
-52.254	-498.279	308.772		838.68	532.69	-492.75	86.023			171.899	586.923
-64.0376	22.8191	-756.724		784.89	-885.26	-1256.7	117.631			489.522	1939.67
-56.6339	153.2	-0.44515		1145.5	1020.3	-390.79	149.786			167.202	163.333
-99.4433	-407.799	-186.272		-518.16	686.29	-776.29	66.5504			170.626	419.749
-91.3557	137.837	21.0235		1181.7	812.58	210.03	127.641			161.648	165.363
149.685	58.8432	-12.9277		624.27	-115.39	1155.7	98.2254			163.922	166.355
-145.649	72.1702	-11.702		887.87	-1205.3	855.31	95.4226			166.537	162.549
-65.773	155.091	16.7687		382.06	-1189.6	-687.63	153.58			160.806	168.461
-215.024	-293.433	-3.25873		122.72	-1267	951	86.2778			377.555	803.236
-306.675	27.0604	-206.525		-1034.6	71.735	714.68	76.4848			157.217	179.646
-417.758	-360.681	-160.523		-912.34	-250.73	171.47	39.7894			159.674	551.917
-17.4665	170.756	12.001		348.6	-74.649	673.9	16.8182			571.378	171.647
303.423	-48.572	-95.9066		-267.03	858.04	-515.81	76.384			161.179	800.778
-34.0665	-556.265	43.1701		-580.34	534.17	6.4436	49.042			142.832	557.307
5.6327	159.98	1.04945		-1224.2	-1129.8	1181.8	119.154			163.844	160.079
153.7	76.4755	-7.31916		-499.59	-1147.4	224.61	95.5066			163.4	171.674
356.041	-146.816	101.078		-1337.8	-1040.5	638.97	37.2358			401.847	385.123
-44.5064	155.894	7.26446		-1366.8	-2.3458	1313.8	141.904			170.496	162.123
153.895	72.5397	-8.7506		-303.61	-8.4124	-485.79	75.7596			522.508	170.134
147.099	33.4675	318.148		-737.8	-1052.4	444.97	137.052			159.191	150.858
-7.18159	162.344	18.3532		1253	1118.5	-617.28	104.699			478.351	162.503
155.037	50.266	-25.9045		1284.7	193.09	-765.68	108.107			159.972	163.946
566.778	22.629	-109.596		-734.51	1147.1	-833.82	91.4228			170.201	235.417
-18.6773	160.461	2.97775		-791.11	-144.95	-59.82	43.897			165.718	161.544
640.359	-405.848	-311.81		-967.4	390.17	-1180.6	128.352			166.213	1386.88
314.975	-175.436	50.2141		-967.8	297.16	-455.63	72.4458			284.591	533.332
7.41939	160.393	4.78833		1229.4	20.566	180.31	78.652			166.211	160.565
-70.0521	145.541	13.5779		528.08	847.85	1044.4	135.435			172.857	161.522
-83.6292	159.191	7.50716		244.94	-1260	1205.8	88.4702			686.491	179.821
-139.574	83.2093	-18.9036		1231.3	1373.9	973.24	33.8912			465.919	162.495
-142.434	71.7812	-23.4095		-522.51	601.81	-1296.8	58.9666			162.677	159.5
49.9877	-279.95	-141.005		-396.5	681.11	378.22	147.728			162.406	284.378
-48.8123	159.268	16.8161		854.84	480.98	822.59	15.9866			164.916	166.58
15.9851	-325.767	193.77		-857.82	584.21	1238.6	63.924			160.506	120.083
-148.194	60.3949	-9.4037		181.62	469.62	174.49	36.8438			168.824	160.028
231.861	-29.0684	-218.783		-1183.9	-893.66	-440.84	78.9586			166.915	476.524
-16.1677	161.109	5.37005		1239.3	248.42	421.65	15.0304			158.2	161.918
-13.1803	-172.728	-0.79003		8.048	203.13	-565.11	76.1278			159.939	173.23
-61.5247	153.158	-2.87589		406.79	96.647	561.05	111.238			162.193	165.053
150.071	67.4462	-28.959		1376.4	-81.269	455.62	143.416			161.433	164.531
-163.886	51.0353	62.6544		-878.73	678.7	63.954	74.179			159.438	449.84
-18.4458	159.767	0.51083		-691.4	-1142.7	364.08	132.504			164.395	160.828
423.223	-21.6972	-213.76		-614.07	-419.38	-778.14	62.524			300.486	577.121
264.911	-250.355	-54.2077		-1012.9	-719.25	-856.26	126.165			161.035	364.493
-49.2452	157.118	-23.6123		-55.295	-854.76	454	43.9516			167.645	164.654
-54.9275	155.507	-6.06716		-1123.2	1184.5	-1112.3	36.8872			164.7	164.923
166.106	-75.6393	-25.4292		-811.62	-666.81	954.06	139.762			213.546	182.517
138.374	81.0773	-11.0807		1046	-442.08	708.56	26.6896			161.886	160.377
340.723	235.076	-63.2819		-22.259	-362.3	-713.3	75.0554			161.914	564.473
-69.6136	145.464	4.10919		-1211.2	-1162.6	-123.75	106.926			161.447	161.263
228.658	143.091	61.538		-748.78	-370.57	221.42	112.078			164.69	269.74
-30.8474	157.349	15.8304		917.93	1278	246.9	117.256			169.524	160.344
-22.3176	167.119	11.9373		954.98	-624.77	1170.9	116.085			164.998	168.603
-70.5871	156.753	-0.98878		-623.24	76.352	24.815	50.6968			164.377	171.913
-142.086	517.818	96.8382		-103.82	600.6	101.3	26.768			514.56	831.975
-150.891	83.3479	-13.3728		1303.9	-480.49	-1016.9	132.485			160.31	172.38
138.476	197.557	-56.4968		569.83	831.43	1355.7	115.836			165.178	171.288
153.616	74.814	-9.05386		30.402	847.04	-1371.2	110.838			296.2	170.865
-52.9482	-165.061	-29.0318		626.77	-1020.3	341.85	114.353			164.804	173.346
-6.19536	168.415	2.72256		-767.55	608.55	1023.1	105.123			787.066	168.529
-168.604	456.802	-99.3983		-490.62	290.44	-1370.7	74.9504			472.576	155.515
-308.033	164.025	324.219		1209.4	-59.276	45.56	54.8226			595.313	1520.72
-87.9616	-71.4206	3.20314		1083.6	462.94	-571.89	118.238			160.536	160.075
2.99198	172.414	-16.7105		669.1	-393.46	-1383.4	34.307			789.932	172.44
240.647	73.1229	175		-237.91	252.67	319.43	53.5794			171.843	251.917
6.4816	162.824	-12.5779		-990.48	-599.33	1205.9	112.54			166.899	162.953
175.034	-3.30994	-145.967		518.8	-1075.1	721.43	16.0524			162.569	175.066
-55.4489	-607.107	234.937		-210.85	-1011.1	188.68	142.408			164.96	1196.83
120.749	-233.365	35.6779		37.291	667.81	-475.98	119.302			176.761	262.754
-107.855	-128.945	-8.91359		1266.3	857.28	-550.02	114.528			160.039	168.106
-521.702	660.154	-374.096		850.69	146.57	367.79	132.447			161.641	713.315
42.9842	62.1414	229.32		-1286.4	1013.4	-1083.8	48.8544			162.722	165.56
107.203	158.279	16.2216		-900.65	1239.2	616.6	54.0064			172.693	509.148
-20.4362	608.306	545.155		148.45	-485.95	-1309.8	119.986			212.615	893.248
-155.242	48.5323	-194.578		-218.22	-770.48	987.95	37.3646			162.503	162.651
-209.558	-281.163	45.8945		62.916	-245.07	843.02	32.7054			159.867	350.667
-152.755	48.2003	-35.3063		-1175.6	-1377.2	1161.9	130.99			159.064	160.179
115.434	-129.796	103.492		213.94	-852.24	-1189.7	41.8306			165.992	161.903
-10.4723	162.375	-3.90656		613.42	-612.18	-432.09	35.0938			160.32	162.713
-74.0099	140.903	-29.1548		528.67	1006.2	-865.11	125.476			161.103	159.158
148.256	67.7336	-1.16778		-915.87	-1359.5	522.91	119.808			158.327	162.996
-163.252	32.6247	-21.6105		-1101.7	510.32	826.73	121.667			164.172	166.48
273.163	355.998	126.549		-781.68	347.01	49.698	143.976			168.432	448.723
196.759	607.482	-71.6725		-476.35	315.42	-839.9	153.664			162.82	638.552
339.142	-42.7867	98.0181		-205.01	-886.98	-455.22	144.032			452.34	516.013
38.414	-336.683	-8.7355		-1279.7	578.39	-1179.5	132.192			160.68	338.868
-91.4516	133.707	-17.4145		-62.074	-1095	597.39	88.305			619.202	161.991
269.219	69.6542	-77.2675		413.49	-417.26	-1321.4	111.679			160.56	540.695
-93.0555	135.693	0.77007		-153.53	-690.71	-496.45	114.589			162.985	164.535
167.585	90.2962	99.0726		377.77	-29.296	-1276.5	29.4994			308.218	190.363
-72.91	142.834	-1.8467		1227.1	-133.85	746.19	148.484			164.725	160.367
-388.775	-390.802	-106.992		174.35	-197.89	-1216.3	152.32			187.141	551.246
117.846	99.9862	-126.758		692.02	-622.49	976.77	110.31			552.793	154.547
-151.711	-134.255	-82.9695		216.14	-32.46	317.41	133.455			161.78	202.585
-91.583	146.151	-6.67904		-731.55	-603.9	-516.14	65.1504			168.607	172.475
-157.566	52.7568	-0.08474		1266.6	-1265	-908.97	48.7368			166.36	166.164
-19.1016	-160.027	-2.1597		-560.42	319.43	206.96	29.0864			162.974	161.163
-86.7454	138.088	8.65729		608.43	-109.95	-830.14	96.236			165.317	163.074
444.202	-79.4119	-378.288		1348.2	801.85	216.29	29.7906			158.044	1415.2
-109.88	122.472	-13.5121		-182.51	1335	-190.46	58.5732			172.541	164.539
-119.302	126.466	-0.93053		-456.9	1157.8	794.99	75.7694			228.971	173.858
-58.0741	157.414	21.6858		-82.959	1334.5	980.4	135.008			163.098	167.784
-89.7107	-424.045	83.5898		1097.9	-1291.5	-321.72	37.4052			159.716	534.712
-239.583	-247.187	-34.3014		-1188.8	-28.841	-26.197	90.9216			171.764	344.24
214.188	79.1132	17.3175		-1012.6	-852.07	-460.46	23.3562			390.516	539.179
82.4488	-148.505	28.9215		-1106.9	-8.0859	-1025.9	28.392			160.345	215.643
316.94	-464.903	114.545		-996.12	-43.294	-643.45	133.497			168.7	433.153
359.273	318.584	-209.315		1167.1	-341.21	0.93356	85.0052			162.717	351.279
168.417	-142.774	31.6892		669.96	-833.03	-362.24	68.901			162.045	220.792
-157.62	62.9251	-15.1485		941.44	1088.8	-859.7	100.269			175.242	169.716
-16.8014	-109.914	7.5268		-143.79	-125.57	223.9	103.576			313.333	249.776
-523.863	196.287	10.3986		-1035.1	-454.18	-583.23	83.9132			167.442	552.92
-72.1829	-148.848	-24.5549		-31.288	-528.73	-224.28	35.1092			169.208	165.427
-23.6091	160.782	3.43063		1160.7	450.69	1213.1	144.676			166.834	162.506
-38.8812	156.756	-16.6351		1317.9	-175.62	963.74	41.8572			171.428	161.506
473.563	135.67	-367.069		-384.37	295.71	-1238.5	97.1768			160.803	492.614
179.2	506.818	475.959		-742.07	287.31	-1398	71.0248			162.645	914.091
-84.2201	151.737	-13.1827		390.61	-1324.6	-537.53	40.6504			159.429	173.543
332.911	-75.7966	75.8886		-193.25	792.16	-74.335	135.905			160.366	853.27
-124.401	127.334	-6.83224		31.738	-1375.9	-873.32	34.258			245.989	178.016
-2.17606	163	-15.9503		716.36	-1218.7	1297.2	43.0878			171.699	163.015
-429.332	521.231	-341.463		1152.1	-1221.1	1304.7	130.498			168.273	529.546
-53.6882	163.351	7.85912		826.62	820.97	877.18	98.0308			165.261	171.947
395.67	-65.0952	-815.931		-1024.4	-1228.2	-10.328	134.305			161.122	905.511
-101.495	127.275	-29.2585		-213.66	728.23	253.98	79.7244			171.926	162.789
360.866	-285.545	-58.6465		1219	348.27	-1227.1	112.854			160.268	397.255
-2.68643	168.396	1.43263		-1390	984.4	-596.76	78.561			163.166	168.417
147.157	78.8484	-13.6318		-414.46	535.5	-1305.8	31.7604			323.914	166.95
71.9764	401.056	-58.6944		-304.09	-743.32	-311.1	137.712			159.878	407.464
-180.306	23.879	15.7115		-112.44	-465.11	-822.02	153.566			160.41	181.88
-591.048	-274.75	76.7113		-1204.7	119.22	-854.39	57.4364			164.829	651.786
115.204	-456.549	-444.866		-194.76	-168.74	1017.6	53.438			159.828	601.754
-363.146	33.0118	-214.595		108.08	949.04	-214.26	36.848			722.779	1413.93
156.308	78.2565	-3.82888		682.1	923.13	-998.51	137.703			186.627	174.803
-66.858	149.857	14.862		-1040.7	-437.06	1055	144.326			225.595	164.094
-145.747	13.0882	-1.68185		159.48	1150.5	420.04	60.2742			160.391	159.928
-13.2414	169.412	1.24407		1025.6	-665.91	-1020.4	35.4522			169.966	169.928
-18.1124	115.887	-14.1945		1115.2	-1297.5	304.03	14.4144			384.711	170.457
-420.314	71.5676	28.5326		1200.6	837.8	-660.35	53.627			170.045	325.43
22.1539	158.817	1.16401		-1026.1	555.14	-756.11	137.561			365.908	160.354
13.3629	163.564	-1.93591		761.67	983.29	656.26	87.6218			162.654	164.109
34.5916	314.468	-68.0896		-1165.8	579.97	-1149.2	114.169			78.8543	224.113
-108.992	127.15	-21.2745		975.28	199.61	1252.6	87.1108			166.451	167.471
-46.0544	158.172	4.14834		-554.32	332.34	-667.92	96.2668			63.3038	164.74
85.5952	-265.324	-7.23019		129.53	-864.26	-9.4943	146.818			344.677	278.789
-438.894	-25.3596	186.156		-98.228	1307.6	-925.43	22.309			752.678	593.843
152.182	49.3831	-20.6334		-714.44	-950.8	-446.05	53.7782			163.731	289.952
-250.261	140.074	79.3562		-265.05	189.8	867.92	138.989			165.746	286.795
-81.8351	137.939	-10.3019		-599.77	-487.29	-510.82	87.969			159.951	160.388
111.823	-137.54	106.842		551.77	674.16	-1211.7	50.2824			163.915	177.262
-79.2491	145.927	-2.38659		762.01	-1272.4	498.71	63.7098			409.844	166.058
-349.418	-254.804	-253.231		792.96	249.46	443.93	153.202			165.731	221.215
100.144	-227.507	31.6375		1365.5	563.93	-958.24	20.3742			162.186	248.573
-148.257	-188.584	17.2154		-378.94	-876.8	1392.2	147.112			161.671	239.883
-78.2053	147.017	-27.7044		396.67	-1337.6	565.37	50.4784			195.443	166.524
177.959	-9.73512	-555.723		1006.4	1155.1	-1304	131.797			26.975	517.282
-464.985	142.779	10.7973		538.72	-333.12	418.4	130.459			172.519	452.151
-627.207	123.535	82.7329		-323.16	592.76	-158.16	56.2296			164.402	163.1
277.209	-304.909	26.1395		1012.3	-1260.1	-786.24	133.946			163.464	1188.2
105.418	200.217	60.6908		350.56	1331.4	-1303	59.7058			159.619	226.274
-11.189	-24.3052	13.8726		-348	-840.56	-861.61	119.132			161.222	242.848
145.848	73.4638	-3.00117		-316.81	847.96	785.84	109.229			159.685	163.305
152.255	77.2773	-18.7215		-298.13	701.35	62.048	25.1818			355.563	170.743
4.70774	163.133	2.75506		-308.23	-123.77	973.09	145.824			165.69	163.201
250.432	379.662	-195.937		-193.12	598.56	923.68	149.17			303.307	325.312
108.466	286.42	13.7269		-913.14	-15.83	-974.01	118.426			193.133	306.27
248.758	377.137	-212.757		930.77	-384.65	-725.17	109.656			321.857	366.269
-40.4158	163.264	0.93499		-1310.8	-1047.2	-136.26	26.607			161.922	168.192
-60.8472	149.223	-17.3158		896.66	-379.76	-1049.1	69.6948			165.554	161.152
70.3169	-133.76	-0.36407		526.57	369.35	496.63	60.1538			159.621	262.276
283.208	-733.547	-203.912		-243.92	377.55	-242.06	22.3384			162.307	1376.43
366.13	-297.392	2.19457		-672.23	1200.3	434.26	135.855			222.534	171.326
-33.0672	157.68	-3.91777		-32.959	529.46	-762.65	42.889			160.364	161.11
-174.368	-20.1301	6.99038		718.23	716.09	1246.1	40.6714			166.611	423.457
-68.3817	-189.243	73.1326		677.31	-677.81	1237.8	134.793			615.95	201.219
-238.566	-142.909	-109.504		214.04	1076.8	-240.64	48.8194			169.577	278.094
-104.713	128.604	-7.54142		-477.9	-419.76	969.43	45.7156			159.703	165.843
-46.3584	77.8975	4.22229		1029.7	920.15	-870.48	106.583			173.791	166.643
317.676	578.675	-123.122		589.9	-411.35	1272.9	116.687			307.987	660.139
-242.432	-168.248	131.827		232.72	-1014.2	-562.12	132.924			176.942	295.094
405.841	183.589	-44.717		-252.37	-478.99	-333.1	119.377			162.143	445.435
-155.888	-200.614	17.3922		-857.27	-1378.8	275.63	100.827			160.577	254.061
-15.2987	164.629	-4.09711		-1031.9	-291.44	55.989	24.5714			163.824	165.338
-95.8301	131.271	-14.4589		1397.7	133.49	-362.61	76.286			164.718	162.529
492.756	8.92709	-151.548		-404.46	-827.39	-496.92	48.3028			168.555	492.836
-45.7493	167.109	0.60938		960.36	-218.8	1236.2	28.427			160.895	173.258
-98.0559	140.351	1.6044		-496.03	462.78	796.68	97.1306			266.693	171.212
-1.85425	162.573	11.3236		-455.06	393.09	651.92	99.1648			162.696	162.583
182.948	-107.768	-517.583		-832.1	671.76	-1030.4	122.422			714.479	378.489
-413.74	-167.879	163.146		931.84	1.7077	39.263	99.015			161.256	1041.39
72.2638	212.264	-97.5654		889.47	512.74	-943.74	88.4072			220.132	328.779
383.188	74.2332	-292.784		-207.92	-841.2	0.14693	97.034			624.063	290.455
-82.6572	149.8	-6.14126		-16.157	773.36	-442.1	64.414			128.315	171.091
380.784	-90.0021	100.065		889.36	1042	-700.57	102.255			168.902	391.276
-140.687	-401.143	-93.9817		-1284	-242.48	-1318.4	115.237			160.556	1270.53
64.2846	-155.229	84.5143		-1350	646.58	-1210.1	46.4002			164.464	168.151
-79.3973	-150.355	-9.91172		-32.516	1262.1	913.73	131.68			263.504	170.031
225.753	-54.9698	221.577		700.8	-67.074	-1095.8	91.1092			158.927	232.349
-404.668	-74.8651	-396.132		-567.81	343.78	214.88	71.82			166.966	581.789
-107.063	131.664	-2.56731		1064.7	-713.06	-932.74	137.582			162.027	169.699
152.846	55.6314	-16.3953		-749.83	-743.72	904.82	73.1276			429.83	162.655
153.481	63.5689	-16.234		44.365	-43.585	1367	80.339			167.557	166.125
-152.616	65.6244	-10.3644		-1125.8	1329.1	77.866	88.1398			166.816	166.127
-156.832	62.8229	3.28031		-391.1	-884.11	-835.34	51.4542			343.71	382.033
-230.439	-257.197	2.19385		-858.69	-1085.5	933.56	18.1398			160.55	726.751
-68.1091	156.795	4.25283		633.53	332.33	847.95	101.734			369.681	170.949
362.877	246.112	-90.6534		-808.23	-905.9	-376.17	21.7798			540.441	438.464
168.566	-212.09	67.0708		-578.48	1011.1	236.77	114.432			165.84	270.918
-106.429	128.07	4.12633		-1191.5	-333.96	-1055.7	128.121			162.12	166.52
96.6671	-188.5	-62.0763		1272.9	1275.2	-612.46	60.7446			168.783	211.841
353.627	-187.784	-32.6031		-828.79	-942.99	1163.1	98.1722			147.802	400.394
277.611	40.4763	101.54		495.03	1151.9	-356.46	66.416			160.182	280.546
15.8241	162.932	-5.58909		137.89	760.36	16.29	82.7372			159.738	163.699
476.386	640.855	-169.737		68.697	774.06	216.17	61.3382			162.132	1172.51
346.172	77.9605	-20.7327		-614.93	1136.8	-558.55	144.606			159.396	354.842
-172.758	-152.126	-49.0691		-1131.3	643.69	968.51	37.7202			169.556	230.19
354.777	199.687	436.371		-1041.6	289.74	41.345	119.246			161.627	875.715
237.274	-28.7914	-93.0839		158.82	-1169.4	-881.8	114.387			161.874	239.014
-35.87	-426.994	164.652		-585.6	431.46	-71.301	50.4644			161.521	414.117
223.791	217.543	-51.7056		-1133.3	-790.11	502.51	37.4878			373.024	826.355
-3.17651	160.502	12.6593		-803.37	-41.104	-681.64	31.8206			160.852	160.534
343.19	-136.082	99.7144		868.8	1259.9	143.62	76.4918			162.569	369.186
-53.2685	158.722	-19.1497		1218.2	448.89	-239.54	110.671			164.828	167.422
-71.2293	154.108	-6.58205		-520.94	-574.59	-399.51	110.908			159.998	169.773
-54.3505	-85.1941	-4.70212		-1193.8	-200.17	-728.81	51.2848			169.301	163.737
-150.877	72.2954	-18.3438		-153.6	858.81	701.9	124.848			168.531	167.304
0.76908	138.399	-2.64012		855.47	-147.23	-864.86	41.9076			163.219	169.75
-634.651	-554.543	81.2072		-1180.8	-859.8	-88.893	59.9228			172.112	909.63
-80.2865	140.162	-2.88048		-1192.5	102.15	-218.84	92.7206			505.58	161.528
-975.344	-47.7913	91.2285		-1327.1	-1101.6	1040.5	117.3			169.512	953.001
354.986	-155.797	585.975		1047.2	747.05	-260.55	79.4122			169.687	748.321
-68.2451	155.254	24.7402		-225.5	170.5	-1195.6	151.41			167.258	169.591
10.4245	164.814	-11.7714		629.21	1117.9	529.01	28.7476			165.862	165.143
-39.9832	155.756	22.2205		-253.82	1331.9	-907.25	90.8222			160.889	160.806
676.133	-151.119	-352.86		-232.99	-1314.7	1265.1	52.4566			165.998	824.843
293.306	14.3874	-144.076		1096.1	1021.9	268.48	38.8948			165.161	293.658
-147.621	70.9665	-20.3528		-1107.9	-906.43	916.23	20.3728			290.689	163.793
-46.9556	167.402	1.87942		-1294.9	-299.19	-45.831	20.8194			241.28	173.862
-169.049	50.0695	-9.4961		1178.8	16.449	365.06	90.6094			167.065	176.308
106.113	572.705	-39.9022		33.702	578.92	744.08	80.073			169.645	582.452
-161.405	32.6726	-27.5357		-548.05	326.25	154.93	124.824			169.921	164.679
26.1995	157.94	19.4352		-502.59	-714.99	-93.687	25.9588			461.381	160.099
-10.6471	-174.027	-24.0836		-1026.7	-279.14	-710.41	144.298			241.869	174.353
-24.915	162.786	6.191		-375.5	1387.4	-108.85	34.0746			162.508	164.682
-54.7879	158.47	-8.53424		-411.28	1084.8	-591.69	115.543			160.708	167.674
-52.9896	157.525	4.4841		665.47	829.8	892.95	14.217			35.2849	166.199
661.524	-176.895	-233.454		-915.68	766.87	-776.32	71.0822			167.747	718.596
-54.8718	151.882	15.8691		-387.43	1189.4	-690.03	84.8862			160.528	161.49
-87.403	139.367	-17.4602		512	351.51	-1132.5	118.18			577.765	164.507
-98.611	135.903	3.74359		-935.7	-149.12	69.281	44.8098			161.667	167.91
-170.434	28.4773	-2.46901		-819.53	-189.05	-1296.7	101.455			161.837	360.627
-116.083	-17.0807	4.99314		340.12	790.03	-1104.7	126.876			1052.78	218.506
-7.27895	162.31	10.1707		-428.35	347.62	-970.26	80.1668			161.986	162.474
354.777	-275.194	-152.219		175.88	-260.78	-92.917	136.585			157.175	774.609
201.976	-530.604	-154.319		150.08	-820.54	-1011.3	132.265			161.7	525.137
-40.9965	158.424	18.9682		-1300.7	-332.71	-1284.4	100.418			160.963	163.642
-81.9408	141.777	1.19783		593.52	1299.3	1350.3	149.184			165.146	163.753
5.19347	162.707	-3.20751		-627.12	189.89	117.41	90.2356			163.007	162.79
186.828	30.5596	-15.2613		-1250.8	-1303.9	586.76	85.8676			159.505	189.311
-39.8464	155.19	-1.22738		859.4	-1395.7	1064.9	147.616			160.011	160.224
54.4143	111.279	33.0747		188.77	-1371.3	-737.7	114.128			165.435	161.839
81.5521	41.383	16.873		527.83	217.81	-464.1	96.3802			221.227	166.918
192.712	132.213	46.4402		1005.6	-641.27	873.22	26.4628			315.267	650.407
-157.97	38.8625	-9.18217		-1247.4	493.34	1142.6	57.8676			160.542	162.68
411.939	536.848	-434.955		-286.4	-858.27	492.28	92.9684			170.085	676.683
-62.2407	153.637	-9.64952		1148.1	916.92	-155.55	116.84			129.94	165.766
-128.548	111.875	-20.0519		-78.117	533.98	-796.71	110.394			162.494	170.413
198.736	-83.8157	-44.1557		-297.23	1241.6	-403.46	76.902			162.797	215.688
-53.5024	-266.004	202.621		-943.5	1045.4	1250.6	20.0242			163.231	358.943
65.2591	102.445	-3.71791		329.69	-1297.6	1324.1	75.439			161.58	306.928
157.578	48.9485	-1.03006		-811.39	209.83	-29.687	78.2208			163.56	165.006
1.25709	165.163	-7.21787		1332.6	1077	-46.535	63.9926			161.322	165.168
231.604	-34.5663	-44.0343		-1026.3	222.39	-926.65	34.9132			169.802	234.169
-261.375	288.394	54.0766		799.66	-64.807	942.16	107.985			161.46	389.215
-160.192	55.0718	-6.02926		1330.8	637.88	185.44	79.7496			582.649	169.394
-82.4003	144.738	31.7004		-383.9	-724.16	-1313.1	130.539			160.355	166.55
69.6749	-207.139	0.31493		-339.98	127.64	-1089.6	108.489			429.448	167.259
-9.56262	159.695	15.4283		357.44	-1124.8	-320.06	26.7806			175.937	159.981
-301.677	-2.26061	-55.7036		-475.73	147.88	-343.92	106.684			161.118	301.685
35.4355	-0.10271	0.10922		492.67	-941.94	-1093.8	34.3182			399.39	732.528
13.2841	163.369	-4.63053		-340.33	562.35	-1227.8	49.0742			168.036	163.908
296.865	-81.8382	-206.141		1354.6	-1384.5	773.43	66.3684			208.282	951.915
-157.625	58.6839	-9.07302		1214.7	-454.74	-1127.5	62.377			164.938	168.195
-18.9625	165.281	-26.1721		1048.7	579.76	-1074.6	77.4746			382.361	166.365
174.867	-266.201	-576.534		698.74	447.98	1035.9	51.9442			163.243	521.945
-20.5699	164.936	-9.21608		-1351.6	-430.39	532.66	136.333			548.934	166.213
-740.669	-79.8028	133.237		-38.051	204.1	975.46	148.512			167.862	1717.28
-372.464	-84.2913	165.234		-729.58	-1334.4	709.46	58.3618			167.062	1148.06
-6.75156	166	-16.1587		-773.94	-1139.3	862.23	30.2358			162.515	166.137
-94.7929	133.779	-1.62347		-1266.9	380.1	360.87	140.616			164.781	163.959
-152.765	77.2257	2.42454		1076.9	1033.2	801.59	37.0916			165.799	171.175
-40.338	153.956	17.0638		1056.8	-1027.1	301.13	31.626			166.7	159.153
-154.031	58.2871	120.708		794.6	406.68	198.3	113.25			471.939	199.416
-144.279	-100.516	-1.24037		-298.58	-1043.9	-1027.1	60.1958			161.813	175.84
184.652	136.969	-300.766		721.04	301.28	642.08	47.887			163.941	305.052
138.002	-473.559	-102.519		-132.82	-517.35	129.01	89.908			169.428	417.02
-148.489	66.409	-17.502		-1185.1	-794.92	-1143.8	48.1166			159.66	162.662
-41.4198	157.953	11.3192		-884.02	-393.46	-391.26	109.557			167.309	163.293
171.503	242.137	44.3723		571.22	1059.2	-1133	85.47			426.318	655.68
237.802	172.712	161.792		2.1491	-172.91	535.64	68.7386			163.88	293.903
-49.8079	167.066	-6.17002		1222.8	1221.2	-254.85	95.0054			161.001	174.333
-165.375	37.7715	31.5837		787.16	-493.22	564.06	22.9236			324.962	169.106
-35.6671	158.062	-13.7541		-681.43	832.59	-1105	71.5456			167.03	162.037
182.174	-72.7066	-24.2674		284.47	-81.929	1101.1	139.268			164.98	196.147
-93.0083	137.953	1.63549		1068.6	-1193.5	34.075	115.44			162.606	166.378
-4.48598	162.059	5.43073		-496.53	767.58	-597.71	70.5838			165.915	162.121
100.81	201.551	-14.826		-870.45	-909.08	-1328.4	48.8642			160.231	77.6826
-64.0799	152.82	-4.96994		-609.2	973.21	-724.09	102.074			161.283	165.711
140.802	97.2001	-23.1815		-932.7	958.17	1086.5	25.8384			160.854	171.093
-542.111	417.891	-156.022		-1317	310.59	-874.43	28.1358			330.914	693.497
-281.407	-112.544	87.7056		44.339	814.18	-586.15	102.857			160.618	284.567
491.94	-395.296	-111.376		1210.8	-38.146	-374.06	111.468			161.488	734.496
459.504	284.506	-145.267		-484.55	1116.4	-953.74	30.7342			305.327	540.451
419.178	-24.0138	128.336		683.6	123.34	-559.89	37.7608			569.448	723.459
-105.639	135.526	-2.50412		562.15	-438.39	327.62	15.75			161.089	171.834
-98.735	131.98	-11.2213		954.28	-446.73	-373.15	75.3116			161.76	164.825
-86.7872	-163.138	-15.1084		74.315	-262.93	-505.44	111.128			159.75	184.786
-80.4614	148.962	17.9545		258.81	-82.912	1074.7	124.212			167.403	169.304
-63.7569	154.988	24.9206		-196.16	-497.42	-1344.3	45.108			166.794	167.589
-182.14	40.3053	28.2779		-539.54	786.75	-1179.3	84.9072			161.502	186.546
-118.515	109.198	4.05299		885.65	-1393.1	869.61	52.0156			163.926	161.152
-25.9289	163.471	2.67914		-871.46	366.19	941.08	88.508			161.356	165.514
-290.955	468.835	185.899		-1044	-1314	1172.5	54.6154			169.041	1309.39
-78.759	140.185	-20.1749		1343.5	1379.5	921.26	119.407			170.271	160.794
-62.3953	155.314	10.8175		-1283.6	469.86	1184.1	123.417			162.004	167.379
-103.582	132.356	-7.61002		424.81	-358.46	1371.7	57.295			162.84	168.069
-319.927	-534.7	457.292		-197.95	713.86	-734.8	65.0874			166.725	950.82
-48.5108	-83.2069	5.83693		1386.1	-1247.8	-140.25	94.8038			161.521	266.96
448.895	-294.399	-34.5528		33.98	-1387.4	605.69	130.479			171.636	732.166
46.7743	-168.266	107.666		-231.36	397.74	819.77	50.5722			165.469	174.646
20.124	-72.2764	-0.36412		616.99	1384.9	-355.11	125.99			520.19	159.269
-70.9478	144.025	20.2208		944.23	258.18	-822.52	21.8568			163.665	160.551
-74.4067	152.993	-3.90505		1295.5	-1297.7	938.54	84.448			161.004	170.127
24.9144	159.737	5.56352		-1197.7	-319.57	960	69.0522			162.768	161.668
-52.7811	154.269	-26.3794		1047.2	354.6	-368.02	131.785			349.282	163.049
-31.433	157.206	-13.4186		-1153.9	1364.5	-665.54	144.718			201.008	160.317
15.3024	165.39	5.03711		-851.33	-1224.9	-329.43	24.8486			160.003	166.097
150.223	75.7561	-5.24398		-101.58	195.5	280.8	80.0982			162.694	168.243
149.093	55.7817	-24.2731		-234.09	399.98	-103.13	31.0226			171.146	159.186
-63.3722	146.458	-13.5676		-32.639	-1028.2	1324.7	96.502			166.835	159.58
145.846	-64.365	29.1936		-269.79	1007.7	-1165.9	134.518			174.76	159.417
399.456	-72.0276	-158.79		-818.87	947.06	199.95	152.306			160.762	386.254
-1.14855	28.282	4.88958		283.24	-858.21	472.17	90.2692			166.338	690.276
-45.6875	-125.803	5.96995		529.23	-1204.1	-404.4	51.8854			168.327	830.224
-61.0547	147.993	3.8227		-1078.6	-729.06	1322.8	70.4578			160.8	160.092
-98.5882	143.124	22.5226		-145.28	-711.62	-127.92	133.067			172.885	173.793
-5.08469	169.715	18.7165		558.8	1302.7	1128.2	125.472			173.122	169.791
-257.514	-280.598	47.4879		249.65	459.86	1170.8	35.0504			159.899	380.853
-20.3163	480.36	-157.995		198.26	-841.34	-1311.6	97.4918			161.756	603.476
141.427	86.2232	9.98229		523.95	-226.32	-1335.3	72.2848			171.293	165.638
440.362	186.32	443.186		615.93	922.05	740.97	118.513			166.061	404.34
14.603	159.979	1.28631		-998.86	775.19	-522.68	118.154			160.257	160.644
-153.867	67.6778	-22.1697		531.06	-88.659	886.93	82.1114			338.318	168.093
623.893	-126.218	202.527		536.82	818.85	758.35	17.5112			157.901	625.621
-37.4796	156.109	-3.58726		444.25	-1328.8	1170.9	109.833			792.687	160.546
-177.407	0.83804	1.61061		1152.1	-882.99	-994.64	143.836			171.873	177.409
-169.772	23.3799	-12.1089		-1030.8	-1115.2	-380	143.892			168.031	171.374
45.3734	155.905	10.4106		-6.5039	1039.7	-1372.7	44.1322			164.252	162.373
-53.6673	-185.598	30.8626		-1217.1	-598.51	679.45	108.259			350.135	166.43
-254.445	262.213	744.316		-361.63	239.73	-132.2	98.3206			165.456	97.4928
174.161	377.469	245.316		697.23	1233.2	748.6	77.1204			355.636	877.786
-242.512	29.9311	17.2039		-540.99	1305.1	-440.17	120.061			163.843	244.352
-24.2868	165.973	7.32504		399.27	-1050.3	-512.5	35.2842			161.096	167.741
9.7371	162.065	-2.30813		-399.52	1146.4	-276.49	23.3114			169.942	162.358
-156.837	70.7351	-15.5157		-1108.3	-1283.5	-93.888	109.644			169.373	172.051
373.245	-274.354	-192.323		-431.04	-946.76	-824	100.316			385.718	987.221
15.1079	163.309	-2.17192		-31.732	-149.77	1128.5	38.1192			160.767	164.007
137.99	96.3477	-20.3663		-448.15	-283.17	-519.28	41.986			160.909	168.297
41.2689	486.569	-250.133		71.946	-1089	1322.3	55.44			161.586	233.767
91.25	-525.211	-273.965		-213.71	275.12	156.14	54.9556			162.87	601.107
164.345	-66.5343	1.06286		1115.8	1396	446.03	51.52			161.282	177.303
-29.7127	-168.722	-8.92942		-899.94	-390.01	1146.2	43.981			317.978	171.318
-108.24	-210.1	36.1833		-1051.9	-999.03	98.304	25.8356			164.82	236.343
10.2655	160.839	-0.27733		-154.22	620.71	1230.1	142.548			335.416	161.166
-61.2564	155.265	10.3584		643.41	-1346	868.03	109.299			350.865	166.912
-88.0599	137.376	-6.39754		-1162.2	994.33	-882.28	22.5092			168.267	163.177
-46.2547	207.208	-542.921		297.25	-496.22	1207.4	22.7626			163.884	212.308
-304.741	-113.868	-168.154		-831.6	-388.67	-678.26	22.2334			162.761	325.32
104.191	-95.3661	-1.1354		-814.04	350.68	-1174.8	128.598			168.099	161.92
164.237	-205.442	73.0539		-405.08	-6.7271	-416.98	30.142			160.767	263.021
-79.0586	139.435	-15.0162		42.345	667.64	1006.4	15.6212			223.904	160.289
-252.608	170.819	-426.526		983.13	-296.26	-1207.9	114.323			161.185	374.347
-40.9592	-166.507	-28.3007		119.62	559.39	-59.83	37.4556			223.454	171.471
504.037	477.03	-157.723		757.88	-1317.1	-210.02	115.966			278.82	693.982
-112.9	129.308	17.2289		-68.258	-1270.6	-16.193	89.6056			458.537	171.659
-155.994	60.0144	-12.6348		-1078.9	923.73	1095.2	135.901			170.426	167.14
-84.5871	144.872	15.1235		-875.98	-756.56	-679.24	17.7744			675.265	167.759
-154.389	-83.3117	-13.0915		-682.84	6.9561	1073.2	128.045			159.104	522.977
140.106	77.3543	-16.6078		271.88	809.63	-954.91	36.0654			170.07	160.042
-150.78	73.0357	-8.65399		-12.799	-999.75	-65.301	133.468			167.227	167.538
10.2069	-124.123	-3.79938		-282.38	-919.1	46.08	113.061			173.894	165.88
-293.98	197.308	479.626		968.29	-1054.5	1315	37.6684			162.357	542.031
234.212	-104.855	-470.472		182.43	1119.6	-997.22	62.4288			162.996	756.647
-109.459	129.142	-7.98017		842.95	765.06	-1242.5	42.973			182.355	169.289
-83.9724	137.93	-4.22652		1286.8	485.63	-458.1	70.9968			166.141	161.481
-149.293	66.4856	-6.69337		-749.02	-295.8	-607	66.3236			349.9	163.428
-85.0599	136.089	-15.0505		-315.63	640.23	279.44	102.746			166.976	160.485
194.619	-155.374	-193.241		-707.08	-130.19	-1156.9	80.6442			225.61	249.034
-6.63508	162.325	10.7692		399.49	-724.4	249.08	122.048			491.691	162.46
186.961	158.025	-2.70238		-422.01	142.78	-861.39	56.8708			392.685	244.798
-5.03774	162.565	-14.4908		-928.99	-1096.4	823.92	133.752			113.879	162.643
-70.8932	157.194	3.57386		973.02	-459.83	-649.35	30.5438			158.948	172.441
-12.646	163.193	-25.0431		948.69	1016.8	-703.03	57.4042			170.228	163.683
-157.005	-145.543	-27.7568		-983.91	883.62	-43.399	93.926			163.983	214.087
117.684	-342.459	110.974		968.67	-534.56	94.302	105.643			160.772	696.554
-3.44239	163.756	14.5978		176.38	767	-1089.2	96.5776			168.886	163.792
-65.6161	147.739	-0.03092		-1139	-149.81	-1259.3	152.348			161.898	161.654
-29.2926	71.9104	13.1035		-719.8	123.89	-1242.4	46.452			158.664	164.464
546.935	-340.803	-108.512		756.66	-1171.2	-157.71	96.5314			328.997	898.387
375.856	-155.139	-268.22		379.56	64.706	847.81	134.257			163.363	533.184
-101.596	127.533	12.1075		-459.75	43.336	994.99	46.7628			163.485	163.053
-69.1847	-67.0514	-14.6381		89.309	-1279.7	1110.9	125.531			596.561	161.365
-199.536	-153.556	144.85		-204.99	-23.694	-32.724	69.1138			166.124	166.186
-78.0253	145.173	9.62728		-374.2	-531.92	928.1	59.521			160.622	164.812
-12.2046	160.581	-8.09783		-805.91	1050.3	878.23	115.531			167.871	161.044
-34.9118	161.199	-16.4656		349.24	-1337.3	682.29	29.1592			268.939	164.936
317.516	-81.7185	-11.2248		-358.6	189.06	110.82	90.8362			172.077	415.193
-78.8823	141.359	-14.9776		496.97	276.28	-1027.5	91.5964			166.194	161.879
212.04	103.388	188.695		-129.27	827.34	-557.39	130.278			161.409	235.902
428.111	75.5288	-236.639		-264.1	1075.4	1271.8	131.823			162.589	627.502
2.63353	165.136	-31.8714		-605.93	-704.39	1167.9	32.8104			159.053	165.157
337.429	-221.535	-597.808		-596.47	-976.51	159.83	125.528			160.309	915.301
-151.625	55.3073	-20.15		1311.1	-341.77	701.26	37.6558			161.372	161.397
61.5038	-63.1845	5.41351		453.29	970.9	-832.04	112.997			159.698	159.397
-145.174	81.656	-18.6078		433.22	378.07	-685.29	86.1406			159.867	166.562
161.764	95.9209	-460.529		560.45	-79.448	339.81	140.588			172.795	188.065
-8.62137	89.2223	7.3791		-972.82	652.09	736.82	125.79			148.857	163.985
91.0997	-545.015	39.9023		1104.4	845.99	1262.5	52.5616			163.062	323.813
85.7374	269.759	-63.8742		381.03	274.97	-358.51	61.0288			159.994	434.191
-33.5188	-172.273	-22.4178		587.66	-22.331	749.95	14.7812			163.46	175.504
135.633	83.8397	-16.6611		-184.6	-1134.6	1048.4	30.6446			92.0784	159.454
486.987	-315.852	46.5666		-808.3	-201.14	436.6	83.4484			425.523	660.581
-56.7938	150.032	10.8715		-1157.2	698.92	-429.27	92.7948			159.913	160.422
371.805	-121.059	1.5099		-121.35	211.17	-1346.7	142.912			162.1	391.017
111.692	-191.368	-56.207		305.42	176.19	-900.11	48.8404			175.197	221.578
59.1006	-87.5463	1.50051		468.11	-466.73	182.5	50.4798			169.683	263.235
-192.468	-36.7829	-91.8179		1351.3	-566.77	-795	69.8754			166.197	195.951
-144.263	92.4252	-13.2811		-439.18	754.5	-6.6408	82.5216			164.892	171.331
-143.682	77.3942	-5.77537		-502.44	214.59	-536.29	135.268			496.332	163.201
-355.485	-112.027	-388.751		271.07	596.85	-651.19	47.6224			165.372	394.53
22.9767	165.548	2.4322		959.57	-782.48	588.56	19.7904			291.637	167.134
-870.902	-386.394	418.601		-1156.2	477.18	-810.67	51.3688			173.218	1136.06
-209.776	-277.883	64.899		-703.89	-15.385	245.83	15.6436			489.852	348.173
-17.7048	160.914	3.36029		1149.7	-187.36	-806.64	100.642			164.544	161.885
-519.638	-733.496	-110.58		277.93	358.35	-427.55	124.289			339.263	1007.92
136.457	96.5491	-20.2543		331.54	487.65	-620.77	145.39			205.928	167.159
-10.7576	173.118	-14.2901		1026.3	-1268.7	44.812	148.498			165.488	173.452
-20.5617	168.4	18.1465		933.22	-36.886	-1054.1	135.057			268.265	169.651
267.972	0.55638	49.1917		69.674	-1251.7	184.25	97.7242			573.739	164.085
307.558	-37.3569	-35.6104		437.61	949.34	-573.47	58.6852			165.712	972.912
-62.7096	154.291	2.12877		481.5	170.18	-109.46	115.083			561.037	166.548
13.7377	170.241	6.63994		-540.17	723	-724.08	127.772			164.826	170.794
-62.5362	151.198	19.9734		1290.3	139.88	706.04	102.509			439.982	163.621
-86.1395	139.025	2.3578		626.09	1276.3	-1329.8	75.2304			160.379	163.548
-23.2056	158.774	-4.67811		-579.88	-603.5	-973.95	45.1766			135.432	160.461
-145.999	79.0243	-3.35964		-1051.8	462.57	-131.27	153.79			163.677	166.013
-152.642	74.6358	-3.75724		405.39	1187.6	-368.66	112.946			166.626	169.912
-73.5103	148.498	-5.44093		-149.28	-726.39	143.64	30.7902			166.611	165.696
-155.381	48.3319	-6.43964		716.58	1187.4	1127.1	115.9			164.813	162.724
-2.11135	-158.433	-3.66657		526.08	-1183	-203.43	18.7908			165.645	560.178
322.273	-174.454	-331.552		-560.88	11.94	-592.84	132.796			173.298	158.185
-164.579	-49.3794	38.5418		1344.2	-330.55	1152	134.593			164.806	171.827
219.09	-173.091	-213.126		790.32	-244.34	-309.86	111.944			163.463	446.641
-61.3553	-202.481	-126.709		344.44	600.94	310.77	72.4682			163.8	211.573
-146.638	-5.68449	339.257		29.142	1132.6	620.08	73.0506			169.874	146.748
108.011	454.957	123.998		679.36	1116.1	-660.04	31.948			169.931	650.358
409.652	-178.065	-234.03		-1391.6	210.02	-303.08	18.8356			243.135	493.984
255.41	-33.541	153.637		-1281.4	-1323	-171.77	120.351			165.385	208.925
-36.659	-166.81	-9.41871		-111.26	966	-428.06	52.381			162.072	170.79
167.286	-50.1756	12.6884		-501.75	-880	-168.43	105.941			253.931	174.649
-179.977	-79.015	356.052		596.69	866.05	867.43	109.865			502.333	196.559
102.465	-139.048	-6.29589		-1300.2	259.89	424.27	70.1092			171.099	171.857
-11.7779	-165.884	-33.5388		-843.31	812.33	-446.33	31.353			374.038	166.301
-198.811	141.661	26.1706		-98.467	-647.46	-559.56	25.7236			161.768	244.118
238.434	-240.675	61.1907		-32.601	-221.9	-48.04	113.898			162.544	338.785
210.86	357.683	-157.168		-769.55	-591.44	138.41	145.376			159.206	245.888
163.249	99.0431	19.0076		-962.51	648.45	2.031	39.4534			162.878	164.439
-111.241	-150.817	7.52932		684.15	241.87	780.12	58.4374			166.25	644.501
-22.4013	164.954	1.50704		484.55	90.745	-1154.5	102.759			198.782	166.468
371.472	-151.981	-229.816		-31.871	895.16	-679.26	97.1852			163.258	574.43
211.643	-147.396	-26.7605		377.22	-989.59	-649.07	96.53			639.677	257.911
-435.703	62.7425	22.3275		-1029.3	54.331	-84.472	113.921			166.263	650.21
221.775	-429.57	139.459		-323.71	-1289.4	1376.8	30.9624			165.59	483.44
203.849	-198.859	50.8053		-730.35	52.998	1333.7	148.022			455.838	284.779
-5.00518	168.604	-0.66179		-395.58	-1227	1226.4	73.9242			161.319	168.678
-69.6963	142.202	28.1676		918.61	-55.867	-719.6	153.496			173.119	158.364
263.546	-343.283	21.9161		211.89	313.37	185.46	95.2924			166.975	624.937
-66.7751	151.84	3.56708		-1172.9	-631.15	-688.99	132.689			172.469	165.874
327.338	-407.75	46.899		-879.35	-690.72	-712.33	128.325			170.009	522.886
-152.539	57.2263	-16.1255		1026.9	542.3	1266.5	43.2264			160.804	162.92
-149.026	64.9478	-16.5906		-307.09	1048.4	-1218.4	81.6466			159.956	162.564
1.53686	169.801	6.49056		1253.2	1206	-906.22	36.4812			159.479	169.808
97.4498	140.719	-7.22741		429.98	-685.01	1340.3	111.084			208.258	418.343
186.093	-83.06	194.578		947.74	-820	-1264.1	150.234			165.49	203.788
11.0999	-293.218	-52.9499		628.33	-1350.9	-651.65	21.5866			377.52	416.825
-69.6489	145.822	6.4619		1078.5	458.4	-1130	27.3084			380.347	161.601
-343.312	-102.886	-180.222		-768.76	-774.45	577.78	51.149			153.658	792.253
-13.8002	159.27	-20.5094		-168.9	-291.77	-926.93	73.577			164.408	159.867
-454.986	-250.126	275.398		-425.29	-351.29	-543.07	93.1084			550.632	519.206
50.7822	-76.8188	15.8124		-858.98	160	-135.23	101.48			165.802	171.166
102.564	-245.421	40.0678		-422.19	1273.3	271.08	118.096			164.276	265.99
-323.814	-160.609	-231.749		-884.21	580.34	-338.07	102.2			158.924	559.774
752.551	-522.134	-243.97		934.14	574.77	105.63	23.6908			224.287	915.946
-39.6375	155.449	10.6024		-1338	-1158.4	-1142.8	98.4606			167.047	160.423
87.142	-58.7429	9.45725		60.605	-597.37	1099.1	121.4			173.091	772.783
289.256	678.987	-63.925		-726.54	-668.32	-409.35	72.0328			160.147	738.033
-57.1939	158.908	-8.42253		-470.54	-520.95	-72.194	86.52			387.102	168.888
144.672	66.0521	-18.2873		-209.28	497.99	-315.94	109.69			166.993	159.038
104.902	240.701	-45.1043		-346.27	476.83	-1178.7	112.962			161.064	465.523
170.027	207.772	-111.185		-1057.6	-48.595	105.75	99.6814			163.894	268.474
-154.059	66.1354	-20.5139		697.58	-868.99	-708.86	52.2088			330.514	167.655
174.681	185.335	81.6123		149.21	-675.83	-258.89	40.012			162.68	660.531
-6.72738	168.874	-7.61161		393.05	6.4309	-41.761	116.82			167.942	169.008
145.017	83.8483	-9.87168		-1177.8	29.134	838.14	97.5814			168.825	167.512
-149.254	69.6229	-10.1834		-1239.4	925.16	125.33	111.514			163.757	164.694
-88.1341	-163.329	92.7411		369.6	462.23	-409	107.279			164.03	185.591
17.0703	-161.798	-19.689		934.11	-1301.4	-86.694	120.4			251.112	162.696
-33.8174	346.174	-107.351		-35.587	-1364.1	-1164.8	81.7754			193.136	347.822
204.771	441.285	11.4262		-1116	962.04	857.25	97.4652			166.869	719.444
397.093	-23.0983	-555.522		-1051.3	-901.41	1179.6	76.6934			162.169	373.548
157.966	48.3559	-29.2432		-134.02	-718.52	155.27	149.534			162.241	165.202
-157.694	61.2586	-15.6938		-1265.7	-1325.3	-272.97	118.793			161.593	169.174
-161.82	23.1204	-5.68509		362.47	175.46	-857.51	44.814			162.623	163.463
320.676	136.127	-360.762		-1186.2	1287.5	-634.93	116.256			171.213	581.157
-232.514	126.177	136.514		-467.2	-808.9	1113.4	20.44			160.888	264.544
152.977	-647.697	-262.899		-589.5	1304.4	102.5	64.5246			482.207	665.517
-12.5488	168.535	13.1089		-1354.9	1307.5	1186.2	26.6728			166.087	169.002
-385.305	-220.99	177.462		-1317.1	-892.07	817.6	58.8812			163.607	385.592
-39.3029	-140.371	-1.57015		-688.53	-781.2	1006.4	118.086			327.646	480.46
-105.739	132.943	-19.8393		-315.25	968.73	591.36	89.6126			162.625	169.866
161.606	43.1833	20.9407		751.99	-1040.5	-487.5	101.244			166.776	167.276
-113.138	122.631	3.26001		662.04	657.12	701.11	22.0458			161.486	166.849
-157.722	45.0387	-19.4653		1130.7	730.85	573.56	71.9656			165.256	164.027
195.355	-32.1939	-43.924		626.88	-1247	-33.723	56.399			163.281	197.99
-153.905	55.2659	-14.514		447.81	1053.7	-409.18	22.6296			163.119	163.527
377.643	-112.537	65.9756		-331.78	-1154.2	7.3005	33.173			220.383	394.054
-151.256	55.4232	0.7013		124.39	1343.6	244.24	137.995			160.917	161.09
156.508	65.2679	-12.2704		-230.52	-729.81	718.49	84.2744			160.885	169.572
-15.602	-328.661	-140.082		-339.25	-1103.9	-75.463	27.4246			167.939	329.031
-80.2604	-247.753	-125.842		-433.69	78.06	283.48	25.3722			161.351	260.429
207.386	88.2037	10.576		878.58	694.81	899.98	105.295			164.697	201.706
-608.894	-371.641	198.231		241.94	-1370.1	-15.398	51.3212			162.668	1019.96
-79.5277	154.403	10.3338		968.36	1370.2	652.01	58.9008			159.427	173.68
-164.496	61.034	-2.58946		1241.3	407.8	-175.85	85.6786			159.946	175.454
282.392	-157.644	-78.1648		-1329	902.02	1096.2	133.867			158.315	244.458
61.5744	373.325	-10.837		267.36	-1216.7	759.71	128.558			162.326	378.369
132.195	30.3354	-11.0067		-458.16	-253.8	299.23	21.0238			160.879	165.971
247.805	-147.933	-459.898		1091.8	1373.7	515.01	35.1596			175.197	328.857
-158.211	63.1748	-8.24027		-136.85	287.31	-1371.8	140.77			168.995	170.358
52.0532	-208.606	-63.9604		-982.74	-518.4	67.723	26.9038			177.01	215.002
-103.889	491.04	99.3981		917.08	185.53	-1358.5	119.476			160.344	501.909
157.899	-71.386	-76.8669		-1320.2	738.9	-519.89	59.4048			249.165	169.913
163.821	177.651	-102.987		-207.03	192.85	98.447	97.6234			166.676	241.655
141.138	74.2834	-18.3476		-1203.1	-458.29	1063.8	113.196			164.37	159.493
-5.4821	162.563	-14.7964		987.5	-1311.3	603.54	116.151			160.426	162.655
2.58943	159.337	-16.5694		1328.2	731.64	-618.68	101.545			160.21	159.358
-85.181	145.272	0.25499		-1300.1	-855.6	455.01	39.1776			174.465	168.404
-20.4386	158.672	24.0495		704.3	-1135.3	110.6	73.7912			379.792	159.983
1059.19	110.61	-523.261		-467.03	-755.05	287.93	43.3538			165.604	2592.25
42.0538	153.683	16.1154		749.81	1180.1	-424.25	121.325			235.958	159.333
348.442	-199.522	-196.082		1078.2	1000.2	-79.584	100.307			168.846	1767
209.481	547.07	-72.404		-577.41	46.338	390.48	36.6338			61.4604	585.805
-114.311	-169.498	121.746		-713.73	660.06	-546.59	64.2558			167.342	204.442
-157.344	49.8894	-15.2424		90.657	-715.37	259.46	95.3974			263.832	165.064
-9.75367	159.182	12.9042		-758.41	80.401	-956.01	22.9334			165.517	159.481
69.7991	-319.803	411.087		213.43	1355.5	216.21	36.022			168.938	348.732
68.1309	53.1733	2.58698		1193.9	34.259	-1096	124.251			226.046	160.696
397.847	-374.485	-21.4303		1350.9	312.15	-1393.8	15.0878			432.834	546.371
-76.7778	-101.023	-14.9958		1191.4	-191.83	833.94	41.5856			170.02	616.704
248.062	-348.441	-202.547		-856.99	74.717	1318.9	75.5986			163.054	427.722
-151.062	72.7466	-9.14154		1307.6	1.8602	490.48	53.1006			163.443	167.666
202.914	-228.963	-211.197		1117.8	-1185	-429.48	72.653			163.529	971.99
-177.69	-159.581	285.283		-1040.6	852.28	-1004.8	39.3834			209.591	238.83
75.3206	-61.2685	17.906		749.2	-216.5	-1167.1	15.0892			159.367	599.509
-172.475	-18.8088	-12.0464		425.1	-1104.2	-671.58	143.85			162.382	173.497
447.703	233.161	-271.549		1103.4	-1297.6	-136.79	33.1142			171.659	504.779
221.031	-157.436	-88.9932		-1063.4	-387.03	918.91	118.217			165.702	271.368
-98.5238	136.39	-21.0663		0.6577	-341.77	1003.4	78.6688			212.969	168.253
195.248	13.3499	-234.257		412.66	-1155.5	-535.42	50.3594			162.237	197.616
-406.027	206.285	234.234		1243.9	1395	-837.97	134.863			401.373	455.424
-148.075	-148.935	-21.9133		1193.3	35	-878.74	152.726			161.461	210.019
391.066	-204.72	-275.028		-665.96	638.42	-376.73	89.4012			174.796	441.411
16.8673	-134.478	-5.07364		-634.2	-265.87	-536.94	117.463			163.058	713.762
713.278	42.7757	-198		-347.1	-488.78	83.447	144.2			163.066	1361.95
-249.928	-332.172	48.4049		-451.81	516.89	962.96	40.3172			162.446	391.43
98.4714	-388.434	-17.649		288.33	39.541	-364.08	81.6998			168.11	313.096
-50.0147	162.819	15.0671		149.08	-610.36	-536.46	122.149			164.282	170.327
-43.401	166.315	-0.31951		-600.62	-1255.4	-833.26	138.284			162.434	171.885
-0.24077	-48.3341	-0.37587		-88.613	-185.55	-1324.8	144.9			346.521	276.322
-52.7698	155.691	13.8776		-1137.3	-1169.9	751.53	33.8044			480.62	164.391
-160.238	-19.9516	-8.49009		913.43	618.07	1215.9	95.4506			171.402	161.475
-9.847	164.763	-20.6852		1355.5	1356.8	-722.47	122.718			166.505	165.057
291.871	115.049	430.298		514.36	1173.5	-569.46	131.592			166.83	415.59
154.715	79.6674	-9.25807		1099.6	1234.5	-1148.6	61.7022			162.965	174.022
1047.73	69.8905	435.177		956.15	-426.33	-343.39	148.736			161.096	1093.89
-157.987	62.5756	-0.87178		717.72	496.54	1337.3	142.968			163.812	169.928
-69.668	153.817	3.48865		-491.45	-43.807	-785.07	83.9062			164.236	168.858
-4.71268	161.074	-15.0635		804.78	-1176.7	-271.03	102.411			171.764	161.143
185.437	-66.6386	-62.3736		425.22	-536.78	-46.001	78.1746			159.31	239.359
-45.9421	-57.4065	9.05434		1084.5	1361.3	-1170.4	16.0888			167.338	160.921
-114.248	123.898	-14.3818		-412.5	-1134.7	-267.34	39.7306			164.762	168.533
-96.0007	132.525	-0.79755		-1311.9	-1092	-760.45	135.814			168.409	163.643
137.733	91.3222	-2.25597		-930.69	-460.83	1226.3	42.4718			165.201	165.257
152.936	78.0776	-23.3571		1326.7	1138.6	1058.3	56.9646			161.02	171.713
-39.7943	159.038	-22.7234		896.9	-402.35	966.92	59.486			160.926	163.941
-26.9952	122.696	3.77874		-800.15	264.56	-216.7	59.2662			161.11	160.049
-153.559	54.3841	-3.45419		1172.3	-164.81	1276.9	80.4398			163.989	162.904
-20.252	85.0888	-6.69797		-927.9	817.45	756.26	65.7818			178.244	601.003
355.425	-90.6933	257.682		-784.59	892.31	-469.25	76.6262			176.144	447.61
145.88	70.9068	-29.1651		70.063	-985.27	-827.91	21.8218			163.114	162.2
-69.1193	146.697	1.80968		-1313.7	649.95	401.44	107.096			172.903	162.165
55.0246	-38.9061	5.65949		-1298.7	-712.46	-1033.5	117.831			166.202	162.326
267.422	98.6132	-529.528		1177.2	-870.66	-69.68	128.775			174.084	294.641
-96.9655	136.763	10.3853		-1217.3	-1333	-1266.6	118.132			162.061	167.649
35.1949	235.631	-210.179		1161.7	-280.85	-731.64	76.7774			192.45	580.491
79.6787	-124.332	-7.06003		-617.97	1201.3	731.58	148.106			160.644	219.653
-170.439	29.1375	-15.9631		1306.2	-1279.2	330.21	60.137			163.05	172.911
146.245	72.2481	-20.9683		-887.18	-823.61	-1091.9	30.5914			164.867	163.117
-89.8233	264.943	-184.659		1012.7	27.178	-909.71	127.064			170.463	279.755
285.85	65.1531	13.0712		-279.57	-1373.4	-616.1	86.9624			170.008	354.583
-320.146	-228.08	39.692		682.56	1005.5	-91.272	117.435			169.772	297.786
-157.727	55.4207	-8.47404		-1287.7	-36.233	582.12	151.396			167.785	167.18
-7.62952	172.073	-13.5234		121.94	-1377	-176.26	63.1988			249.846	172.242
146.959	-111.427	1.53491		894.52	1299.6	538.91	72.6656			164.544	159.544
150.239	-496.049	142.108		-1002	-652.68	402.46	55.832			168.612	417.973
141.877	95.3968	-13.3544		95.257	-93.877	-893.23	140.7			160.147	170.967
203.55	451.692	36.5955		-268.64	-87.966	-609.72	85.6198			165.754	495.438
40.6282	-181.552	-26.5464		999.09	701.9	-1364.6	132.259			161.133	186.043
-66.2147	156.903	-4.22303		-624.22	263.39	569.98	111.087			162.216	170.303
-169.12	-148.295	153.868		1185.3	903.53	-442.8	118.511			162.073	224.929
22.2401	-349.443	132.226		1140.1	623.12	-1326	69.1908			162.057	660.74
-76.3059	147.844	11.6471		-1.5036	921.06	-530.64	119.928			170.22	166.375
-69.7736	145.759	10.3557		17.32	-1395	-300.75	31.486			165.795	161.599
-60.5767	-106.311	-200.955		1292.4	889.2	1242	97.7438			459.44	164.627
-51.9133	162.176	-9.91822		-144.9	1071.2	-321.29	142.828			421.335	170.282
266.021	-538.202	-246.559		862.76	-884.41	-329.9	95.2966			284.806	860.005
-97.1708	133.97	1.11157		907.9	939.62	-32.438	94.2382			162.345	165.499
-165.453	-163.945	114.547		978.09	-846.15	-808.92	77.1708			160.872	378.647
-39.0466	164.899	9.69944		362.77	-422.51	-351.06	68.4502			159.47	169.459
187.353	171.312	100.342		1064.9	-935.71	-799.82	43.19			162.104	329.479
-673.818	-214.662	251.52		798.18	591.72	-561.79	108.979			169.882	760.956
-227.72	-9.01567	118.601		1358.7	-961.43	-380.09	53.1216			164.357	263.061
169.901	-148.036	-279.119		-301.38	-1285.6	93.407	99.3916			174.365	551.137
-154.614	56.7975	-18.7719		741.21	416.27	-491.97	105.307			167.723	164.716
433.888	102.293	82.0644		-692.65	-1191.7	-278.58	69.258			167.077	445.783
-161.919	29.5746	-25.9605		-620.64	970.52	1207.5	81.3162			169.841	164.598
-135.116	-105.7	-7.58539		-1153.3	-216.01	123	145.362			160.225	171.548
-103.727	125.397	-7.65294		508.55	186.12	-1095.5	18.319			161.54	162.738
6.39913	165.518	-5.79752		-1057.9	-995.63	802.94	19.5706			163.994	165.641
-51.7056	150.119	20.8031		420.21	196.85	1276.4	83.4036			170.983	158.774
-15.7023	166.511	5.28415		1091.9	-342	1280.9	129.986			228.13	167.25
-10.6162	164.381	9.47368		-1050	745.95	-1341.5	142.506			159.691	164.724
181.716	-15.309	-100.221		56.595	-229.82	-144.61	40.264			161.324	442.881
89.4451	160.494	-28.581		-278.12	-607.84	-497.77	124.054			165.507	165.965
-127.063	-452.193	91.4059		350.44	13.501	342.8	123.355			414.305	469.706
11.1639	17.8679	1.68973		-424.52	791.09	-8.9178	105.682			251.684	390.047
-129.446	127.857	-0.51436		994.01	936.01	-882.49	146.034			160.772	181.944
-96.6254	132.459	-6.34356		-185.98	-757.04	1225.2	37.3184			167.409	163.957
-15.9702	161.379	9.49623		-334.41	1261	1359.9	69.2748			164.837	162.167
-156.081	-144.82	-36.5122		-1283.1	90.307	-725.36	89.6084			328.342	212.918
-279.112	-242.167	-46.974		1113.5	565.71	-1192	112.834			162.862	369.525
-223.57	-71.0927	-63.1269		586.87	-309.45	-740.95	130.004			165.01	399.591
-527.466	53.01	-125.47		-952.23	-495.63	-19.741	33.2234			172.097	416.667
-105.683	140.988	16.5318		-775.94	-264.56	-594.36	141.33			500.911	176.2
258.006	-26.0504	-54.0814		-791.62	-191.95	-217.94	50.7654			170.966	701.9
-49.2892	158.138	-4.00528		-186.56	-1093.3	223.21	65.5676			162.874	165.641
-60.0999	155.916	0.7036		-124.64	-850.57	794.63	129.139			160.405	167.098
-101.472	-76.7652	14.1947		-1349.4	-677.86	-808.38	34.853			162.151	510.708
-0.59727	160.437	-11.9665		-162.06	887.12	1178.6	125.516			71.8508	160.438
-196.742	-350.931	65.7738		-803.22	1381	-1374.1	150.276			164.451	683.323
-13.3443	170.676	-23.9416		-808.37	525.25	-226.2	41.251			156.43	171.197
-22.0967	41.862	2.95299		-691.48	82.325	229.54	29.9698			160.909	169.479
-111.212	131.553	-1.91796		1396.9	-1287.5	-1111.5	117.232			167.747	172.262
231.21	432.752	413.759		431.73	-129.33	993.66	142.254			164.227	426.465
-282.771	465.591	-342.232		1265.9	-916.76	741.67	85.246			165.115	2016.11
110.712	-563.443	13.0869		-658.45	536.77	-359.27	101.739			169.45	571.301
138.498	82.6826	52.7004		-942.92	-1218	-474.49	70.2324			161.281	178.7
-14.896	-42.8553	255.121		-1137.8	676.82	2.912	26.6098			164.002	165.321
-80.8054	-13.8763	27.0886		1123.3	455.19	420.76	105.12			166.276	230.208
-27.6138	165.878	-6.95823		979.91	-666.36	598.3	107.213			170.014	168.161
202.379	-53.0263	-109.344		-842.03	638.51	1078.5	31.059			163.387	162.84
199.413	187.645	-114.387		-1118.7	1219	580.04	142.646			597.644	273.818
467.89	-184.765	-247.573		137.07	-301.01	1042.6	125.635			168.903	496.418
70.1181	-197.984	11.2264		1075	-161.92	1039.5	126.367			163.407	210.034
565.053	-296.582	131.796		-102.89	-190.88	80.25	39.9994			167.942	1168.07
-100.085	-28.9576	-0.4834		1131.1	985.38	-987.9	31.5238			164.668	505.415
119.894	731.893	114.924		-445.15	-1304.9	1273.1	52.4678			165.758	483.884
13.7015	165.71	8.76709		-412.34	-1189	-1057.3	59.6554			213.198	166.276
-111.049	-133.415	-23.3506		-354	933.36	1337.9	34.72			303.387	173.584
-25.9881	162.537	9.88884		-673.26	1228.9	-1332.9	64.89			160.017	164.602
112.329	4.56321	2.12858		-1188.5	-61.811	-1111.5	124.145			160.379	963.675
328.353	-393.036	-254.111		1349	454.09	-28.155	74.7096			162.344	768.337
402.649	45.7817	136.063		796.94	-317.83	390.75	88.3778			162.705	405.244
281.987	530.682	-60.2976		-991.88	-1093.4	972.36	44.3086			162.017	692.346
-198.055	-137.953	-143.877		-799.75	-323.22	1064	30.52			168.404	241.364
133.219	151.553	75.5489		698.44	1025.6	-1077	72.1952			168.658	743.898
265.352	-15.6319	68.1532		1342.9	-1153.2	-236.3	87.2298			329.178	265.812
49.0375	-296.822	188.837		-225.05	963.52	-1332.1	146.09			163.326	300.846
138.558	79.5118	-14.2242		1067.4	-596.09	217.52	68.5132			421.176	159.751
-97.6691	135.611	6.99299		-725.53	-607.5	882.96	33.6406			170.934	167.122
336.631	191.137	109.649		-921.77	-244.3	1110.1	106.397			164.736	387.109
-195.149	55.4416	35.3968		1018.5	-944.94	-175.65	35.6888			163.803	202.872
21.9833	166.425	1.78776		246.89	1395.9	-228.93	67.109			257.301	167.871
406.306	-34.5453	-427.771		-349.94	-101.46	289.76	100.502			167.313	237.126
-10.8667	35.6083	318.428		464.79	-1042.5	-386.7	57.988			177.613	37.2295
140.445	82.4821	6.90654		1166.9	67.754	759.73	135.66			159.643	162.874
-53.5063	152.325	1.81923		1280.9	-400.04	619.93	32.046			168.382	161.45
185.183	-16.2175	-80.2594		-824.42	-164.66	642.84	138.998			324.785	321.961
146.276	72.2313	-12.5155		-57.206	1207.7	-549.74	113.331			161.817	163.138
-16.034	163.853	-12.1116		-315.28	470.76	781.74	153.384			173	164.635
462.077	-538.497	-134.054		342.34	-801	-862.73	119.669			162.094	853.437
-120.514	-153.941	-372.29		-867.27	-605.69	848.93	77.5474			160.621	421.631
-157.399	42.7284	-15.6468		-358.15	-858.33	-960.89	138.755			160.309	163.095
-55.6968	152.709	-1.07682		-1335.9	-898.53	-1004	57.3328			160.232	162.549
-192.889	22.0014	21.8279		-31.521	187.84	85.314	17.1486			177.726	194.139
419.63	-748.868	-13.1377		-490.82	1093	-149.39	139.244			164.099	860.916
-146.613	67.5008	-17.8967		-675.42	48.39	792.22	52.3054			163.152	161.406
-9.26699	162.413	-8.69239		287.31	-80.203	1179.8	107.93			291.857	162.677
131.705	288.656	-722.285		614.63	-973.78	1037.9	140.49			161.413	283.452
11.8428	162.252	-7.60832		1378.7	274.61	-1350.8	17.9914			163.399	162.684
-142.621	-92.1354	-145.757		-879.17	792.5	1002.9	92.8816			166.377	388.876
363.776	188.664	-120.125		1366.1	-868.11	1372.3	92.5022			344.334	409.789
-136.993	-4.41539	-4.58207		-19.091	-267.84	-1017.3	32.7446			458.32	172.722
-24.3922	162.572	0.81124		-634.46	-14.677	-879.42	54.4628			161.389	164.391
143.757	72.985	-6.879		-643.14	1026.9	-51.681	59.1654			160.889	161.223
-7.1183	-163.018	-16.0087		501.93	-604.77	-541.91	22.1004			166.25	163.173
-143.136	78.8703	-16.7401		-929.08	862.35	-1314.1	68.6238			251.538	163.427
759.491	-704.404	102.828		992.23	-1014.4	-835.02	118.189			173.92	1178.45
-289.197	92.1831	-65.4973		-373.81	-566.69	461.26	68.3718			162.824	303.534
-18.331	-159.325	351.506		-499.99	1368.9	727.24	81.942			71.1603	160.376
-287.402	142.075	448.848		563.84	-684.6	1255.4	32.7404			333.975	333.763
-67.4639	21.3394	5.05328		837.11	693.65	7.6425	79.7384			165.697	164.627
-147.506	67.4684	-14.9677		927.64	-244.25	-474.52	81.0628			492.727	162.203
-150.02	65.9051	-16.9496		482.81	-424.52	1160.6	26.7946			404.952	163.858
242.363	-25.723	-28.502		-347.3	-126.75	304.23	128.934			167.949	243.724
476.079	-369.688	-600.89		805.48	832.19	1171.7	98.7028			331.864	636.497
-397.888	-228.097	86.3228		-130.27	-289.45	-375.9	93.8476			159.219	458.631
-160.288	-45.3071	-19.7703		1343.9	-1106.9	-1076.3	64.6338			167.652	166.568
-131.359	-676.777	277.383		193.58	-1212	1204.8	74.7656			162.659	3288.55
220.909	-538.192	339.073		-1128.9	-1021	-809.3	118.159			160.984	581.766
409.11	-301.866	-361.031		-553.76	-758.12	512.96	48.1222			160.204	405.59
-17.1507	158.831	15.5195		881.31	695.92	1065.3	135.176			160.836	159.754
136.958	94.6728	1.97312		695.54	888.78	137.52	122.174			166.611	166.494
-151.316	80.5616	-3.66216		478.22	-995.58	-733.1	30.4612			167.532	171.426
-251.271	-77.8447	-182.401		-43.655	-676.41	585.7	134.59			162.56	263.053
366.112	598.649	-406.031		-31.22	1298	-487.14	149.982			160.04	1022.9
258.416	-1.87389	148.421		977.18	380.8	28.454	44.5844			165.02	258.423
169.73	-10.1077	171.599		-721.86	1039.8	623.79	33.131			162.016	170.031
-30.8477	169.468	-4.84688		-332.94	156.1	174.27	40.7792			167.997	172.253
138.342	-352.243	-47.6391		494.44	171.34	134.06	130.799			178.085	766.856
6.9237	-77.8323	247.127		854.84	1202.9	-1345.5	24.409			163.437	78.1397
193.802	-45.7231	-18.0232		-647.9	-72.12	-1333.1	61.1198			207.37	199.122
324.17	-83.2553	187.798		-336.32	836.62	-1001.9	42.847			168.566	334.691
-145.527	84.8148	-5.83766		108.61	-693.96	-876.14	104.378			391.064	168.439
251.45	289.431	280.181		1346.4	334.53	534.01	145.32			173.15	708.025
-3.39065	166.154	-3.32005		-1077.6	-671.15	1311.1	78.575			252.683	166.188
312.965	-39.5848	-20.6363		1141.5	-304.59	1284.9	87.7884			300.478	315.458
19.8262	161.128	-13.3344		1399	-667.12	-119.81	152.39			163.669	162.344
-50.0885	153.278	-3.17963		-1350.2	747.19	971.06	107.233			152.342	161.254
369.757	135.051	-640.151		-836.1	-1305.6	492.25	48.013			161.915	1045.91
-95.6206	-71.4211	14.7375		129.04	-1222.2	132.88	152.922			446.616	167.29
100.861	327.589	4.11696		-1271.5	422.64	-607.05	106.47			165.591	266.485
-99.6852	136.183	-21.9945		-604.46	201.18	1250.4	144.41			476.583	168.769
461.188	101.793	254.421		1238	1091	704.99	144.27			55.3235	787.833
-748.292	-330.588	414.126		-228.3	30.939	-1376.6	112.136			164.03	632.564
-86.1457	142.548	195.701		-284.23	496.77	1097	69.7326			166.159	166.556
252.709	179.597	-5.00403		-625.84	220.46	1188	149.8			228.268	316.851
156.9	-104.704	-28.246		-1215.8	54.714	-1194.4	68.4992			372.208	163.402
194.384	65.468	-317.67		-503.13	-306.82	-1051	60.0474			163.476	1100.92
-51.9827	156.739	-30.7082		149.02	1094.6	686.11	106.764			513.369	165.134
-10.5274	169.58	-13.798		-646.87	-954.51	134.02	87.2886			162.963	169.906
-76.6469	139.609	-20.5825		1062.1	-577.53	-725.87	68.1702			164.583	159.265
-90.5412	140.452	-2.36363		263.31	51.366	-434.02	115.224			160.727	167.107
-150.271	61.513	-11.2038		622.47	-900.52	-304.86	23.2806			620.398	162.374
-174.98	873.012	-20.347		-739.19	638.59	992.76	132.77			169.125	890.375
-7.78468	161.037	-16.6722		971.14	-450.46	1049.9	14.7616			165.46	161.225
254.385	235.895	-50.9225		719.46	-728.34	570.8	64.1606			163.991	346.927
-70.9518	146.029	1.99732		981.72	206.15	-278.41	108.983			224.956	162.353
-17.9639	167.795	-23.5422		-742.39	1105.5	287.32	33.1198			224.898	168.754
9.94828	161.35	0.49229		477.4	616.31	-87.595	34.0312			172.54	161.657
-150.568	52.1702	-26.0081		-728.16	876.2	-1246.9	24.8472			291.085	159.35
482.734	-81.636	-546.095		328.12	-1187.6	445.3	28.056			164.999	489.588
4.94063	165.661	-8.84689		962.37	-602.11	1005.1	116.704			164.996	165.735
156.355	77.4812	1.75995		898.33	-1141.7	-216.08	54.2304			157.523	174.5
327.262	-236.403	-325.325		-611.35	-944.48	-424.05	22.8606			164.728	403.716
289.169	-40.7255	97.5437		-1394.2	-439.33	-928.29	151.564			221.951	163.04
232.802	214.473	-0.48481		-116.17	608.29	-1089.5	126.179			161.421	316.537
94.9994	282.873	-84.1052		-179.36	1120.4	1253	134.466			162.749	239.558
-39.9399	156.48	27.6022		-192.66	-1117.1	617.29	48.9188			478.642	161.497
18.7772	-157.186	-26.2143		-495.26	-736.96	-347.82	125.219			161.743	158.304
-52.9622	158.436	0.73706		354.51	828.97	-207.61	59.6638			165.021	167.054
162.866	196.017	-65.731		961.03	-332.5	-630.97	89.8856			166.859	254.849
127.596	-303.986	-260.082		-763.32	-1004.7	1009.1	126.816			163.944	329.679
-122.232	-103.946	-16.7467		-1347.1	1023.6	-182.7	35.7868			165.101	160.454
-88.9748	147.182	16.8239		1111.3	378.86	-968.06	99.2894			162.474	171.986
110.826	63.4364	-20.2862		430.02	-649.02	-659.22	95.3386			221.314	158.391
279.105	480.613	437.624		321.81	-334.35	934.99	66.6316			113.8	595.486
-60.1085	149.563	6.70791		-454.75	-1092.1	285.79	138.694			161.916	161.19
-153.018	61.8353	13.1423		-690.83	1134.9	482.59	40.8758			165.585	165.04
-154.06	35.7259	-24.4198		-1031.4	-428.07	76.505	26.8688			160.82	158.148
-53.4494	286.226	83.0964		819.24	776.42	10.57	141.974			159.458	162.194
-39.6095	159.11	14.6715		-1307.1	333.76	-1012.9	54.768			160.865	163.966
-151.918	-15.3148	4.26759		-559.06	1006.5	-1225.5	64.1802			168.029	174.053
-113.958	125.122	-11.2566		572.33	314.6	-211.16	33.2542			159.538	169.24
-103.604	125.741	-8.80933		-781.71	-1130.4	-223.71	23.002			158.601	162.925
-23.9557	163.959	5.73599		-22.887	1367.9	-352.97	15.092			161.021	165.699
-160.776	57.0553	8.9048		-601.92	510.73	423.57	60.9238			567.568	170.6
-70.2947	153.107	4.79695		507.16	-166.08	-753.21	49.1428			159.523	168.473
-460.812	-286.947	-118.287		-1286.6	1081.8	912.92	151.41			159.937	542.85
208.149	-489.745	-396.998		-712.49	105.05	-100.39	57.1214			163.786	532.143
316.038	-236.735	-91.2856		265.2	-260.96	191.75	30.4066			410.827	398.986
152.013	-170.35	-4.45016		-446.53	1214	-710.71	141.05			160.983	460.307
-79.148	-274.99	-108.567		1167	-1089	1240.3	63.0476			166.701	286.154
-14.8792	-172.623	-15.2094		685.55	-31.918	146.44	48.6976			162.87	173.263
-149.771	-271.189	118.054		-1137.8	1089.3	843.39	82.4768			162.268	309.797
68.888	-412.251	75.418		312.31	-1095.6	96.747	106.903			165.249	417.967
636.925	-28.0684	402.071		206.89	-1302.8	664.46	55.1446			161.181	208.541
-78.469	142.878	15.7982		115.28	1099.3	-748.9	71.029			381.573	163.008
135.567	83.5113	-21.9589		-1122.8	116.83	229.5	140.518			165.753	159.225
-28.148	158.274	-11.936		-783.2	-957.97	764.2	52.7002			295.053	160.758
-12.5666	159.536	-4.68411		896.91	-436.35	68.921	106.945			169.71	160.03
-105.7	134.246	-22.5921		-71.971	623.24	1222.5	50.3412			162.866	170.864
-142.45	30.2476	-198.314		-618.73	-1270.2	-5.8599	47.7512			172.111	498.412
127.025	-43.5993	5.7567		439.71	-1108.5	-14.045	107.09			160.255	235.752
-105.804	-212.78	32.6375		163.58	470.5	1038.9	139.034			160.336	237.634
487.763	393.681	49.4185		-204.29	145.51	990.75	23.8406			160.563	626.816
-165.825	31.3275	-16.3834		-1198.4	21.424	734.16	39.7082			997.654	168.758
-142.292	77.5236	-21.6402		-1032.2	864.45	1058.7	96.6742			159.126	162.04
-18.469	157.152	-27.6027		395.46	805.65	105.5	14.0546			160.507	158.233
5.82775	167.861	9.2638		-45.523	-232.85	-424.82	50.6632			160.918	167.963
108.457	-82.3752	-16.9509		412.93	-634.27	393.4	142.058			161.414	749.212
-58.377	151.586	-0.37904		1266.4	-890.87	95.534	21.1666			160.184	162.438
259.795	-356.074	-543.929		-70.594	-458.76	-1180.3	128.738			162.039	1009.59
182.493	317.455	-7.52705		-898.73	735.16	756.73	82.1464			164.493	779.762
214.481	-171.064	0.78737		-1225	287.58	558.2	80.829			161.532	274.345
18.9468	170.718	3.15551		1162.2	-996.17	349.91	138.835			162.037	171.766
-149.281	60.741	-9.93479		-294.28	1051.6	-1106.5	35.504			161.692	161.166
-158.685	48.5083	-2.37908		369.76	549.26	-44.09	34.1698			168.12	165.934
-858.919	-244.897	256.216		306.76	27.63	-753.41	28.1372			160.049	1228.91
335.964	-394.216	198.274		459.64	-87.286	930.39	38.5546			161.152	634.274
764.719	-125.925	-236.702		954.42	761.96	315.86	27.755			333.76	644.794
-18.9358	159.396	-22.8691		664.81	706.75	310.34	33.306			167.663	160.517
12.1927	165.06	10.9699		-443	618.95	1340	25.354			165.111	165.51
-36.2437	159.445	-6.79609		-1218.5	-1238.6	-283.66	49.0238			158.449	163.512
-7.63301	158.586	-24.2802		651.97	164.29	404.77	140.028			161.391	158.77
-117.197	-113.489	3.85938		1055.4	360.97	274.59	105.896			162.106	163.14
91.3258	190.405	248.065		813.64	839.91	129.85	130.955			330.505	211.174
193.483	-207.591	55.5282		-1297.8	-1372.2	413.41	30.4948			164.737	283.778
-22.2524	165.359	22.4751		-1375.1	-420.89	217.33	34.636			167.452	166.849
-51.7917	154.192	-17.0213		125.68	-374.56	775.81	98.8988			292.048	162.658
662.134	-257.322	-246.896		-620.92	804.59	309.11	121.694			159.478	359.891
77.5378	131.746	4.62196		490.18	-888.07	1203.3	73.7128			160.703	165.557
-248.115	-19.9131	52.6947		897.53	-369.4	-878.85	145.166			148.493	159.523
-155.855	57.7392	0.75355		45.538	864.44	1141.3	109.04			474.834	166.207
211.813	-426.232	37.5847		691.9	438.02	-688.22	17.9886			164.375	475.961
-60.213	152.383	-3.6955		1087.4	-1288.4	913.08	79.6866			453.37	163.848
-219.31	120.501	106.942		793.32	471.43	-889.57	139.691			166.247	250.235
-26.5805	158.018	1.00683		620.68	-1392.5	-1277	151.844			167.43	160.238
28.395	-95.9266	-6.5814		388.71	-934.95	-26.567	43.1466			475.151	779.541
2.78733	73.4464	-300.027		-587.15	-1182.1	1338.7	115.01			163.476	73.4993
-14.9872	90.8391	-294.48		-725.04	991.12	150.92	90.1978			160.868	92.0671
-114.564	-85.6378	3.8839		-228.01	-701.05	-549.53	30.3128			168.463	413.366
65.1454	-273.467	-21.5728		-1079	1366.2	1073.4	26.6238			166.413	281.119
92.149	56.2482	722.076		779.23	810.73	-562.71	26.6308			468.414	138.305
18.3629	168.455	-11.6255		540.61	388.06	1370.1	23.2022			161.842	169.453
-99.5666	140.997	13.5296		729.61	1088.2	-1179.4	32.4576			161.804	172.609
144.125	73.4028	-17.6083		-1341.7	58.947	894.7	59.9116			172.398	161.74
83.4995	-50.0459	-256.282		-663.7	-271.56	-271.38	50.2376			161.003	370.135
-102.984	130.432	-18.6772		-770.46	1394.2	-1314.2	92.911			186.42	166.187
-10.5428	160.254	-13.7811		-1129.6	-418.34	746.15	49.1652			164.981	160.6
196.24	-69.5173	-120.353		-1365.7	-1279	-219.37	63.8624			304.94	173.13
525.733	-117.328	-88.4616		-365.6	-84.111	399.08	121.502			162.834	538.666
-49.762	152.805	-23.1885		-898.61	1082	-85.947	74.5388			164.78	160.703
-48.2575	154.144	-9.93815		-143.45	-1260.9	-885.88	16.2092			162.629	161.522
-546.676	-107.753	363.207		-565.47	-100.35	1063.8	113.644			160.062	557.195
-73.4001	144.394	-7.15402		-724.38	-731.44	-197.64	32.963			160.215	161.979
43.5674	-305.542	-20.4622		1205.1	-1169.2	159.52	146.538			164.865	308.633
10.6004	165.705	-8.32727		-1111.2	-1225.8	-608.46	69.8558			427.976	166.044
286.94	-239.552	-445.745		-519.64	-985.59	-954.58	135.463			283.38	651.04
-20.6806	159.632	4.99156		346.02	-827.29	-1311.6	87.1024			830.7	160.966
-157.682	67.2172	-2.42108		1344.5	-117.81	-796.98	132.744			281.108	171.411
375.732	340.489	-196.048		1333.1	-1038.5	-1299.4	116.2			162.392	580.279
-6.92165	128.173	-8.21117		-1106	818.84	-1034.4	128.719			163.883	278.778
136.029	93.3041	-32.1617		946.43	-107.51	-201.07	21.511			170.696	164.953
-20.4103	59.6566	-6.27075		636.22	-150.59	-703.64	127.754			161.743	162.077
533.029	-240.926	-353.836		534.72	-337.74	1061.4	151.004			161.363	904.568
1.66345	160.758	-26.7716		-1031.9	-368.01	969.63	53.8258			157.725	160.766
13.6919	159.591	4.22289		805.54	-907.72	694.13	21.9128			170.139	160.177
156.23	78.3649	-8.50884		552.59	-1387.5	1286.1	59.6652			159.921	174.783
-249.935	-163.049	-53.7317		222.16	-697.96	1145.3	22.5582			656.397	298.417
-90.6267	134.839	8.4104		52.19	-206.81	-889.31	69.811			169.367	162.464
-157.013	36.7192	-13.2107		416.36	872.59	-1332.5	100.923			164.825	161.25
140.64	86.3307	-19.1647		889.87	23.849	-718.17	152.208			395.487	165.023
218.058	260.899	-65.2983		1018.4	-580.04	-767.83	27.2594			664.188	161.501
-195.943	370.847	-277.618		-320.25	-769.57	93.246	112.062			172.846	419.429
3.87316	-159.397	16.0756		-503.61	742.28	-626.38	106.588			161.882	172.108
-112.488	-6.25074	-5.04945		849.77	99.775	122.59	26.9976			165.944	1037.58
-21.124	159.627	-24.0744		333.93	-635.29	-487.19	79.7384			392.681	161.019
142.552	73.2348	-20.3179		-796.26	924.57	1069.3	141.596			167.523	160.264
-179.898	-186.091	1.34556		-371.56	-771.47	973.43	111.084			452.851	258.83
-26.8763	159.638	6.59225		889.98	-494.71	180.84	140.728			168.579	161.885
77.835	15.8138	10.7524		-843.26	-512.63	-127.86	131.69			159.917	451.467
-25.2668	165.566	15.7743		-667.65	-673.66	-231.48	84.1638			161.914	167.483
-66.4812	148.962	-1.43495		126.18	776.02	911.93	34.5702			171.091	163.124
17.9046	163.51	-16.4988		502.56	-92.486	-1034.6	57.0136			165.201	164.487
-357.615	214.397	-248.466		-1019.2	827.39	586.4	32.4198			160.8	211.852
-56.1729	-448.405	192.742		-1197.1	-744.24	-457.62	59.5252			162.592	940.91
-29.0429	162.739	5.51652		367.32	670.57	535.08	129.311			161.123	165.31
-21.5869	160.804	12.1015		-523.82	-1194.5	295.36	107.968			167.228	162.247
-36.2944	160.848	-5.19543		632.66	-129.48	139.96	34.2762			160.309	164.892
-160.377	48.7029	-17.6317		268.41	-750.53	-979.71	20.314			168.473	167.609
-423.016	8.49032	89.5202		-680.98	883.67	1068.9	137.018			160.018	433.029
-14.566	162.809	9.43274		1052.7	261.61	249.28	113.004			160.781	163.459
55.1672	-212.102	-17.7584		122.61	-628.47	-104.7	150.78			164.823	219.159
156.43	59.8469	-21.987		1003	509.41	-1012.1	30.4794			161.303	167.487
425.263	-377.605	-247.472		-945.63	-537.08	-162	142.31			172.97	770.79
-98.0925	137.051	1.18706		-216.51	-114.13	35.042	105.085			166.645	168.538
149.868	64.4257	-8.43697		-1207.6	301	911.52	27.489			165.782	163.129
-108.263	128.011	-0.67122		967.06	-1239.3	-509.01	134.187			165.33	167.654
-97.4276	130.868	-10.5993		841.84	357.17	880.85	115.716			172.076	163.152
-74.7807	146.442	21.6398		-1179.8	636.04	-1230.6	126.141			169.065	164.43
-362.811	-108.752	51.6001		1338.4	1257.9	1016.9	139.359			166.782	210.572
-145.507	-121.41	67.6615		-732.44	-862.7	378.7	123.787			168.016	189.506
-37.4436	158.674	7.43146		-1225.4	163.84	-984.29	97.4092			163.37	163.032
296.055	205.677	-82.2989		619.6	899.48	854.41	19.152			164.921	310.843
411.189	-43.7651	133.316		789.45	-1387.4	328.29	123.71			656.619	717.548
-53.2287	154.864	34.1193		620.41	284.43	-571.65	113.732			282.536	163.756
-66.3759	271.227	-96.4814		594.24	1365.8	-1098	60.6228			169.984	259.05
451.507	-96.2203	-484.396		891.09	581.88	-1129.9	24.5882			165.629	461.646
149.647	71.6171	-23.1033		777.8	-688.57	380.4	38.7114			215.536	165.901
148.371	63.5192	-15.088		-618.24	-1377	-702.81	14.4704			162.768	161.396
-71.1028	149.439	-19.9165		206	75.393	-1305.1	31.1738			175.204	165.492
-74.8167	-24.117	-20.9153		701.63	932.96	-797.93	137.248			163.86	161.69
140.713	82.8693	-8.34535		-1362.1	679.52	-524.93	34.1054			168.535	163.302
-77.7667	149.717	-10.2657		526.87	472.87	751.94	101.014			484.876	168.709
-114.845	-267.869	172.445		706.26	-138.38	1340.1	118.301			160.777	352.448
170.434	174.096	-118.282		419.42	-552.95	384.5	95.529			162.535	243.633
255.15	269.771	-54.062		605.16	120.92	798.71	35.0392			162.007	371.319
50.3023	-14.2867	-7.79444		-491.93	625.95	-1259.2	32.221			161.469	578.259
431.197	-377.422	161.098		504.33	-388.08	1239.2	22.2642			295.156	608.827
124.127	17.8843	152.945		1090.5	1129.9	-678.98	85.3342			159.964	125.408
-11.8015	167.085	-1.79419		-177.48	783.98	-404.31	22.5568			161.112	167.501
51.566	164.677	-40.0752		-423.97	-670.95	-494.07	40.5006			485.122	172.562
-69.8716	154.706	2.35725		-1253.6	658.89	-1380.8	113.82			389.287	169.753
-30.2157	158.13	12.6775		-596.94	33.625	-1071.2	70.5502			157.781	160.991
145.442	81.9114	-7.94165		-787.94	-978.77	-1373.6	27.3406			164.147	166.922
-98.0881	-421.535	-100.86		1278.6	-1104.6	-782.74	123.767			161.127	432.797
-8.30439	161.281	8.14394		328.45	-716.42	673.6	19.0316			169.564	161.495
9.02662	160.409	-11.8597		972.93	1199.7	-217.8	88.5374			169.628	160.663
529.997	-163.02	420.902		-1286.6	-740.62	-273.6	50.9026			484.785	726.468
-45.7902	163.738	-11.4964		944.62	-99.638	337.36	20.8922			160.838	170.02
371.722	145.093	-747.263		46.228	34.934	1228.7	133.865			165.539	399.035
-163.015	-60.1174	45.5038		130.65	1305.6	912.41	90.1376			303.019	173.747
124.719	122.87	-15.9415		895.86	-1236.2	-1315.5	149.45			159.613	175.077
326.673	-364.358	-83.0656		-1335.9	-1254.3	828.8	53.4954			160.061	489.359
141.974	85.1089	-16.2197		-517.6	1308.5	237.01	104.959			157.516	165.53
237.072	-72.6864	-359.151		-21.919	571.71	1384.3	135.008			272.61	583.038
-178.823	625.932	-347.368		1068.3	437.9	733.68	153.216			165.789	853.707
-92.9085	138.303	21.058		770.33	115.86	375.57	41.5506			164.087	166.612
-104.87	128.195	-21.7018		-1188.9	991.46	1269.7	56.3108			160.553	165.625
-144.315	78.3083	-12.7438		1127.9	-174.01	-1181.5	63.4424			538.623	164.192
-140.456	-250.256	93.3794		-1013.8	255.83	-182.92	143.948			163.125	286.977
494.318	-209.908	44.6736		-958.74	-944.73	1319	17.9592			188.545	799.658
117.995	-227.238	14.3761		-686.71	-267.06	-109.43	103.261			481.745	160.005
-164.76	59.0393	0.11644		-125.44	1160.4	482.19	89.4642			162.863	175.019
746.263	-140.581	-95.937		697.06	-912.37	-31.455	47.075			169.035	608.295
-113.079	400.786	133.13		184.54	-355.03	977.81	88.1496			162.336	301.629
536.123	-342.338	-87.3244		103.31	853.72	680.81	112.812			165.194	1271.02
-167.965	-78.2421	-23.0487		1134.9	402.46	873.76	67.0642			159.673	185.295
-239.362	242.184	180.095		586.13	224.55	755.71	14.4368			239.507	340.51
6.62028	160.468	-16.1286		1318	-35.946	-1386.6	66.3502			163.169	160.604
14.4916	87.1604	551.695		768.96	-573.97	-307.06	93.4122			166.196	88.3569
-158.334	54.5532	-11.2013		-470.59	1001.5	-1136.3	148.61			161.24	167.469
-41.7085	155.321	-25.7619		-1093.8	712.37	860.35	56.8036			166.444	160.823
-10.4221	167.157	-4.34891		359	-1067.3	-1285.3	55.8278			205.864	167.482
149.361	-222.362	67.9865		-63.847	-273.75	305.5	37.492			193.587	470.43
516.743	-177.455	69.7715		-1391.2	1223.3	-406.99	140.672			159.509	546.364
67.3423	-197.672	-39.3433		1236.4	950.96	623.66	122.636			162.108	161.809
104.105	-248.136	54.7426		1010.1	-992.63	969.03	98.9478			164.262	269.089
-2.78845	160.096	7.59334		-1222.3	114.73	126.75	64.421			163.283	160.121
130.006	115.993	-1.7553		-921.08	745.69	632.46	75.8674			159.528	174.229
319.182	-328.675	-292.86		-61.405	-1196.2	591.52	97.8908			338.971	550.666
-102.904	135.998	-2.87834		-1286.8	-1027.1	-314.97	43.4294			161.537	170.542
-290.773	-151.773	-157.729		-561.62	-1115.6	314.73	62.9916			160.379	160.597
1.13327	160.263	17.2117		-1.3281	-1019.6	570.61	38.4552			160.329	160.267
-96.0523	130.349	1.67068		9.8611	-1292.5	727.28	34.8782			160.588	161.916
-527.786	-222.258	40.6122		19.564	-799.88	1000.2	57.7164			162.328	1254.69
231.237	-23.2006	-121.581		-1034.9	145.91	-538.53	143.738			43.9762	232.398
-157.454	62.9375	-5.25813		1201.1	1388	1324.9	145.712			242.336	169.567
-211.842	387.755	-607.666		287.93	1245.8	-1164.3	141.904			480.874	415.139
-43.5286	-161.852	-29.9448		-185.71	-108.5	1184	98.9086			163.86	167.603
-150.994	83.8191	-13.5313		-1021.9	387.83	-701.28	142.576			159.602	172.699
-194.554	563.094	-253.334		-198.43	-556.06	-1257.6	120.448			160.313	545.851
-160.831	58.6378	-12.1315		-97.71	-540.74	-875.04	101.898			161.711	171.187
-140.264	83.9888	-20.6369		40.9	556.65	1059	52.3376			173.323	163.487
5.29287	167.682	-0.63271		-116.7	822.57	1340.9	74.5556			161.148	167.765
-50.52	150.941	20.7193		-575.29	-1322.1	555.57	112.046			162.242	159.171
-213.685	-740.322	324.58		771.53	649.32	-773.91	91.7966			49.3478	1093.58
358.597	30.5769	670.218		203.1	29.325	440.26	70.4242			166.248	908.792
-4.2489	117.521	294.636		1350.3	-1398.5	-1118.2	29.4294			169.554	162.57
-167.01	-160.542	-101.968		25.199	-1386.7	1357.9	151.452			158.708	231.659
356.655	176.189	-2.36548		-1223.5	112.5	-64.108	72.87			172.138	397.801
-20.8237	74.4967	5.05747		457.99	-781.3	131.87	92.9572			460.169	375.21
51.1675	-264.936	-51.5869		150.45	902.8	-727.85	144.914			162.344	169.962
-123.968	-226.532	-350.984		714.24	-323.68	-408.27	26.0652			159.127	889.174
42.0327	-99.8689	-6.01432		257.24	-791.02	-55.474	26.4446			174.538	608.799
-3.97002	-457.972	-153.974		-873.8	1182.8	17.723	20.6094			160.538	457.989
-99.7709	137.41	-3.89724		-1318.6	231.97	-777.65	26.894			157.053	169.811
-64.2662	163.196	7.43197		59.849	-553.99	407.94	130.837			161.255	175.394
32.4637	-142.768	-7.86585		111.18	294.11	-352.24	22.554			163.356	162.039
-158.783	-84.8381	-7.95146		-455.55	762.82	1120.7	150.08			131.27	180.027
-151.011	53.4137	-12.867		1368.4	-488.09	1062.3	90.6906			405.048	160.18
-151.901	54.4838	-13.7464		-1370.3	81.846	-943.9	64.267			159.968	161.376
-103.411	135.837	1.69002		1295.1	-569.78	-956.07	27.4848			165.337	170.72
16.2843	-315.389	155.442		0.12449	460.19	-1390.8	110.799			456.689	550.003
-96.3816	-226.933	-115.338		-645.27	468.36	217.06	80.6134			160.765	246.553
141.618	78.1258	-13.029		-806.73	-148.03	-1277.1	130.586			239.608	161.739
-108.173	137.993	16.5584		476.84	-595.94	-1207.4	98.7196			166.903	175.338
-143.087	84.5442	-8.69491		-1390.6	-1198.9	-445.98	125.003			160.507	166.197
151.196	79.5681	-16.8266		-916.24	-1.741	251.19	52.85			165.2	170.855
-148.958	53.1319	-28.5826		-793.7	388.3	761.14	22.7822			175.139	158.151
9.04507	163.086	8.16248		-963	-1216.6	-1260.4	138.1			164.652	163.337
-26.8279	166.996	4.86571		-457.6	-1074.6	737.94	148.456			195.066	169.137
-109.51	125.446	-1.3208		-1008.5	-1223.3	-1129.6	151.802			161.674	166.958
-36.6663	-165.631	-11.5686		-974.59	276.24	905.68	16.9918			161.471	169.641
149.57	63.0279	-2.26716		1253.8	1295	137.74	151.97			171.299	162.308
-153.863	74.9544	-4.63594		243.04	-1123.1	-1038.8	142.002			305.858	171.149
18.1336	-37.8395	-7.01749		636.55	-356.4	-177.86	30.5312			203.617	586.199
0.36379	-111.923	150.874		-348.48	1025.8	210.81	109.565			119.321	111.923
134.005	-4.38489	7.15645		-238.98	-560.66	113.32	136.36			163.989	405.525
-148.825	67.4969	-7.29608		1338.3	-307.93	-1293	143.262			164.496	163.416
-166.529	42.7975	-13.0883		1158	-605.64	-528.5	72.779			163.163	171.941
145.208	-121.249	34.2083		216.65	-710.35	-398.4	99.0948			167.664	588.105
316.076	29.744	69.196		-129.57	-703.26	-1082.9	135.26			168.594	317.473
-135.509	-141.353	146.43		-430.87	-774.49	-741.68	19.8534			161.279	195.814
1.85266	160.346	4.20299		1136.1	-925.16	549.68	76.5716			162.035	160.356
-85.8038	137.334	-1.03296		-1193.9	512.5	-535.43	139.843			170.142	161.935
15.1212	34.6481	11.4839		-854.4	883.69	416.72	102.187			160.533	168.041
-94.8417	129.77	27.9769		-231.14	-1265.2	521.23	41.4274			159.152	165.317
602.148	-392.494	-410.707		694.41	775.74	500.16	129.546			165.875	858.33
-148.033	69.1347	-11.2681		375.64	-1092.4	-490.88	87.759			183.747	163.381
-60.3805	147.299	16.3859		-607.28	-311.79	-1153.5	58.8084			161.559	159.194
144.977	69.2334	-26.4684		-1038.6	1038	943.72	149.912			162.604	160.659
-362.047	-90.2635	81.2639		-253.19	-120.29	452.19	59.1948			338.596	559.724
-106.058	123.277	-25.9561		755.43	-701.84	-64.968	89.8086			160.32	162.621
-43.8952	159.684	-22.8116		209.94	-543.76	1172.6	126.58			388.461	165.607
12.8983	167.092	-0.83798		718.94	524.02	-1301	21.5992			158.927	167.589
-56.1831	150.661	3.75474		-291.47	-390.1	917.22	74.4646			162.111	160.796
-146.029	85.7988	-26.0577		812.24	-625.74	-947.81	142.898			162.991	169.369
53.6192	-121.126	-439.314		-391.31	38.844	-848.57	24.9284			159.204	784.578
143.144	-166.54	75.9507		748.12	219.63	-611.64	46.7558			168.086	219.603
150.075	64.3181	-29.8588		-899.7	512.59	1364.4	116.889			168.039	163.276
-18.084	161.833	-8.27025		-213.54	-1078.8	-400.04	97.0914			380.783	162.84
318.263	254.424	-149.438		299.14	-171.27	960.03	152.572			454.426	818.616
113.274	-363.763	-18.1838		-92.036	-1145	-1329.6	105.133			174.183	683.222
-50.6698	155.455	7.23861		-395.45	-615.44	-613.01	28.3696			174.421	163.504
-27.9767	158.276	7.33277		-769.54	-932.99	966.26	83.5716			165.591	160.729
-82.8557	-216.367	35.7388		790.43	278.64	709.09	29.967			559.752	231.689
-283.058	-287.575	41.9025		337.25	522.95	-864.67	42.6594			165.131	846.21
-148.794	71.7405	-9.10742		451.61	-462.69	-16.051	81.431			199.2	165.186
-10.0988	161.768	-4.81629		-1106.2	258.46	-617.05	105.68			167.582	162.083
-97.5101	135.289	2.72822		-878.53	-891.31	-529.4	58.3128			707.137	166.767
153.495	71.0147	-13.3373		-424.26	-1018.5	-474.11	61.7638			164.283	169.127
-7.55368	162.82	17.7118		675.91	-768.33	1160.1	49.2856			171.888	162.995
506.063	287.196	-66.5703		256.58	81.18	468.18	30.072			307.844	295.135
256.804	-56.6317	-276.692		226.13	-941.26	692.17	85.9012			161.297	405.146
281.803	297.846	231.549		1010.7	-1260.9	-327.11	117.17			171.067	992.647
-151.85	-146.543	-17.3731		-696.55	638.55	209.12	40.4264			163.732	211.029
-143.779	-47.3387	-265.965		750.19	919.48	-228.93	83.3812			162.982	326.574
-120.274	133.344	3.74973		-704.72	-491	1184.6	136.119			209.76	179.573
150.06	94.0845	-11.9946		-327.64	-281.06	1090.6	91.8036			170.794	177.116
482.23	-155.652	-26.2653		-1295.8	-324.12	874.45	82.1814			226.187	506.728
132.123	103.242	-13.8125		1349.6	556.52	966.03	26.3298			166.478	167.676
-18.3141	162.719	-19.183		-1093.5	-1079.5	-15.756	87.1864			169.677	163.746
-149.024	-521.643	9.24975		-300.06	871.47	1140.4	135.307			168.245	440.065
-155.914	-347.891	322.787		-1139	-1121.1	-62	130.862			377.425	472.611
244.764	116.434	126.465		-1238.5	983.14	918.6	37.156			514.521	271.047
-41.1361	160.787	5.34043		522.77	-1049.7	-806	150.346			162.459	165.966
-395.592	-245.175	-262.011		-751.21	-816.56	634.48	63.2464			357.055	727.954
-46.7071	155.01	-17.213		-1157.7	1250.4	-182.6	49.357			490.759	161.894
151.211	57.3633	-28.5543		349.56	-482.24	-379.09	147.966			164.339	161.726
-80.4332	-170.127	69.3365		956.86	-340.17	949.17	16.59			164.045	188.182
-373.367	-311.432	23.8809		-1056.2	-419.91	-1044.6	122.737			477.558	486.202
28.7772	370.271	-11.3165		-247.14	-327.52	513.07	89.726			376.857	371.387
-100.679	130.531	5.99734		-455.93	18.869	-1351.3	146.902			171.839	164.847
-392.087	215.978	229.899		1154.6	-103.03	-783.89	40.2024			165.848	447.637
322.503	-122.634	64.2773		-211.18	-1117.4	-206.52	145.166			73.342	311.399
433.278	-75.605	192.817		-1010.7	-1360.3	-930.65	82.1604			696.122	664.206
53.6042	-43.3109	-393.588		-967.79	1080	-543.78	56.812			161.448	68.9147
-87.6502	139.917	19.9524		-294.93	-198.67	913.95	73.395			163.638	165.104
136.714	-135.557	-102.429		-325.39	-819.21	-52.695	45.472			176.132	192.527
128.627	115.892	-60.6828		-985.11	-400.22	384.45	136.521			159.372	173.135
-259.1	-4.1401	-211.235		1153.2	464.24	636.12	54.222			161.888	209.314
316.491	-8.02078	-79.9587		-154.79	-576.94	1069.5	74.914			162.29	316.593
153.208	53.5245	-15.1005		36.917	267.59	-592.46	46.4982			161.807	162.288
35.9952	-570.077	44.278		-1069.1	1348.2	1275.8	122.895			171.196	476.815
-155.009	140.382	61.9243		156.68	-1222.2	950.48	141.596			292.743	209.129
-8.5969	168.582	-8.40794		686.94	1171.7	978.8	138.838			356.769	168.801
-39.1838	155.781	1.75422		-1171.3	494.72	408.28	101.573			177.978	160.633
12.6852	162.146	-9.53045		475.04	307.36	-1013.9	141.092			613.232	162.641
-133.278	-98.8434	40.027		284.41	-199.72	843.27	60.1482			157.036	165.931
-71.2082	147.472	1.6442		-49.409	-797.04	222.94	134.456			308.115	163.764
-329.317	36.8233	138.82		1033.2	972.42	1110.5	31.8962			161.023	331.37
-42.5852	155.3	4.19182		514.85	-88.778	1393.7	32.3876			170.184	161.033
228.967	371.89	-0.15885		-807.28	1030.5	-883.71	135.167			63.4739	379.611
313.006	260.946	-187.918		510.25	-1001.8	318.1	56.9716			165.55	407.511
149.854	67.1804	-20.6155		-792.7	438.96	-313.3	151.102			171.796	164.223
-580.118	-556.712	376.144		1216.2	544.33	-414.15	152.544			713.525	804.03
181.473	227.661	18.1017		803.42	-1091	17.031	123.85			158.645	521.053
220.112	-115.51	-209.599		-20.829	397.52	-50.517	18.4212			160.023	347.595
457.413	-159.358	-30.1906		-795.64	1040.3	-851.44	60.9056			167.375	484.378
-30.6555	160.252	8.00556		103.72	-619.1	972.03	58.947			167.101	163.157
-71.6021	149.406	-18.8719		-140.49	930.43	163.41	112.085			413.955	165.677
79.1502	-81.009	5.20977		1012.5	-639.99	-277.69	17.136			167.838	488.308
-36.3523	162.031	30.8526		-709.59	743.92	-433.47	131.849			287.642	166.059
339.509	-587.361	-452.126		-1035.8	1247.7	414.44	92.1732			165.736	1070.54
-155.777	75.1503	0.70542		-1111	-668.39	-266.19	28.567			162.419	172.957
155.767	72.6498	-7.62518		-1036.8	-261.32	-1317.5	78.7738			160.101	171.876
-8.69098	170.017	9.93892		959.98	217.01	484.45	28.9982			165.829	170.238
-228.298	-68.0596	387.384		-1218.6	721.74	638.83	74.4268			388.482	238.227
-391.526	-217.666	-187.911		-1298.1	-1142.3	340.99	95.9406			162.122	300.859
-154.307	50.4022	-17.4544		1277.4	302.73	51.888	38.7884			165.647	162.33
138.45	79.5367	-15.767		-530.49	1315.1	-1345	16.3996			162.59	159.67
-164.276	-171.26	70.3494		594.27	-71.84	-113.36	101.66			165.315	237.311
157.682	-106.399	261.268		510.53	-1149.1	269.9	80.3068			159.865	190.222
-69.478	-455.967	-234.334		536.17	224.65	38.808	139.119			160.51	535.894
-168.906	36.3722	-1.78954		-73.377	-1216.6	-847.98	139.663			161.547	172.777
-59.9702	149.699	17.2276		-18.138	-1023.1	188.84	85.7682			175.587	161.264
65.8605	-307.692	248.281		-273.51	402.1	1195.5	120.653			163.041	875.641
379.835	105.163	163.856		53.898	657.42	-206.96	92.7276			206.793	394.125
-100.878	127.154	-6.40298		-472.71	-405.47	-1197.1	34.3			203.595	162.31
2.83486	161.732	8.4222		-1010	119.46	131.41	117.288			162.056	161.757
-324.143	-182.649	13.4963		-813.94	-579.04	-192.41	96.8268			174.64	164.033
-44.4642	154.661	-12.0833		1318.9	-514.45	-418.8	70.7224			164.574	160.926
15.2132	168.03	-4.82241		1323.4	244.98	748.27	42.2212			159.996	168.717
180.124	-155.824	21.4417		902.1	-1191.6	-1073.8	104.212			161.687	238.171
4.15721	362.458	-87.9991		112.26	-867.53	951.71	52.7828			170.197	808.968
-152.853	72.351	-15.4196		-1112.2	-412.85	726.13	105.573			158.342	169.111
243.272	179.058	263.91		-1091.2	1023.8	1188.5	22.5372			170.967	302.065
-324.276	213.62	54.3126		219.73	-1349	235.3	101.301			159.245	388.315
67.9476	-60.1734	15.029		172.22	-251.24	-872.93	89.2066			161.496	161.881
184.418	-211.14	60.4165		-1212.4	-440.54	-246.48	64.155			162.306	280.34
-24.2804	-341.285	-161.761		675.42	-83.838	-669.75	100.888			161.874	389.732
-115.031	-140.012	-16.7439		857.24	-797.42	145.57	123.599			544.62	181.205
-43.3234	169.407	17.0663		-1177.8	299.64	-1082	82.7134			166.076	174.859
-8.7814	2.07063	9.28633		614.74	-1004.5	-622.6	150.822			161.077	167.685
192.749	38.9104	250.964		78.862	601.11	724.56	120.8			168.259	196.637
-6.43323	-166.035	21.6181		-143.69	914.46	411	140.168			164.953	166.16
11.9245	160.965	-15.6034		594.66	924.21	297.04	151.704			158.389	161.406
-168.066	42.5634	-27.1096		648.72	502.45	-52.754	48.93			295.577	173.372
-35.3249	166.184	1.04915		-1334.8	873.64	110.59	135.738			168.51	169.897
-109.928	130.577	8.68184		-85.138	663.38	-947.79	147.952			160.916	170.688
-60.668	152.756	-5.22579		-843.5	332.7	-367.31	139.401			162.271	164.363
50.355	-209.66	-84.6531		-756.5	-422.43	-876.53	133.064			160.13	215.622
136.812	83.8068	-15.8095		1010.7	-1058.6	-249.27	83.153			160.911	160.44
-110.633	127.137	-16.6358		-529.74	301.56	895.44	68.1324			169.045	168.534
-261.287	-439.151	286.022		-454.7	-318.99	-1271.9	18.7544			193.616	511.003
320.198	-108.131	21.4459		784.33	-601.63	491.78	24.9494			320.309	411.489
402.931	-443.792	-154.082		534.73	-986.38	878.35	107.85			173.67	599.421
-86.0898	138.043	8.09164		409.24	1196.3	-789.19	30.2442			165.913	162.688
169.811	-36.0941	10.677		1317.1	-178.25	852.43	121.614			164.12	173.604
274.326	283.085	-71.8388		-983.1	312.78	1367.7	130.893			160.057	394.198
-15.2426	-65.5219	210.155		-708.21	435.48	-313.87	84.154			580.732	67.2716
146	66.9609	-16.4907		-1391.9	-1132.5	-1227.8	130.308			161.121	160.623
175.365	-122.535	-18.1033		-1162	77.743	365.72	78.491			164.698	213.934
214.051	235.086	286.677		1172.6	615.44	466.24	35.112			164.265	937.098
5.6273	160.849	-6.78779		-579.5	-904.12	563.47	125.684			160.259	160.948
152.455	65.0859	-15.356		-926.12	1150	333.28	119.805			158.782	165.767
358.595	-484.112	132.748		1072	-1024.1	-1141.8	51.6782			163.396	751.002
-146.786	73.7089	-16.4057		517.84	1273.4	12.54	138.373			166.372	164.253
-152.677	67.5082	-7.48301		-1055.6	1278	-865.42	71.092			169.59	166.936
-139.035	114.013	22.4748		33.698	902.94	-1296.9	93.8812			167.883	179.804
-280.878	-107.5	-286.587		-1389.1	-0.66201	-4.5791	51.982			232.885	909.25
297.763	-477.632	142.434		-116.12	-239.92	923.66	130.094			167.885	562.846
-4.2929	58.8126	0.00861		815.26	1392.9	165.9	88.207			168.425	160.552
107.487	-351.359	433.606		-186.38	-813.93	-893.76	29.0234			159.515	312.552
147.787	76.4395	-23.2953		1011.8	966.79	948.64	116.33			169.002	166.385
-151.402	53.235	-14.9516		1290.2	-764.05	228.44	57.5932			396.306	160.488
832.083	-128.613	489.347		456.99	941.37	-1053.8	141.302			158.525	722.126
-92.1134	133.531	-5.73304		906.61	-116.92	-137.4	23.9288			163.829	162.22
72.9955	-523.03	9.66571		331.51	-508.49	715.71	61.95			172.329	435.965
-57.6881	152.634	29.3511		1031.8	-954.15	689.25	145.082			160.669	163.172
7.44343	172.17	8.37778		-302.05	-696.09	815.01	72.352			167.242	172.331
-159.048	72.9715	3.29955		798.02	-974.15	-525.25	51.9876			163.785	174.989
314.679	-9.89496	-80.1448		414.21	-1389	319.91	52.7128			466.413	314.834
-83.0529	140.08	-16.1314		-799.55	-808.59	407.8	71.512			429.096	162.85
138.834	84.9726	-16.7538		-777.59	1045.8	511.47	72.1056			167.65	162.774
-618.513	-124.113	297.56		1336	-909.82	-773.1	37.0062			173.719	630.843
-43.7631	153.379	13.7258		923.35	-1029.9	-424.36	69.678			258.845	159.5
-162.516	60.7675	-9.28553		1291.2	-1217	-887.21	137.689			520.313	173.506
4.06463	-169.346	-12.9899		1146.6	729.49	1105.9	103.449			742.306	169.395
-22.4586	-328.898	-185.576		-873.78	66.39	968.74	55.16			162.404	329.664
12.5552	159.563	-9.42201		-1287.6	-1361.5	23.692	14.0756			172.792	160.056
-17.4325	163.003	20.1884		446.56	-320.25	24.208	47.2108			295.38	163.933
-20.7198	-126.462	298.487		1391.8	966.77	418.92	130.743			164.652	459.227
439.909	35.3108	-168.758		-58.919	1091.6	1249.8	38.304			168.266	733.351
-369.628	276.455	-39.0365		-627.15	91.332	981.9	34.2608			168.451	475.972
393.223	-191.435	156.501		-60.436	109.87	-254.2	83.2678			159.984	437.347
460.032	197.025	-424.245		-474.97	-508.15	167.41	60.4954			333.394	533.707
406.763	426.665	-220.405		-437.89	1218.7	528.43	81.1356			162.173	746.091
-95.4389	134.596	-15.8784		-1157.7	498.96	-969.53	47.5944			160.863	164.999
-141.595	90.0897	-29.088		-1271.1	-1201.8	1097.3	107.351			355.241	167.825
14.3632	166.576	-7.16815		687.99	1109.6	370.4	148.946			166.956	167.194
-11.5165	161.309	-24.7493		-141.26	190.76	1084.9	106.096			162.192	161.719
-42.3944	-168.271	-28.1056		652.4	-91.18	836.27	72.1994			227.143	173.529
-185.871	-146.79	-28.0834		-353.97	1303.6	-386.59	130.672			546.666	236.844
-221.645	-148.859	322.426		-315.53	-1031.1	-727.23	141.428			165.202	1732.57
-13.75	161.245	12.5259		289.73	-1216.9	982.17	133.931			396.524	161.83
-102.659	147.461	6.74099		470.64	639.74	865.92	20.1334			166.913	179.676
-152.156	48.6887	-32.7764		1011	-1206	923.71	53.368			170.563	159.756
674.066	-324.842	-302.384		1013.5	46.532	-1071.3	138.604			166.626	748.256
-159.301	20.7382	-0.3623		-1335.2	-242.63	1358.9	87.136			328.63	160.645
-10.5094	160.316	15.0076		621.09	-988.66	449.26	77.8666			165.351	160.661
157.339	57.0568	-16.1064		-1254.7	1046.9	539.3	120.008			168.455	167.365
-316.41	218.327	157.308		-698.98	787.83	-398.66	55.9958			161.75	384.425
-39.5468	-164.1	6.70141		-1282.3	1222.8	-1379.5	49.1414			177.023	168.798
-20.8909	-169.116	-20.3283		271.4	531.67	32.295	118.783			165.828	170.401
386.962	-327.476	15.9452		192.71	845.03	-934.3	22.0766			160.341	482.691
-326.274	-143.732	211.393		883.02	-16.057	863.08	57.2866			167.029	356.53
-415.586	-168.237	145.564		111.91	1323.9	-1121.3	61.4992			169.224	3118.91
-41.2376	-314.384	287.466		-126.8	-262.4	-220.59	148.204			172.928	1189.58
171.611	-133.87	-6.49754		715.26	-357.59	1063.9	54.6658			311.711	217.65
-125.678	124.082	-4.72151		-1019	-715.33	-1398.5	18.2896			318.175	176.61
-150.136	60.969	-6.70265		1290.4	797.03	-1382.3	55.3532			170.329	162.044
-137.13	101.561	-32.087		-323	1211.8	-872.19	152.166			160.919	170.644
114.348	156.505	254.635		-112.77	-417.27	-1264.9	16.9134			171.447	399.374
154.926	79.1098	-5.13277		-445.71	-1363.3	-562.5	124.243			161.06	173.955
-274.573	500.847	316.321		175.01	712.36	-485.21	59.6778			164.111	596.366
-63.4539	150.648	13.9353		-28.595	-714.57	-587.69	117.106			160.499	163.466
145.46	88.8797	-31.6736		366.79	-1264.5	149.24	64.176			171.899	170.465
-397.617	-37.4917	611.737		497.04	327.72	-1267.9	150.136			165.889	171.813
331.668	-61.6226	-26.0664		1043.1	-1102.2	522.37	139.048			164.012	337.344
170.668	-45.7442	135.947		553.05	853.31	-71.812	22.8998			167.607	176.692
50.327	-128.742	5.36388		1316.2	304.55	860.53	52.6568			169.901	170.029
213.413	445.454	535.408		-742.58	-586.15	217.88	80.241			169.516	80.0484
-155.866	-337.491	170.57		1353.2	890.67	318.89	125.194			383.343	371.745
137.722	282.613	-74.9412		-213.29	876.05	827.62	123.522			232.542	410.364
-18.651	173.695	-17.0741		-1123.3	897.34	-1270.2	107.415			159.976	174.693
278.144	508.484	-298.608		-1349.8	1050	-1203	89.8198			160.954	884.867
175.56	-424.879	135.181		1255.1	795.57	-747	45.3026			505.709	708.185
142.336	76.5525	-8.02067		-1069.2	-1045.4	1239.2	96.3382			164.723	161.616
-81.9732	148.633	5.86064		-405.93	-1082.1	492.78	46.4898			162.269	169.739
407.979	-405.393	179.543		-117.73	-43.464	-1283.1	97.9986			164.843	335.539
153.962	63.2753	-13.6137		-237.91	472.97	-760.34	111.695			163.542	166.458
150.453	55.6303	-17.8777		-421.97	-1356.1	-75.359	79.9988			107.398	160.408
-149.355	55.6394	-14.1211		-372.37	868.09	-1319.5	108.15			170.606	159.382
148.156	66.6003	-15.7538		-58.872	1341	196.46	60.5388			159.33	162.437
-153.851	71.9311	-3.63873		709.4	-213.82	-613.7	45.29			83.1344	169.836
355.162	55.9005	97.5953		-586.85	-54.042	1142.2	49.371			161.96	359.534
-153.893	64.1954	-5.18935		1061.1	64.952	-591.31	85.7948			165.455	166.746
139.05	-104.558	-20.7616		-311.9	999.91	-101.69	94.2886			255.947	234.983
-534.134	-402.84	-271.278		446.93	298.23	-1096.1	43.0696			161.902	332.78
-93.5959	130.829	-27.3915		102.27	278.77	-156.5	35.5124			161.922	160.861
-141.899	-106.676	41.245		-460.76	-1094.9	-426.48	26.7344			164.477	177.525
-194.385	92.2308	-680.104		1057.5	170.65	1246.9	126.774			708.158	215.156
34.7125	128.512	263.409		1316.2	-840.29	-796.28	90.4372			162.448	175.443
-27.8152	-173.476	-19.3808		-1220.3	-869.54	-947.1	45.4104			163.46	175.692
-47.3083	155.463	0.44529		644.53	-1054.9	-1186	151.27			159.646	162.502
-110.059	130.311	2.34607		804.29	-497.22	1104.4	70.9828			163.598	170.57
-115.706	135.641	-23.4469		-152.84	639.72	-7.9878	145.39			159.432	178.287
-31.904	161.93	-9.13979		141.19	584.29	66.338	126.15			225.965	165.043
718.798	-259.811	-264.102		-555.8	-891.48	-317.53	60.1636			170.53	787.038
125.363	111.657	250.851		-646.78	1215.2	611.76	144.102			165.517	302.25
-161.192	31.8359	-28.3048		1142.4	946.02	-1210.1	76.02			158.808	164.306
-594.904	275.464	16.175		701.18	-1102.9	-1159.5	63.7462			162.349	804.027
16.1954	165.671	3.35805		-1072.8	254.41	-1168.5	78.0934			159.978	166.461
-275.938	-102.549	-156.268		-660.9	-828.38	1368.8	125.019			509.078	294.377
140.761	-105.289	-36.9144		849.76	-802.79	-307.62	60.8216			240.574	161.142
-82.949	143.063	19.4516		23.848	1273.3	-1098.5	151.844			329.915	165.371
-29.0248	-170.865	-21.2314		835.53	-1216	851.35	151.312			444.073	173.313
-40.9504	161.572	15.171		888.78	1338.3	-8.0543	86.3464			165.487	166.681
151.75	71.1701	-3.88068		-1122.7	734.69	1122	45.458			171.701	167.61
21.4265	162.465	-7.55689		978.17	611.33	-213.8	138.19			163.064	163.871
150.642	416.994	32.2081		-1314.6	-78.746	-1002.3	123.518			160.289	393.108
-228.987	-60.4521	154.675		-989.08	-1150.3	1362	133.252			212.797	168.355
-13.8431	163.167	3.49656		-932.17	-1333.8	-536.51	58.9414			162.694	163.753
-138.353	-139.044	-22.4636		-1040.6	870.87	-1329.5	19.0722			161.449	196.15
-416.194	-37.9468	589.215		-115.23	27.36	1043.3	93.1028			165.482	203.346
-159.323	52.7665	-11.4623		217.78	773.88	1243	40.0106			160.984	167.834
345.329	64.5476	-150.092		1056.2	-991.3	-1254.3	66.3544			227.976	376.999
-2.91083	165.825	2.26943		-463.17	-645.51	605.6	19.1674			161.996	165.851
7.3723	167.328	-7.47606		-1315.4	-292.26	-332.15	57.9852			162.062	167.49
-154.81	67.9326	-10.4051		-741.23	-1005.5	-920.65	67.2042			165.977	169.059
212.57	-601.913	268.905		151.19	-526.68	1392.9	149.184			163.746	638.346
-134.743	111.378	-17.475		916.76	888.4	311.17	73.689			570.91	174.816
-63.1825	147.655	-0.73214		1297.7	-376.02	988.71	129.759			176.069	160.605
13.0566	166.023	-5.58021		12.092	-1094.9	-986.83	111.933			468.891	166.535
149.378	66.3436	-16.3607		533.33	904.21	-323.97	153.734			165.047	163.448
-121.247	-109.194	-1.36486		-749.8	-1224.7	-986.95	81.0558			164.228	163.17
365.701	-161.738	72.2775		902.23	-133.29	-897.88	28.6608			530.223	720.732
-477.203	-274.578	182.607		-100.82	-443.15	-1073.1	127.723			163.415	535.628
144.591	67.989	-12.4379		-676.86	472.96	733.4	128.391			162.544	427.931
-155.255	58.8904	-2.93089		993.05	1173.4	1132.1	79.233			165.62	166.049
-439.124	-468.963	33.1163		1032.5	1329.4	599.39	107.804			164.198	863.885
65.6859	-234.557	-85.2431		-268.67	557.72	780.92	123.231			165.777	243.58
-144.099	73.754	-13.3137		47.025	887.82	171.55	126.304			135.307	161.877
-75.3232	140.883	-18.5618		-1235.4	351.27	-1323.3	133.258			162.201	159.755
149.703	63.5775	-9.80214		-75.582	965.81	-1385.9	15.5988			175.442	162.644
-140.928	73.9799	-20.5171		-1256.7	1144.6	481.74	81.2784			163.099	159.166
17.4632	169.994	3.00373		-654.69	851.72	-740.14	27.7186			178.915	170.889
-91.3853	141.946	8.46615		961.26	1006.1	-852.05	125.902			514.949	168.819
-135.901	-128.947	34.6346		808.57	1020.9	-185.14	133.354			174.493	187.34
4.08119	162.256	-20.8952		-416.69	181.69	-412.41	17.3502			643.802	162.307
279.987	62.6589	15.1745		1215.4	240.89	-854.15	42.5138			163.994	286.912
-80.7854	134.431	-31.8258		-205.37	-492.14	-743.41	26.215			159.571	156.837
-263.941	241.297	-100.109		745.34	181.92	-1025.9	27.3952			160.027	357.616
-48.5429	154.429	11.0861		-904.51	-615.5	475.7	49.0098			163.823	161.879
-73.0537	142.366	-6.35989		-540.7	92.341	166.77	88.3022			158.585	160.015
90.9072	-210.446	29.8763		585.07	1367.3	1211.8	131.628			171.126	229.242
-24.0429	162.433	-10.3709		-1160.6	219.09	214.5	151.354			340.613	164.202
-50.1189	153.846	0.88451		-1026.9	-1050.3	-547.95	92.2432			169.293	161.804
-60.1942	157.49	8.45164		717.92	501.51	561.41	91.2352			162.409	168.601
-603.041	-117.085	335.231		1110.9	-1211.5	-1384.2	93.7874			162.979	461.864
-155.631	60.2733	-9.41823		925.08	527.01	1221.2	128.668			161.318	166.895
-66.8506	145.531	-26.2499		-1324.6	-1137.5	-243.78	145.026			170.088	160.151
170.124	5.30883	-27.6434		535.63	-68.717	320.66	64.5246			161.869	170.207
-29.1886	-168.83	-6.39313		-284.58	-797.37	808.91	66.1976			169.869	171.334
148.736	85.6931	-7.67899		1363.1	-288.34	445.19	77.168			464.682	171.656
-111.971	-156.483	-202.625		-209.92	862.18	224.57	42.0084			170.37	192.417
99.9996	78.7555	150.229		772.65	-905.24	-720.44	112.328			252.794	577.458
41.3344	43.7318	9.91168		-25.378	650.25	1063.2	139.329			162.63	398.638
0.59161	164.804	6.15396		-1313.2	-109.23	356.32	111.793			167.952	164.805
4.46499	161.311	1.6495		-1195.3	-830.56	897.63	150.976			162.859	161.372
80.4733	-269.635	-66.2814		-208.94	87.517	-987.42	40.3788			165.778	281.388
55.15	176.331	81.423		-950.43	404.58	377.15	106.176			451.198	184.754
-91.7776	141.198	-13.1614		-630.4	577	-836.22	93.4038			164.134	168.404
-78.5101	141.202	3.1748		1270.5	1075.5	97.656	125.056			386.894	161.56
26.2773	7.74747	5.56376		-425.22	-73.625	343.1	148.764			264.375	173.741
426.466	-303.331	155.072		985.04	814.31	-1016.4	38.857			169.38	588.848
-99.5911	138.658	-18.9708		94.5	818.93	-10.754	95.9252			166.741	170.718
-16.5602	170.484	28.978		106.12	-634.38	168.81	76.0242			166.498	171.286
-87.4436	-160.89	74.9001		1027.5	-1010	-1206	127.568			165.043	183.117
-83.2856	143.402	13.8248		573.4	-662.92	503.78	103.093			160.162	165.834
-247.07	-197.44	-47.2604		355.11	231	-1185.9	100.531			253.93	316.269
-137.919	83.0605	-6.19426		-932.64	340.96	48.727	85.2446			170.092	160.999
-57.7604	-663.576	212.47		346.24	355.34	417.6	151.62			280.615	719.453
59.7356	74.6468	5.4724		1255.8	-1113.4	-1386.3	102.077			646.255	265.297
-92.8038	-156.967	-164.106		318.14	-1179.4	-178.52	143.542			275.681	1137.81
-345.392	-211.734	-229.3		1136.3	-369.54	380.92	49.6482			162.653	424.364
156.894	-241.635	67.6612		1010.1	-448.27	463.05	137.316			123.491	288.103
-231.702	-3.63737	38.9436		1361.4	-322.46	915.44	125.216			166.927	190.409
6.04459	163.499	-3.97073		-582.68	1239.4	-927.26	149.464			185.774	163.611
98.9267	-79.2804	-0.13756		-1000.4	1378.9	36.533	56.427			161.141	213.604
60.2714	157.878	-11.3524		-102.42	-743.62	-148.87	46.662			160.882	168.991
-118.928	117.758	-10.7567		58.134	-593.7	-1341.1	145.138			208.617	167.364
418.915	288.646	-231.149		719.43	-36.715	617.06	130.516			172.183	432.144
82.779	102.636	-1.8486		716.17	-1269.2	-1293.5	124.356			164.667	167.709
142.821	-180.514	-37.9679		1020.5	560.07	1116.2	18.011			161.96	230.18
-42.3356	154.608	27.8709		-445.37	-1248.5	-1064.1	98.2142			177.755	160.3
145.92	70.1557	-11.7281		-1230.6	711.48	423.46	30.9932			157.705	161.909
-339.241	-110.619	-266.211		923.77	1271	1092.3	86.17			398.841	340.106
90.656	-206.714	35.4389		585.17	-335.12	250.5	45.9816			398.535	225.719
-154.438	45.9567	-24.2644		632.68	90.81	297.17	16.2876			168.058	161.131
-145.524	-129.922	-52.0465		412.39	459.76	1163.9	43.561			165.833	195.082
-150.289	86.056	-5.8005		-784.11	-1182.6	690.17	148.008			159.751	173.184
-98.7505	148.548	20.4842		-600.51	1073.5	312.83	150.36			160.009	178.376
-250.426	85.4431	24.87		415.35	720.3	685.02	91.014			163.601	264.601
570.015	-339.894	-65.2789		-64.411	987.02	-813.62	78.6226			144.436	635.906
-80.233	143.733	19.0797		836.03	-147.82	-73.345	98.9506			161.233	164.61
213.098	210.479	-87.3555		-576.29	-297.42	-770.38	129.231			162.14	299.52
-127.309	-135.302	-26.4769		-275.48	1098.2	-889.46	92.4714			228.351	988.014
-101.267	125.284	-9.36242		-26.997	-969.89	-1068.8	52.4006			274.531	161.094
8.12847	163.311	-11.1965		-860.6	1262.2	-450.43	44.9876			162.022	163.514
157.643	265.949	-75.801		-1186	-1354.3	-774.13	60.9378			377.252	362.297
-109.101	135.068	-17.3005		949.93	636.47	-375.65	24.311			164.599	173.628
-44.6264	160.339	-3.1479		-178.87	-378.55	-169.71	118.164			171.184	166.433
70.9553	-113.095	-18.1413		945.32	353.5	856.58	21.8064			173.607	294.135
48.3455	264.202	-15.6659		-738.05	1150.7	1277.2	23.7636			163.229	268.589
-162.78	39.1249	-1.98646		-1303.9	-1024.8	417.96	18.466			160.178	167.416
-77.6123	141.946	-23.8455		-116.37	-895.85	-1145.2	52.864			302.84	161.779
286.803	-68.3112	-343.577		-914.81	722.75	332.06	54.3858			170.756	294.826
406.049	521.772	344.726		445.63	-1307.6	-205.4	146.734			160.414	754.838
-106.06	131.114	-0.43704		-1300	855.56	889.09	31.192			161.646	168.64
16.3023	161.544	-20.3413		670.56	1086.8	-850.25	147.658			161.466	162.364
445.438	-144.818	-186.273		286.21	-531.92	2.9088	27.3994			160.923	2902.25
-136.293	91.7101	-27.2052		-622.11	-908.2	910.11	108.822			170.871	164.276
87.6519	-512.179	-240.081		-932.18	-1062.7	-732.3	108.346			170.709	385.661
463.78	258.673	182.776		-807.46	-271.94	-254.5	50.484			169.6	531.04
-114.294	134.322	-10.2821		-570.89	703.98	-1257.7	96.7204			341.174	176.368
-60.657	150.248	19.3263		-580.45	-1247.6	99.245	147.238			164.311	162.03
81.8447	28.5432	-16.649		-464.82	780.95	-610.37	38.3012			69.9845	186.317
-160.146	78.4239	-5.95333		1285.1	845.58	-939.23	42.1512			163.501	178.317
-126.927	-178.018	21.7456		505.4	957.07	-728.41	65.4444			163.842	504.861
525.127	-165.705	-340.648		678.2	1388.1	1372.4	143.08			167.298	384.851
516.295	-494.912	-209.891		349.47	732.84	-613.18	51.7538			169.667	797.217
-35.688	-160.074	-7.59252		885.23	876.13	-741.03	96.6756			160.852	164.004
-57.2057	154.036	-6.37161		-441.39	885.48	1350	58.6502			165.397	164.316
-159.341	-66.0851	365.629		-265.44	-736.98	175.96	44.1966			165.67	172.502
-83.1754	105.863	-0.1741		-45.468	-33.366	-392.19	42.6958			160.339	167.517
-26.7236	157.674	-9.84874		-1077.5	-171.38	-920.55	137.327			171.761	159.923
-157.057	51.7464	-26.8202		419.51	864.46	257.97	44.0566			171.833	165.362
-162.254	26.7243	-27.5836		1125.2	1235.4	906.77	143.724			444.325	164.44
-341.267	159.486	342.128		-1119.3	101	1120.7	96.5006			59.4103	361.694
139.966	83.3017	-13.817		555.63	-22.47	-1166.8	139.803			184.562	162.879
185.291	-160.639	-23.2126		-63.737	131.69	95.604	105.858			171.665	245.23
-56.6234	150.717	-22.3985		-561	-1320.6	-207.41	33.9668			161.585	161.002
10.006	168.707	-8.15933		-1265.8	329.68	52.667	136.195			165.941	169.003
163.03	340.374	-154.82		-176.6	-410.3	1043.4	26.544			187.466	377.403
489.729	90.8712	-316.619		849.82	560.95	650.9	47.089			168.425	498.088
144.793	-84.6545	25.9291		122.13	-782.59	652.68	74.081			168.485	167.724
495.679	-536.282	-134.017		-1108.1	-1385.1	-1346.8	120.218			161.916	1126.12
80.6253	-192.177	58.1642		-1156.6	-157.17	334.75	68.4628			167.215	208.405
74.6159	-182.307	77.4706		-696.74	-713.14	1246.9	119.615			380.507	196.986
115.13	252.544	-135.237		1341.6	-901.26	-981.08	45.262			162.965	277.549
-63.2905	147.499	9.1212		1183.4	1065	-1101.3	43.4616			160.015	160.504
149.786	56.535	-25.2481		-1153.6	-605.91	1254.2	16.2918			164.257	160.1
331.83	-95.7709	96.3244		-806	-647.42	-1285.6	126.008			163.677	345.374
-152.213	65.1658	-19.0902		355.13	225.15	270.33	152.558			98.7104	165.576
-70.124	-178.57	-689.567		-1228.8	-914.32	184.22	107.484			314.891	494.773
173.969	-27.3468	-43.0838		-609.21	1356.6	-613.39	51.2652			160.862	176.105
246.738	182.138	-115.196		189.64	487.45	-1384.8	88.242			172.108	306.682
-41.0586	160.202	6.0703		-834.3	943.3	1237.9	14.1372			205.731	165.38
51.91	172.274	-26.5024		-808.15	465.53	223.71	110.326			288.803	179.925
-7.86541	163.359	-15.8992		1210.5	-834.48	487.23	127.26			585.853	163.548
486.128	141.245	354.284		-516.2	-869.15	-613.9	56.5754			166.631	353.92
-148.082	177.093	356.842		1393.9	249.21	219.59	21.3374			86.1368	838.97
-9.81528	161.658	3.68563		77.521	270.37	1302.6	20.8432			485.541	161.956
165.978	-2.25709	10.7515		1273.6	-513.62	648.92	78.5148			161.425	160.762
-98.9266	127.303	-15.9531		362.68	858.45	-562.17	120.921			161.77	161.222
-148.959	66.6556	-10.453		-950.33	459.62	-1347.8	129.861			162.508	163.192
418.414	180.603	80.2687		542.92	-515.37	573.6	67.0376			593.474	455.728
-151.248	60.7572	-8.99258		1026.3	1395	-1308.7	92.2894			459.384	162.995
99.5259	-132.157	-17.4431		-329.29	3.3253	253.02	127.254			170.408	560.119
-21.832	-163.881	-21.7111		-663.78	609.38	-1020.2	122.725			167.158	165.328
-160.29	66.4618	3.76075		-642.83	-668.23	-548.51	90.1614			165.774	173.522
-116.703	-189.397	182.263		-407.86	-1090.6	-709.89	78.7906			163.901	222.465
-50.6564	152.164	-15.8338		738.2	986.2	-1257.5	136.401			97.6469	160.375
146.402	73.925	-10.8591		724.2	-923.65	-756.83	101.473			165.587	164.008
101.366	59.573	584.502		740.99	323.04	475.32	82.3704			163.414	117.576
145.395	83.1559	-14.1473		-453.16	-211.49	1105.9	74.3484			163.192	167.495
340.848	111.012	-400.59		988.74	-1028.6	1299	106.476			160.16	600.825
10.5237	169.22	0.75048		708.53	666.9	-35.183	78.9628			169.652	169.547
274.91	408.972	-157.618		-913.54	115.2	-496.37	89.8604			159.877	160.31
-381.423	-4.98873	-306.727		588.53	466.58	1094.5	89.8744			156.596	611.501
-4.80471	158.966	23.0498		1037.7	-14.728	-1327.5	83.034			167.831	159.039
212.1	429.968	-396.08		508.37	-587.61	64.702	142.324			166.259	164.377
-17.2482	169.299	11.1975		1268.5	-1244.8	-932.46	103.627			380.679	170.175
42.1478	159.216	11.7392		-1039.3	-1258.8	285.94	52.4412			169.884	164.7
-0.22575	163.995	-6.3424		-723.37	-338.61	-1284.1	151.942			166.559	163.996
-153.699	85.7066	-1.46333		-952.24	-250.52	-1322.6	72.0608			160.389	175.98
-118.706	-149.93	0.03475		1330.4	-1078.8	-175.11	65.7804			279.811	191.233
98.1891	9.96909	10.0692		-1074.7	1290.4	-157.96	72.7552			31.3267	247.379
-145.343	83.0713	-6.12378		1269.5	94.51	295.98	109.459			184.149	167.408
380.609	-256.313	-453.916		-1104.6	250.71	-1119.1	80.4846			162.711	190.97
-42.6543	168.527	-25.9287		1248.9	136.38	-822.86	125.668			162.863	173.841
-105.657	125.899	-4.20402		128.77	1145.5	-61.488	143.15			246.933	164.359
-92.1439	139.925	5.72459		69.605	761.68	-798.33	58.4332			162.296	167.539
-784.152	557.753	181.19		-129.75	1307.9	-564.49	125.79			172.34	1211.12
252.987	56.1432	101.176		967.55	-287.31	-465.19	30.065			484.502	259.142
-57.5254	152.326	-5.96888		1269.7	-669.8	1186.6	25.4604			163.293	162.826
-184.305	114.087	50.5698		-492.31	-629.27	-23.747	49.1064			244.568	565.88
-59.9343	152.354	14.1862		1165.3	-1059.6	860.28	126.094			593.639	163.719
1.65891	-94.6722	19.65		-1075.3	100.19	1202.6	86.198			168.054	164.097
-48.5008	156.944	-6.64296		851.88	-220.81	216.14	36.6002			161.294	164.268
-144.2	67.0802	-20.2468		-207.42	1389	417.62	122.105			403.637	159.039
-101.796	127.347	-10.8919		300.39	1104.7	196.3	120.744			165.656	163.033
194.461	-62.7185	-32.4191		-512.67	369.25	1040.3	140.294			165.048	204.325
106.01	56.427	-232.286		-488.69	-506.99	-418.22	134.967			160.13	736.013
-277.592	-226.753	22.9376		-439.74	-936.56	174.31	120.418			278.499	245.599
-149.721	64.466	-25.3062		-579.1	1184.1	272.92	58.5788			161.581	163.01
302.408	-163.327	-448.38		-1269.2	-318.61	-610.62	143.668			164.598	510.631
499.362	-490.54	295.849		-837.26	-1270.4	-274.11	122.34			524.216	1153.11
-153.31	72.1307	-8.2541		-320.86	-329.75	964.28	24.4062			167.176	169.43
-145.634	79.7789	-11.8516		631.22	1243.1	344.03	89.8674			166.072	166.054
58.5986	163.002	9.83869		-486.66	386.6	881.88	137.924			164.766	173.215
-92.2063	131.901	2.49118		-832.87	-1188.4	-1230.5	48.6976			162.274	160.935
212.668	224.893	-107.89		1085.2	1058.7	-594.91	48.3504			160.644	309.523
-327.169	-241.021	27.5872		1101.3	-1154.1	1346.1	58.9176			165.284	816.607
11.1963	167.02	10.3936		-1037	1335.4	1113.4	126.605			168.25	167.395
-86.0569	145.348	2.57579		-447.76	1358.9	1128.2	127.273			129.42	168.914
125.895	220.868	21.2314		205.91	221.65	-302.75	21.8246			163.706	168.647
-74.5327	142.079	14.6066		-244.66	-850.77	915.27	110.723			170.37	160.442
155.674	27.2618	177.026		-716.13	229.51	-1204.5	18.6214			163.151	168.388
-152.2	69.9887	-6.67809		-292.92	-183.79	-910.68	141.694			158.234	167.521
-169.835	-258.408	81.4147		-1246.9	792.49	985.16	113.141			267.496	309.222
-18.1118	168.047	15.1996		-141.38	-68.063	-571.43	110.198			162.295	169.021
-147.134	71.8958	-19.7996		-876.5	36.462	428.44	110.757			165.519	163.761
-87.0398	139.632	18.9996		-32.186	-588.27	-1223.4	118.849			166.784	164.538
-236.959	223.849	-308.153		247.89	734.69	1324.4	112.826			391.883	525.358
-142.254	-106.835	-10.5887		-1008.3	272.67	697.3	150.052			470.105	177.904
-91.6457	141.571	10.7461		658.65	1330.2	566.18	38.3544			371.512	168.645
2.44264	-164.867	4.96261		-172.61	-1039.3	-1370.4	140.854			163.088	164.886
-47.3344	156.835	10.1933		895.93	806.56	1036.6	98.1568			159.625	163.823
146.712	66.0963	-12.3976		-1065.4	-469.37	-41.731	67.7712			69.1033	160.914
111.559	465.25	-230.568		644.61	-90.989	908.64	45.1962			157.634	1336.12
-11.014	159.503	9.46948		1232.6	-1094.8	1008.3	40.7932			170.047	159.883
674.209	-164.978	-485.324		-749.04	-1148.5	-453.18	69.4316			167.578	574.486
-82.3752	-160.774	-18.9527		1373.4	294.86	-910.91	69.9076			172.007	180.648
37.8188	161.149	-4.27179		-1198.8	-1304.7	-770.56	109.641			250.365	165.527
-121.937	-111.516	-3.08664		-748.86	450.31	725.28	74.1216			448.472	165.241
-70.6803	143.439	18.3067		896.69	1262.8	-1329.9	59.8836			170.273	159.907
37.4119	237.551	-58.3774		-317.02	211.53	884.21	118.275			265.67	240.479
-151.578	85.3126	-17.1517		1128.6	-683.57	828.51	135.372			167.254	173.937
-41.7135	157.681	5.90555		-146.57	375.7	462.18	58.2428			171.216	163.105
-104.134	125.921	-0.00444		210.49	888.67	-249.14	14.5544			165.174	163.402
132.131	-381.334	-52.4545		1103.8	-987.77	186.97	50.8424			167.677	492.985
465.159	-163.279	-266.068		1184.1	1288.6	-1013.6	21.399			209.997	289.625
147.42	61.205	-17.6465		-454.02	773.24	-1138.7	41.3126			168.575	159.62
15.3358	164.925	-2.88606		-1188.8	-1369.9	-517.8	109.211			162.441	165.637
-88.0148	137.543	11.2714		-992.36	-1138.3	-1247.2	45.1108			165.781	163.293
726.355	-459.166	569.425		-143.53	-880.46	368.93	106.252			475.959	770.832
-86.1116	-140.01	5.63985		1147.6	-1146.2	323.63	112.206			358.567	167.709
92.9473	-135.475	21.7509		85.104	-637.48	-532.86	118.185			172.342	163.002
-34.3153	156.646	0.92912		668.72	-182.9	-789.31	23.2988			163.556	160.36
-72.1977	153.069	8.67294		772.24	631.84	659.07	125.965			347.914	169.242
56.4624	-275.098	-107.127		1310.7	-509.78	-463.61	72.3898			163.963	280.832
168.628	-419.169	5.60546		718.47	-1061.9	162.84	39.6214			171.609	566.328
-74.5866	140.002	-21.6223		140.18	2.9955	-997.66	87.4216			175.454	158.631
-435.88	-219.119	40.9988		-1379.4	-1112.2	1050	149.352			29.0143	523.54
-265.488	-145.619	-26.7607		-425.28	-1166.3	470.83	144.326			167.408	302.802
479.8	424.302	-374.774		-812.69	639.04	124.51	24.7688			158.766	640.5
-42.4589	82.4271	11.5809		-978.09	1311.8	967.06	135.029			163.798	163.771
-158.795	61.799	-4.30808		1157.9	1374.9	-420.6	81.2966			161.944	170.397
-66.5312	148.057	-1.58284		381.58	384.9	644.91	22.9334			166.354	162.319
371.789	476.5	263.39		-436.01	454.76	179.67	19.0358			165.363	604.383
-136.323	-158.942	-7.95541		-851.04	-487.43	-1028.2	113.217			171.026	209.396
458.978	194.022	-303.209		1061.1	1158.6	668.31	70.588			160.276	527.023
-40.0193	159.498	29.5193		1033.4	-951.08	-215.23	86.3548			160.248	164.442
183.34	-51.9481	-14.5848		-293.15	789.37	-145.72	108.189			163.124	190.557
-150.169	65.102	-12.008		-550.5	817.1	-1029.3	106.95			166.04	163.674
-155.052	55.2439	-7.23496		940.45	1307.5	-498.9	34.986			159.714	164.6
277.289	-73.0876	202.152		-123.27	1323.6	513.4	53.7908			165.937	286.759
19.1802	171.246	187.593		-919.23	-1018.7	1376.5	63.8862			221.385	164.295
-619.197	-340.208	133.139		-592.87	109.9	943.23	134.522			210.239	578.915
-63.7236	163.055	-5.44063		-1159.2	975.43	-1031.9	131.386			162.11	175.065
-285.844	-34.8728	-55.9608		-531.54	536.14	1101.6	90.9762			160.527	428.979
155.739	71.2788	-15.7287		1236.3	755.3	1013.2	133.732			173.988	171.276
-156.102	-118.88	-9.51034		133.57	844.66	-775.22	41.8684			165.19	196.215
-84.6998	140.559	-21.351		-493.77	-980.09	319.16	143.178			282.739	164.106
136.631	-565.387	274.485		-478.49	-1346.1	977.6	152.376			166.948	1072.48
-147.739	66.8661	-22.2914		1049.6	935.49	-794.25	118.587			160.88	162.166
-180.696	-39.6816	9.9694		559.99	316.55	473.64	144.284			160.538	185.002
-83.5959	149.893	1.0843		-112.14	-981.29	396.51	19.0764			166.281	171.628
-103.672	127.035	0.48044		384.63	-783.12	960.38	152.124			168.473	163.969
-114.811	128.05	3.49987		-0.38285	-14.239	335.85	25.8328			217.214	171.983
-392.033	150.215	3.79606		-390.09	-1125.6	803.38	132.016			390.305	472.706
86.679	94.6783	-387.859		784.24	-308	-60.811	51.9148			164.889	128.364
221.546	230.67	-104.384		-242.63	-303.73	897.19	114.67			159.875	418.021
-45.675	157.531	18.9423		-240.12	791.04	304	16.2288			166.442	164.019
-92.2652	134.016	0.83246		-492.28	1177	-582.89	74.2826			616.447	162.706
403.371	142.724	-84.4365		1032.9	1286	-821.93	107.941			166.003	427.877
-401.708	60.2584	-24.0496		428.35	-534.65	1040.9	112.839			270.454	167.328
-138.289	-108.97	-122.369		-1169.5	-814.24	1198.1	45.64			256.572	869.03
239.98	-224.807	17.7482		978.8	1291.9	-523.26	98.0266			162.528	338.619
-143.536	75.059	-16.057		1268.2	846.98	-1331.1	132.08			160.232	161.977
-155.695	50.8634	5.45426		1151.5	448.15	-187.81	146.706			170.499	163.792
1.46772	161.279	13.9954		-408.31	1328.4	789.84	32.2042			166.427	161.285
-25.3613	164.924	-13.6072		-295.02	-703.32	945.58	93.4374			160.989	166.863
161.84	66.1334	-11.2983		-644.18	-388.75	-1393.4	79.9624			298.793	174.831
202.08	162.541	52.7154		955.1	-44.126	-878.34	151.06			165.598	163.715
-61.06	148.532	14.9992		-684.07	82.805	-256.75	132.352			209.652	160.593
-155.26	58.3066	-20.5656		-282.41	1284.7	385.33	95.83			164.342	165.847
-248.544	-154.752	175.219		427.76	772	-742.32	14.959			163.519	292.784
-150.028	66.9583	-10.3952		-1391.1	340.66	549.38	14.5824			171.856	164.292
-125.736	125.625	0.21288		698.55	-685.64	1278.6	52.2256			167.382	177.74
-740.177	-259.421	-226.447		688.32	492.6	-400.3	82.2878			160.755	752.71
441.167	-449.622	-171.67		1270.3	-49.686	-1344.2	144.564			169.847	350.272
-148.946	74.2565	-18.004		-23.43	321.62	-87.649	39.599			101.078	166.43
34.3002	-132.719	-11.5717		-1186.2	25.402	-1188.3	150.794			495.136	585.618
479.142	12.5995	-54.962		235.4	173.13	403.94	62.9314			160.603	479.307
47.2498	-151.868	-2.89362		158.42	-1292.8	767.99	67.2406			269.888	431.017
-3.1221	171.694	6.60531		-413.85	-475.14	-858.31	103.368			175.56	171.723
-450.611	-117.152	-25.1607		-1186.3	-1207.4	832.89	147.868			165.585	465.591
-167.541	56.1402	1.89886		-1253	-626.39	696.27	68.7876			163.779	176.697
120.931	-43.0127	-256.901		1374.3	1311.2	777.83	83.6458			173.228	169.896
144.061	83.0951	-10.9783		-1193.4	741.56	-182.44	147.056			171.716	166.308
-107.352	135.274	-11.8148		-894.42	1049.2	476.97	17.7898			159.618	172.695
-141.714	72.5371	-26.5322		-318.95	-730.68	630.85	62.0816			159.38	159.2
-265.494	166.052	-72.4105		445.92	-656.6	977.18	112.199			163.245	170.822
132.813	-215.315	-14.996		1020	-526.9	806.75	54.516			164.237	252.982
-157.979	47.6953	-26.4472		981.13	1073.4	-132.62	122.377			173.147	165.022
-154.214	53.7147	-20.3006		902.35	616.03	1355.6	89.4068			160.516	163.301
-750.022	-534.805	-64.1119		-863.66	-1146.6	1218.9	118.411			167.962	906.356
-89.7177	140.813	12.3338		739	-1163.9	-1294.8	139.084			168.096	166.966
-66.721	146.762	-2.94184		-1396.2	310.02	770.06	83.2902			165.312	161.217
201.72	-224.456	-452.709		-230.11	-11.508	935.33	112.097			161.013	162.189
-74.962	5.76307	33.915		716.58	441.8	-809.73	23.772			163.461	522.731
143.873	72.5118	-15.1785		616.68	1154.9	-926.74	81.9392			158.933	161.113
-49.8674	154.02	-3.93618		343.6	1151.9	-94.784	39.9672			164.712	161.892
-99.5383	131.018	4.85918		-975.87	-141.12	1290.7	60.347			165.963	164.541
482.242	-139.273	-79.1589		1236.8	-217.03	-419.38	60.0782			172.249	501.95
-80.5867	145.694	9.88534		-1050.7	-215.42	-146.7	94.724			169.163	166.496
-58.4417	-156.462	-97.6227		-479.36	1245.4	-1245	54.2388			164.107	167.02
143.797	93.7573	-14.1395		164.51	507.93	925.76	28.5404			164.551	171.662
-8.37094	165.195	13.5148		-439.69	792.03	755.06	117.237			224.952	165.407
-25.655	169.489	23.7809		-51.408	-676.34	812.14	65.2666			160.788	171.42
93.738	-272.186	-28.2812		-1387.9	-266.33	1381.9	38.0604			479.747	287.875
30.4435	-151.267	-1.28866		-826.1	-208.76	831.77	19.3088			160.34	162.565
-93.4319	137.671	4.68392		64.884	1297.1	-1331.3	151.046			768.93	166.381
-151.045	-82.3602	5.96588		1043.2	-1305.5	1104.7	58.5886			161.929	172.04
35.1812	-163.683	-43.2144		-1196.3	1136.4	205.71	150.052			172.401	167.421
-163.627	36.8924	-30.8752		-968.79	-684.56	674.35	86.03			161.559	167.734
187.315	60.1116	18.0809		-1349.3	-1070.3	-606.61	138.302			169.923	196.724
396.884	772.429	128.082		602.4	-1198.6	725.69	123.445			164.479	1122.59
150.137	69.1128	-11.6791		113.3	-504.27	-291.54	32.1202			160.278	165.281
242.892	-17.9309	-0.55079		450.22	-1030	1232.3	22.5204			453.983	243.553
138.897	76.4717	-28.8891		-16.551	746.45	-843.12	131.506			172.075	158.557
-41.866	160.88	20.5985		950.68	-21.931	1225.6	31.9004			165.996	166.239
-290.583	39.9164	-257.466		-737.07	935.92	46.953	136.567			171.402	107.31
243.068	175.806	-118.463		-565.18	-1024.2	1048.9	14.8106			171.637	299.983
9.45585	166.95	6.92654		-815.12	481.45	783.15	127.355			161.006	167.218
-42.194	154.253	7.34113		903.5	-1266.9	-1350	70.3766			170.991	159.92
189.241	12.6068	51.5254		-1000.7	731.35	921.56	90.545			348.413	306.235
405.864	115.966	219.309		-1163.8	-811.79	1094.2	43.7374			162.433	422.107
318.817	421.823	290.612		1351.1	732.61	-1012.8	86.9428			159.766	778.747
36.0654	-165.99	110.497		1215	844.62	-136.64	80.1738			165.025	169.863
-52.4736	-291.781	383.131		885.22	-857.88	-573.1	50.309			165.928	296.462
-14.6154	-222.016	148.568		317.49	-623.98	161.55	129.899			160.565	222.497
-12.9569	162.035	-19.0905		-739.55	-573.36	-914.76	27.7718			170.67	162.552
69.5315	493.17	107.439		374.8	-69.404	634.92	90.055			230.89	498.047
-58.9826	-44.3109	310.88		471.34	524.76	-728.07	151.788			161.327	73.7726
267.173	107.394	158.346		1149.4	738.66	239.31	68.3228			162.394	705.451
-257.086	-86.5912	296.915		450.66	1360.6	-238.82	70.6202			174.906	271.277
266.558	61.556	-34.0294		479.66	735.23	1241.6	130.505			160.598	273.573
213.252	172.292	28.85		19.385	759.99	-420.71	141.274			158.704	544.842
124.885	205.988	-533.354		-242.08	1028.4	1323.7	132.654			73.6931	1029.2
149.875	-164.665	49.5805		87.865	-1174.3	-306.5	152.236			166.371	285.838
-12.6036	164.249	29.7312		-607.93	475.28	530.44	142.982			356.191	164.732
32.499	159.915	-0.46671		470.9	-1377.7	-1091.7	51.5914			328.805	163.183
-62.7903	148.534	3.12579		1053.4	900.49	-605.85	121.05			175.494	161.261
179.078	-494.458	189.999		55.343	-1137.6	-432.94	27.0872			159.761	355.939
-123.944	123.113	-11.5484		752.63	-522.85	-1055	153.216			157.579	174.696
-159.894	27.1405	-22.9774		-1013.4	-990.57	553.25	106.158			161.191	162.181
186.129	-24.6228	-8.27377		-1382.8	-344.86	-607.5	118.857			161.205	556.5
243.409	446.436	21.6773		243.25	578.87	15.16	82.7792			215.365	508.481
-127.207	110.886	57.5594		867.9	-1177.2	844.98	21.1302			134.61	168.752
50.0334	-720.815	-115.261		665.39	1361.4	-465.76	96.9752			160.644	880.714
259.14	-280.642	75.4589		1312.2	-1206.5	-748.75	51.0496			166.982	381.986
-159.625	30.3393	-13.1574		82.178	773.07	307.92	104.233			163.986	162.483
202.229	-20.4656	-22.0744		51.32	-317.35	-975.77	91.6076			233.534	203.262
254.114	-14.1313	48.177		-1134.8	-299.25	1007.1	108.525			161.582	254.507
49.1407	-155.853	-27.6241		-436.99	96.698	-293.12	82.6574			162.667	327.861
1.87086	162.753	15.5794		819.95	-423.47	-654.13	115.473			167.341	162.764
-21.6666	158.09	-12.9258		467.64	697.31	1008.8	26.1674			162.245	159.568
-54.5932	156.866	0.97047		1024.9	685.85	715.99	82.4852			387.306	166.094
-51.7849	155.205	16.2445		476.98	392.75	656.54	137.046			336.203	163.616
-121.155	-79.9809	306.948		755.15	-1118.1	1194.5	124.305			165.562	145.174
338.809	-162.849	-26.5678		-852.61	347.61	-994.28	130.47			250.589	254.848
489.729	-18.8664	236.845		911.26	116.49	1210.5	20.608			161.029	499.638
142.737	91.3451	-4.71345		-71.891	-1144.2	-448.73	36.6786			160.655	169.463
-148.249	90.3286	-6.88714		1250.7	-56.676	-35.089	60.3358			163.994	173.6
-84.8851	153.749	-0.61913		-977.74	1345.2	1190.6	79.5088			162.713	175.625
-159.063	49.9142	-4.2485		-372.21	-443.26	884.02	132.923			159.864	166.71
-41.1014	163.142	-0.74033		968.72	18.864	714.76	45.3222			470.499	168.24
-37.0609	513.299	-307.889		-1019.2	1325.9	-505.99	20.8404			333.406	2680.14
-65.3315	150.744	6.86699		-272.97	210.82	1116.5	148.848			162.927	164.292
160.466	-143.226	16.8055		89.927	-782.95	114.38	19.2794			164.251	215.088
4.77873	167.914	16.0126		-1148.1	-384.54	148.45	114.481			163.481	167.982
-58.2159	148.662	-25.485		100.79	-1366.1	-238.93	54.4292			486.872	159.654
55.3284	-231.828	-30.2598		1197.3	-683.29	464.78	65.9064			162.802	238.339
-70.0758	150.125	35.0723		-603.34	990.78	37.672	60.823			862.747	165.674
-92.0309	147.12	-5.80272		-857.28	-1126.1	-321	43.7374			556.539	173.534
550.807	-217.587	-296.519		361.34	1129	-1057.1	39.8258			164.125	779.167
143.256	73.1287	-15.5409		-495.39	1331	-1197.3	128.248			172.259	160.841
137.64	34.1605	0.2241		78.681	1195.7	231.19	98.8484			160.213	502.466
-16.3527	-264.511	457.971		-1129.6	-399.55	316.7	87.3138			162.087	2366.81
-166.487	55.2918	-394.529		441.74	-733.5	276.89	38.2284			165.053	1483.05
-56.7407	151.051	-11.1035		-1088	-147.85	-1329.9	135.897			163.619	161.357
-73.7773	145.11	-9.51505		-516.67	127.69	601.59	135.617			163.216	162.788
-58.6358	151.58	-27.8969		998.27	968.13	523.55	28.2128			202.533	162.526
-18.3299	-92.6729	-809.972		-1241	946.16	-304.95	139.041			160.661	72.6982
256.787	-47.4704	208.93		-961.6	1109.1	-363.99	126.79			455.486	261.138
-197.91	-106.58	-40.198		-425.97	-629.42	-716.6	111.108			162.02	224.784
-187.581	-101.111	-184.565		1062.2	1184	1013.2	142.478			161.306	213.096
-333.956	-250.144	21.2857		-692.61	107.04	-421.43	69.9132			168.355	459.834
101.491	154.96	-407.504		550.01	854.9	-461.86	80.6736			159.749	411.488
-166.785	48.5687	-15.9564		-776.02	1373.2	1252.9	130.617			64.3633	173.713
152.928	-84.1499	-38.0865		266.74	-334.52	-928.84	67.7236			402.188	161.835
-11.3698	160.585	7.40597		-83.419	-1141.1	1339.8	144.326			392.432	160.987
2.25967	159.866	-14.2089		121.52	-840.28	399.49	74.2532			163.098	159.882
292.553	2.76007	-152.396		456.76	-527.79	-766.48	77.8344			163.243	506.453
282.585	-331.078	147.637		-1256.6	411.71	-1209	28.6328			162.848	462.228
-528.551	-58.2328	297.252		-864.19	-523.07	-1025.6	149.744			171.036	532.573
-69.4168	144.864	8.56048		866.26	-985.53	328.32	71.3874			161.416	160.637
-147.567	62.6062	-25.0528		-886.05	1102.7	-1247.2	113.215			167.012	160.298
520.562	-540.281	189.247		-168.96	318.5	71.556	137.934			368.992	3622.94
-147.423	63.4149	-14.6367		-1357.1	-1070.7	336	60.2098			466.548	160.484
-153.202	59.7631	-23.9935		-179.48	-1127.2	-1386.6	68.936			164.93	164.446
154.278	-216.482	69.4453		-245.12	1281.9	-897.58	53.5262			170.211	265.832
231.747	106.912	164.013		-373.01	998.47	2.0411	115.051			161.714	174.466
208.521	324.858	-359.362		-682.63	-1283.5	-900.29	106.973			163.328	386.023
156.37	-76.2461	8.58428		1344.2	1183	-1008.2	72.0818			166.19	247.374
5.35169	163.616	5.19275		1213.6	-328.52	235.2	34.9762			162.805	163.703
-34.9229	161.705	13.1731		738.65	1111.2	-609.85	99.484			158.649	165.433
157.149	48.3073	-31.6873		1025.1	811.2	-708.42	132.819			163.286	164.406
360.785	-303.626	205.683		-1129.3	178.65	292.44	50.9292			164.367	560.554
-50.1374	161.672	6.9977		1213.8	-172.7	-826.12	108.787			165.04	169.268
-171.113	-36.7526	-423.658		-445.86	450.83	-921.37	15.8438			161.231	117.332
-869.465	-595.031	108.346		1303.5	722.75	-311.67	107.976			161.121	1053.58
259.317	-228.223	-28.5917		-773.94	-440.94	-1001.1	23.1238			168.291	275.386
-143.6	75.7408	-28.6622		-1230.9	814.92	-812.07	74.9518			278.03	162.35
-527.256	49.1961	309.578		910.21	527.96	1312	43.4434			161.971	529.546
154.859	54.7351	-21.3839		-198.52	81.056	-48.852	123.07			165.627	164.248
227.086	-157.984	-148.285		-134.49	-1321.1	231.88	37.863			233.983	300.916
166	147.525	-658.745		-97.065	-1067.6	-90.505	121.229			165.324	118.629
-198.322	-398.945	268.398		-955.65	388.37	-1330.7	82.327			162.178	1029.81
-11.3496	-138.006	-0.08214		-1057.3	770.76	661.44	83.2594			171.84	168.916
-35.2645	-163.696	-25.2328		340.62	-899.43	-718.62	61.0498			44.7369	167.452
327.453	-139.515	14.6922		1224.6	790.76	-174.98	109.242			164.655	159.907
3.20725	-126.506	-9.59659		-503.14	-1079.8	1188.2	33.6224			681.321	166.316
-155.319	47.1114	-22.3917		945.72	-229.79	-1307.4	129.807			160.664	162.306
40.9132	-150.214	-23.6738		1371.4	388.19	-299.31	111.516			163.475	160.892
34.3423	246.631	-329.646		-1212.5	-672.56	1235.7	97.6416			644.007	1406.15
132.394	91.6543	-21.999		1141.5	1228.3	-1339.7	145.614			363.164	161.024
393.495	128.363	196.914		1226.8	380.12	-1148.4	141.96			321.914	413.902
-65.2416	146.434	-0.73856		-833.6	-1297.1	-1340.1	115.874			160.168	160.31
84.484	411.843	47.5022		-208.56	745.14	420.5	131.608			171.904	1323.06
294.461	-168.521	-387.569		-241.67	-193.52	-431.31	151.256			163.178	329.685
-83.1498	138.137	11.7553		-962.83	845.42	-417.38	108.249			164.604	161.232
-590.244	-222.394	-120.276		540.05	-81.544	1208.2	85.8998			160.477	948.006
-147.677	84.9086	-9.45761		-1162.3	-1128	-1200.2	87.4972			287.2	170.346
-113.593	2.70472	13.4015		-135.75	-624.27	-42.496	113.249			283.218	185.22
148.262	72.8888	-31.5559		256.1	-769.58	-1231.4	43.2936			162.273	165.21
-151.824	76.8708	-17.2512		-121.76	-1240.6	23.639	78.5862			162.956	170.175
204.174	-41.5432	-30.4847		1397.5	1172	1144.6	65.1756			166.93	208.358
274.768	8.9199	42.9079		-743.74	-928.99	689.86	43.8522			161.029	165.154
79.3726	-139.94	-91.2152		-669	265.61	433.35	87.3936			170.357	160.883
-176.236	-151.987	-28.6242		1039.8	580.66	-1055.2	86.0706			471.17	232.722
185.165	-334.756	-237.631		-1200.2	-188.11	-926.92	80.0114			162.408	382.554
195.985	-33.6475	-7.32536		-1103.7	1395.9	606.11	92.2054			168.225	198.853
-104.48	132.461	-4.17274		-177.51	231.33	-899.61	151.97			168.087	168.707
5.90203	557.465	-447.491		766.82	-1312.5	942.8	99.5918			162.224	382.954
220.599	-466.086	-668.024		-841.97	532.87	-156.34	118.243			165.014	576.601
-59.7026	18.45	1.7586		-728.61	-7.1623	853.99	70.8806			164.205	167.369
16.002	160.055	3.30037		-876.83	705.69	-1100	64.015			172.266	160.853
377.522	-9.96641	59.643		-178.7	1152.7	-336.22	67.1874			162.003	377.653
-471.615	-339.226	-340.608		-874.1	-904.47	-86.95	142.086			163.927	451.43
505.313	-267.444	-7.08462		855.65	1045.3	-560.62	145.404			410.768	442.244
-87.8559	136.986	-1.19154		-618.68	222.83	-654.28	22.9992			175.05	162.738
-17.2101	163.632	-17.8187		-1098	861.49	-988.73	49.5432			162.253	164.535
-228.011	-248.093	10.6193		-923.64	-1323.8	-47.968	102.546			169.549	842.448
12.2275	160.885	30.803		1326.1	580.79	1219.2	72.6712			173.044	161.349
459.335	-19.8917	-119.927		-725.92	-175.97	1229.4	74.1286			161.951	544.777
155.591	360.216	391.047		-439.25	-168.35	-1212.3	21.4536			464.201	392.383
-18.5259	160.618	-15.9598		-718.63	26.39	-274.95	132.198			193.575	161.683
-345.655	-366.671	80.5255		-1038.7	-1395	231.85	43.155			159.915	503.909
63.2337	136.56	-27.6477		1134.9	1264.3	-1153	112.024			167.392	1107.83
-76.0826	145.133	12.3315		1328.8	-1326.8	-1057.9	118.339			165.004	163.866
111.18	566.501	-154.858		-742.71	213.17	786.58	56.7			163.585	163.426
-46.249	159.297	-2.53964		1119.5	698.38	-301.94	51.7202			297.305	165.875
-194.407	117.493	-543.076		-1296	83.487	1374.9	126.017			159.667	780.876
-89.8226	138.295	-6.94833		866.52	499.17	-776.74	142.576			160.675	164.905
-156.159	74.3466	0.12998		827.03	-963.5	922.88	44.5662			160.073	172.954
262.445	109.365	2.85527		-690.39	-417.85	1085.5	74.1706			167.267	163.11
-87.9315	133.235	-20.5272		-38.354	391.06	-185.67	116.603			167.602	159.636
-155.302	50.7376	1.70834		-1251.4	1264.7	61.184	105.365			267.837	163.38
-23.6375	-169.987	-19.595		-1103.9	1318.9	-940.81	123.96			161.18	171.623
-407.461	-630.189	-97.6751		-520.04	913.38	-715.78	96.8646			164.668	567.08
133.093	84.9646	-26.0122		1281.4	-1390.5	302.17	77.0336			101.253	157.901
-9.18767	162.014	23.7212		409.01	120.1	1237.4	110.463			79.6029	162.274
455.574	216.891	-429.409		1038.6	195.54	-94.598	123.081			170.852	419.33
-150.969	68.1105	-19.196		162.71	-218.83	-280.54	55.1124			162.966	165.622
11.2933	166.145	-8.75719		-372.69	-492.05	-612.14	29.134			159.221	166.528
-328.958	-139.631	-56.2609		686.51	-1393.1	-1323.2	103.523			194.683	357.366
2.69817	169.022	12.2642		-432.43	-1208.6	498.43	55.7788			166.579	169.043
-165.166	-54.8724	-22.326		119.86	-1216.6	-234.86	125.173			590.408	174.043
162.837	61.2734	-20.1402		328.24	897.75	733.78	73.1808			216.204	173.984
460.679	-118.714	-126.118		30.467	-1011.5	736.96	81.9644			744.893	475.729
-89.3807	136.771	-27.7696		1277	-1028.6	465.74	18.5346			168.751	163.387
122.766	32.7718	217.977		-635.41	878.29	-1278.8	73.9144			166.865	127.065
-42.8968	154.299	-18.6886		-44.198	1259	-1227.6	116.578			606.812	160.151
-59.8186	152.898	-2.35159		-718.98	-1105.1	-1264.7	29.0738			159.928	164.183
-134.652	-88.8927	27.37		288.63	179.99	1114.3	100.195			169.721	161.348
-330.88	-10.6229	159.026		596.51	219.01	-822.56	59.4734			172.432	331.051
121.928	-244.153	49.1957		-1058.8	255.12	-807.9	120.595			159.846	272.905
-11.3675	161.595	2.87023		-1091.2	375.74	-1365	70.9044			351.407	161.994
51.3061	-41.5409	-9.67442		781.6	1376.6	527.82	77.938			507.11	1606.57
194.316	-47.7785	-31.6346		642.88	-482.78	-1312.8	22.7346			218.367	434.304
-291.56	-135.853	-276.856		71.393	161.91	-693.65	58.8532			473.072	321.657
644.979	68.318	-274.778		-1120.4	1255.8	-664.13	62.076			167.593	648.587
160.168	55.1447	-26.9278		1066.8	-30.981	-703.54	140.448			647.967	169.395
-156.695	51.0791	16.1144		-702.12	-847.23	-161.65	14.2716			162.962	164.81
-35.6458	161.053	5.08661		-303.97	522.68	-797.86	138.765			163.788	164.951
-629.725	-360.381	-716.299		10.805	-1361.8	1386.5	79.772			163.302	782.757
-1.43578	165.221	-6.5053		805.58	-1001.3	-329.16	84.7518			22.5216	165.227
-24.3059	158.641	-10.1721		1150.1	1324	1003.3	122.766			317.911	160.492
1.80781	166.64	-29.9752		635.31	-1042.5	826.71	120.861			342.545	166.65
-40.893	162.225	-19.5939		973.85	-486.88	683.08	95.6592			159.265	167.3
-238.865	21.2024	-162.062		-1138.7	1218.3	-982.64	135.062			159.538	426.656
214.358	121.32	536.238		775.54	-187.29	1195.2	116.882			170.695	415.75
331.301	501.005	-328.175		1398.2	-239.94	-127.3	58.6922			164.326	558.549
-38.7298	-27.8791	-8.49221		-1023.2	-576.79	-741.45	40.6798			160.775	187.608
-26.8133	157.474	-17.1361		1163.6	-603.97	1251.3	148.792			159.341	159.741
-140.318	86.2441	-3.07606		57.145	1321	917.06	109.633			160.587	164.703
-328.725	-355.961	-12.3606		190.02	911.63	-1320.6	85.6058			168.431	513.697
-24.1674	160.229	-0.24132		1092.4	-3.2512	-816.09	33.4236			268.04	162.042
-494.311	322.445	-239.888		1297.2	1391.3	266.1	75.2892			163.148	536.207
-100.127	-403.904	-129.247		-419.13	672.18	-1108.2	65.8308			168.853	416.13
-18.4444	160.087	4.12149		105.09	-879.58	-1082.8	99.6688			163.199	161.146
-89.7037	145.034	-30.3346		1247.4	449.51	1369	139.719			169.53	170.533
-157.597	36.1946	-22.7171		1201.2	860.23	646.46	37.1812			163.743	161.699
-156.495	40.0844	-13.2961		-1038.4	1373.9	749.12	123.938			163.504	161.547
421.54	-2.14468	130.398		663.73	848.97	-1122.1	70.147			282.493	298.928
152.393	79.2454	-7.57861		532.6	-763.37	1189.7	51.5914			164.261	171.765
-16.8814	160.88	-18.7894		294.48	-1125	-368.19	93.765			138.647	161.764
-70.4681	146.03	-7.54807		696.62	1130.1	-30.284	79.8154			161.043	162.143
15.8674	165.563	-2.71669		410.9	-685.3	1037.5	30.3688			161.007	166.322
-152.424	52.1049	-14.4258		-641.15	-409.2	271.88	28.4088			159.513	161.084
174.59	122.196	293.594		-352.51	-232.83	1193.7	27.412			169.326	208.093
164.905	-236.628	56.7673		-1089.4	-1198.5	-2.8143	128.565			163.11	288.421
-156.18	52.425	13.1673		-1257.6	-1247.1	761.83	32.9574			161.145	164.744
236.42	-186.858	12.1071		-425.98	-929.42	-128.13	56.9086			161.73	661.211
5.03263	171.95	12.6609		337.31	1101.8	-831.05	15.3734			177.795	172.023
-35.6658	157.911	7.98545		12.728	-346.53	-361.25	59.5588			164.448	161.889
-13.4461	163.374	1.77934		297.52	-363.68	30.434	51.5578			166.509	163.926
[truncated: 8,001 more rows]

## Sheet: Panel B
Particles				Spheres						Histogram (raw data set)
X	Y	Z		X	Y	Z	R	nm		t = 1 ms	t=0.1 ms
92.6105	486.905	-220.171		-185.532	-19.7449	994.38	145.46			1200.61	908.037
-152.945	61.8815	14.1396		473.692	1256.74	-689.367	79.1611			386.741	379.962
-60.9653	-154.007	-23.1773		973.732	-1352.85	-149.411	24.066			1827.54	550.183
201.198	-17.6144	-5.64377		-1309.81	746.691	722.338	147.546			1241.67	546.097
-32.2114	-162.954	-4.06275		599.93	-182.245	275.312	134.293			102.946	586.987
215.856	-114.637	-25.5505		-1007.1	-87.7015	176.614	118.895			163.097	163.097
231.81	-169.374	251.944		582.165	319.824	47.3367	52.9661			861.799	504.323
-34.767	-168.362	-7.40319		-584.013	788.347	119.254	122.662			85.3174	134.922
-138.172	82.5744	13.8438		153.178	-105.16	-1383.18	77.274			168.907	168.907
-149.965	72.1661	-7.47827		798.226	-1245.58	-330.13	95.8572			884.5	405.252
-202.806	36.504	-66.7912		919.192	247.613	-26.3746	92.0683			915.19	290.822
-151.071	66.843	-1.51735		739.71	-83.8366	-78.5202	68.2881			536.739	211.78
508.456	357.976	-161.509		1314.3	31.5113	-962.919	85.4125			1878.5	630.31
519.565	155.459	-228.757		-132.277	1136.82	840.311	116.839			403.398	276.777
-156.333	43.5884	1.40707		-881.517	1091.93	-1102.77	70.7689			346.252	628.1
-160.805	14.0033	6.06413		596.517	-158.523	26.3289	28.7955			171.036	171.036
401.555	-328.964	136.632		-143.876	509.335	516.43	18.3072			1608.59	641.471
36.4759	-489.314	-503.773		-673.313	572.996	950.747	108.504			1261.73	264.977
125.28	217.058	-169.578		-1294.91	-760.282	-856.871	106.427			168.934	168.934
-160.469	28.5799	0.7971		58.1225	-159.999	342.599	99.3445			162.47	162.47
33.9097	-143.937	537.25		-1065.92	-316.401	863.908	115.417			1422.31	500.771
262.499	-56.4074	45.6041		362.432	-1298.01	815.523	20.67			169.058	169.058
-74.5515	258.189	392.961		-1113.82	-123.062	-1272.49	52.4678			129.562	177.4
-114.955	150.755	-53.1746		1273.96	-74.0797	-1353.45	47.8071			170.38	170.38
-40.0917	-161.484	11.0091		-942.839	248.002	1015.51	17.3999			836.369	421.187
-44.865	-157.935	-10.7828		-1083.41	-297.541	88.9913	94.2732			161.62	161.62
420.168	-83.2979	24.7574		955.259	65.0848	441.761	125.445			1547.9	389.755
-50.5275	-161.951	4.56747		-967.036	1010.31	-721.108	69.2703			826.456	295.321
-113.136	-466.554	364.223		-1326.6	-445.738	-1325.47	119.063			167.235	167.235
-16.7249	-156.687	30.5157		-815.586	128.353	-1266.72	30.6462			294.463	294.463
-60.9274	-152.46	6.86877		223.9	1337.95	763.925	21.1873			165.795	165.795
-165.477	42.4105	5.57058		485.217	-559.22	-139.589	123.18			161.772	161.772
-291.293	-19.1257	59.3539		1196.78	-11.1622	-353.224	96.2902			984.605	493.823
106.447	820.433	695.911		1155.01	-896.889	-768.333	107.84			1049.95	426.125
723.517	56.98	-352.265		1285.53	-406.591	104.402	86.021			1030.79	328.921
179.72	403.561	-138.134		1162.81	-1052.01	-335.619	118.507			171.899	171.899
-147.197	76.0043	-0.13799		-861.634	1205.63	980.798	96.9565			622.661	622.661
358.834	-160.43	258.106		-1077.58	1099.58	1188.37	66.9205			122.2	122.2
529.077	-50.4042	-15.8383		-969.044	73.645	-779.766	129.076			1255.99	660.873
-271.017	-231.909	-443.334		-885.619	1324.67	-258.063	149.848			951.952	337.089
205.931	-271.938	163		462.443	-1395.24	-710.44	85.7073			478.753	616.065
-159.693	46.0241	-4.71375		287.273	855.057	-447.625	142.812			160.15	160.15
99.9856	134.469	12.5493		-656.658	-622.423	18.2873	105.191			769.148	800.763
-5.74368	-162.359	7.52801		-1236.03	760.52	1137.21	97.797			901.21	660.647
59.6383	15.3369	-6.24176		783.453	250.136	344.319	99.8657			1135.23	866.352
-80.717	257.703	-373.901		438.579	-1066.49	-406.428	34.6591			1545.3	706.275
353.429	-176.63	126.489		32.5442	505.607	597.319	109.945			1129.7	474.591
434.924	-444.774	157.492		618.179	-7.66894	823.805	151.799			333.949	333.949
-13.1724	-165.206	1.9165		-696.285	284.234	680.237	22.7436			171.354	171.354
-162.406	-5.15202	23.9744		761.984	-1315.83	-260.016	59.6489			739.764	507.061
-151.306	-151.489	78.9898		765.142	1247.48	-455.065	119.451			880.777	560.397
320.055	-3.05104	241.855		1146.54	-621.555	-436.087	26.9108			966.739	462.679
-221.674	-38.8511	-3.23341		-561.478	313.408	-575.626	45.2747			577.178	636.107
121.496	119.16	-264.047		-931.581	841.267	-922.066	71.5451			203.252	203.252
282.269	-126.85	-41.0611		-45.7685	-1069.91	1096.96	121.926			988.804	305.101
-228.028	351.611	-121.318		-1345.65	-907.68	387.107	111.701			161.835	161.835
-58.2635	-156.696	8.59323		382.756	879.956	-1006.65	48.8561			165.741	165.741
465.359	156.166	-44.9266		1299.17	-249.294	764.497	152.05			2521.57	366.977
416.664	310.991	-219.697		-166.822	326.748	958.618	24.4357			110.491	495.725
-109.321	117.185	12.5322		989.085	-1238.38	-320.522	19.5951			1461.79	230.721
-155.863	38.0507	-0.56311		361.029	77.2507	138.936	87.445			164.469	164.469
-490.297	39.238	-8.17976		-484.857	-774.205	-404.657	48.8107			1523.32	617.322
706.153	67.9669	-398.214		232.007	-185.126	-696.21	49.3687			165.311	306.534
347.124	31.136	-189.379		1393.59	1054.73	662.076	31.5706			162.437	384.904
-106.044	-653.364	473.919		-796.126	-203.136	-377.773	56.5367			662.635	245.693
-9.69751	-169.815	26.5486		-356.836	1046.49	704.972	99.8306			1196.17	154.649
-47.5246	-152.87	-1.78148		349.738	759.018	-1160.43	107.753			2487.24	345.747
-152.345	48.2645	-9.06298		-157.632	-243.068	-981.142	80.9225			161.99	161.99
246.999	-89.8332	194.381		1029.94	-723.211	171.045	145.632			274.722	267.434
518.678	-259.972	40.9147		729.298	63.7043	1122.93	149.258			163.296	163.296
103.06	-77.7281	15.8292		-359.428	-539.64	426.189	27.8012			286.721	286.721
100.815	122.731	-6.04273		-167.611	333.095	1366.3	46.3133			2454.72	271.847
-38.3095	-159.916	-2.10013		175.96	896.745	-609.507	147.649			895.759	293.836
319.809	179.651	-7.00346		-539.489	-847.323	497.168	33.2782			867.001	374.523
-64.0645	-150.848	-0.83295		1334.23	918.827	-783.826	126.181			169.121	169.121
-58.424	-153.505	28.5774		-787.941	1379.16	363.532	93.7676			164.596	171.494
-1.10764	-162.434	-6.7062		597.735	347.75	860.395	21.2354			177.282	177.282
-29.8448	-161.286	-6.41825		350.214	-1183.61	1282.03	59.1502			1222.05	343.82
-148.06	61.5638	0.27241		440.277	424.626	1243.77	21.9904			164.123	164.123
20.9484	-352.878	48.5423		452.623	178.156	363.97	57.7627			160.421	160.421
-132.328	96.829	9.90267		61.2634	175.833	412.996	95.0897			235.501	235.501
-57.0969	-152.453	-13.4785		110.329	1103.58	-320.469	150.073			3019.72	167.754
242.321	374.404	385.386		575.702	1085.45	-758.938	119.776			161.846	161.846
25.4566	537.4	60.6678		677.506	-240.472	867.245	20.5825			1921.36	368.997
-3.43638	-165.123	6.88544		-632.677	-1322.01	-633.235	82.9794			1099.23	471.65
-162.908	42.4683	-7.43022		639.787	1076.9	-783.118	124.021			776.948	776.948
-101.659	-158.738	-237.763		1359.45	533.892	804.487	128.732			169.105	384.476
-284.325	-60.8016	68.4414		206.998	1212.07	-323.471	71.9077			170.609	347.665
539.928	-264.892	-529.22		372.887	-981.537	-946.827	19.7347			422.042	438.828
-148.872	78.8594	15.35		-476.757	332.158	1237.62	61.8646			411.157	755.673
-188.844	139.433	772.366		-364.697	1256.11	-403.105	22.366			787.304	209.497
-229.731	-915.062	428.073		-1118.23	1160.14	-65.8736	64.7686			1481.24	167.134
512.993	126.899	101.467		-1213.74	-82.8988	433.716	14.1176			276.567	478.368
25.6686	-88.4873	-2.21863		737.285	-264.478	-654.583	107.036			286.46	286.46
143.828	-140.239	-21.8596		202.348	-127.713	983.66	79.7432			1062.02	939.547
-20.4711	56.495	-228.66		221.588	104.02	594.885	58.8026			313.932	504.397
11.5935	-159.991	26.267		239.439	-808.072	699.478	72.2542			170.314	170.314
-155.264	33.2323	23.7539		-448.418	-173.066	1365.42	137.98			363.744	563.444
96.9439	236.392	380.401		-1099.42	141.667	-309.731	87.2996			507.152	107.04
-345.096	-355.098	312.838		1004.28	-1262.36	-1177.85	63.5684			119.499	119.499
135.132	324.718	-133.706		1028.84	958.263	-942.86	115.097			180.025	161.147
-87.755	-21.7873	5.26259		-1181.16	-1060.54	-787.222	79.5026			651.212	198.425
-51.9146	-150.294	23.1339		-147.147	944.917	20.2956	73.842			1351.32	1351.32
-649.462	-174.148	-187.622		-270.942	-1145.19	-892.897	100.435			532.338	473.709
-154.363	38.4118	22.5582		1168.11	463.02	958.178	103.667			168.152	168.152
-143.916	108.897	-11.4596		159.855	-283.481	52.5674	44.7726			172.705	172.705
-132.519	90.1673	8.15103		1197.58	-481.871	1153.21	136.045			366.658	366.658
165.513	74.1312	-23.4086		228.411	-617.625	1376.47	117.59			592.321	770.951
-14.6594	-159.734	-6.06444		-1314.92	-785.89	-852.928	17.9901			166.563	166.563
-148.881	84.4976	4.16605		-1191.89	-639.141	244.602	103.905			34.4677	269.242
-76.5167	-142.909	22.5648		-495.906	571.174	-1341.53	136.181			163.366	163.366
-448.358	617.657	-25.3649		-899.414	1207.12	-423.817	142.477			166.696	166.696
197.754	-421.004	-180.562		1218.59	246.823	122.477	16.4816			161.184	314.276
-52.3676	-151.616	5.81494		1361.35	1051.91	791.122	33.6518			613.811	227.283
-444.129	107.798	-76.2752		-727.212	778.926	-1106.58	112.089			1884.6	296.338
293.113	6.00657	-171.402		1015.84	-557.922	-644.453	117.416			1469.37	525.703
-71.2755	-144.749	-23.1506		410.687	419.688	1287.77	88.0263			635.202	308.332
294.211	-54.0411	266.997		-975.432	58.3532	-399.718	138.087			1066.26	555.803
226.291	580.977	339.231		253.515	-987.745	1073.05	28.6715			1570.82	526.781
-113.203	-386.858	5.04645		1095.89	156.298	-194.913	41.1577			294.852	948.691
139.725	-81.929	-10.0958		-104.943	-357.327	676.155	20.1714			507.546	606.502
-63.3256	592.061	-8.07032		341.799	-563.087	304.586	104.601			396.688	98.5824
207.107	392.339	-700.257		175.662	835.953	-1354.23	84.7412			161.987	161.987
-21.7473	-171.366	-5.10316		1384.8	-670.07	447.281	33.0687			164.24	164.24
8.40313	-170.854	26.9502		432.013	-909.583	1113.04	68.4408			745.753	321.36
-160.405	44.4343	-0.68753		-1256.33	-425.247	-1059.15	26.6808			1586.55	896.705
-132.132	112.061	12.8866		-816.054	784.596	-64.6091	47.5824			424.995	188.364
-161.835	-41.4619	-250.197		416.074	-735.179	-971.24	81.336			1958.63	524.892
-43.9897	-160.656	-12.5914		-98.4012	31.5555	594.052	117.104			160.644	160.644
-154.909	49.9973	2.36207		686.549	320.569	899.245	123.31			158.06	158.06
-164.942	58.8691	8.71372		-922.755	714.886	205.501	71.7084			165.185	146.894
-64.6064	-158.178	22.5927		572.413	-964.19	1390.48	92.6941			944.306	75.3984
151.914	229.537	-120.303		1181.71	-897.267	-655.831	29.2684			283.211	191.867
62.749	-183.73	625.663		938.193	-489.641	-467.898	112.9			171.622	171.622
-181.612	-115.276	-3.96275		-1329.85	-1349.69	-1203.83	81.2514			947.227	65.8752
-571.735	-292.049	274.12		854.582	-843.593	593.9	116.582			171.065	741.59
-150.226	69.9836	-5.15155		621.366	434.458	-78.1202	24.8501			264.101	264.101
82.0226	-153.258	212.157		-1394.1	-518.491	-1189.59	91.4473			162.26	162.26
-331.394	285.42	-172.202		-654.428	-46.6082	-524.662	109.097			522.566	365.447
494.118	572.49	-137.092		-1369.41	-1121.67	622.906	111.368			663.017	355.343
303.227	354.679	280.299		-1306.73	1012.39	-1319.53	92.0594			572.3	570.161
-268.614	-98.7769	83.2409		-29.505	1160.98	-383.464	43.8221			165.553	165.553
-154.613	77.1912	0.61097		1279.73	-721.193	-1389.01	88.2938			71.5518	243.337
-139.363	90.8792	20.343		-767.122	1192.49	-1274.58	54.3673			158.86	320.871
-840.815	678.149	294.568		-1246.01	-812.954	-665.444	132.793			434.695	152.213
-19.8197	-15.7132	-233.24		505.867	-1387.34	1399.53	58.5832			237.064	237.064
-51.9284	-158.1	1.15461		-1271.2	659.704	734.651	82.5794			163.364	163.364
294.995	-305.695	-178.184		346.554	853.537	489.965	126.294			548.889	274.364
-392.265	88.5609	-84.7292		218.973	98.2356	977.122	132.352			170.005	170.005
11.0672	-171.418	28.0399		-469.501	-251.875	925.315	116.061			1011.39	807.883
-45.0992	88.2944	-21.1704		-1303.19	-279.131	64.1596	110.841			1999.2	415.07
-139.499	80.4338	23.1891		234.973	238.379	-110.643	64.7938			917.945	618.169
-58.0878	-150.686	29.0457		1163.7	46.5136	187.228	67.4401			660.781	711.352
-140.97	92.9046	17.8581		1288.16	340.583	730.103	150.67			163.723	163.723
-65.1002	197.33	333.979		-1342.4	378.348	1319.98	148.359			642.487	456.969
-138.967	80.8405	24.6867		770.267	834.632	443.921	131.154			160.588	160.588
279.261	-350.315	-125.394		896.804	862.366	-260.184	146.616			849.9	260.777
-775.016	92.8041	183.759		-1197.12	-1028.45	37.7088	79.3072			168.233	168.233
50.7014	-505.832	-43.5831		-1043.65	57.4747	297.752	48.7835			413.14	595.353
302.138	324.281	115.453		-1027.87	731.357	-83.5133	122.832			161.098	161.098
139.538	-244.338	-187.735		472.297	854.048	1077.08	92.059			162.563	162.563
-10.66	-162.954	12.8335		1227.15	-827.454	-1115.89	133.237			158.981	158.981
-200.43	-385.698	-96.212		-218.333	263.825	727.141	119.235			164.421	164.421
-33.4349	-20.5145	-6.2673		968.284	-323.06	1086.4	57.1335			625.834	582.377
-156.574	42.0444	-0.58763		-103.204	736.123	-699.969	132.175			337.405	337.405
-13.0609	-23.0373	363.263		-991.244	-992.617	-703.08	56.7083			2087.33	346.977
-23.7313	-162.975	0.62162		-733.816	499.792	-488.961	137.554			609.922	546.116
113.309	287.255	258.224		380.538	1014.27	889.096	125.678			423.523	357.738
435.88	443.994	-348.522		-359.78	141.523	-1021.73	77.1175			318.578	512.76
-49.9021	-161.296	-2.94656		191.484	294.989	-689.714	35.0938			160.86	160.86
-533.773	10.3138	-163.058		-1386.72	-208.042	889.406	111.984			166.379	167.649
546.465	-41.2242	284.738		-719.67	-830.879	697.656	126.096			169.774	169.774
204.589	487.014	310.172		590.21	748.372	-664.222	81.1715			555.352	634.967
-54.5821	-161.831	15.3504		1245.7	-213.971	753.605	95.4595			161.388	161.388
-19.5572	-166.119	4.86809		1057.35	-985.045	1390.83	93.5751			354.414	354.414
412.027	-200.875	-67.5496		-239.785	957.951	1275.72	119.456			168.086	168.086
-56.2456	-295.259	267.552		-1212.13	-722.606	861.477	130.314			385.189	461.435
-108.224	216.852	129.269		-515.268	174.562	598.789	14.8608			768.531	464.395
134.878	106.692	22.2823		140.426	212.001	-541.524	50.6966			670.736	203.994
-159.234	45.7953	25.1274		179.391	-1253	25.1155	100.568			522.495	865.713
-284.405	44.1172	114.508		496.824	-1057.63	-612.842	27.0969			173.144	173.144
-192.569	-179.689	-174.364		-1036.35	-814.519	-1069.49	127.492			379.184	484.714
9.0204	440.217	-425.728		-431.155	644.657	-492.673	108.971			160.032	497.124
-155.46	42.6957	11.9304		-1004.93	780.378	-536.071	72.0077			1849.83	225.225
-221.841	171.371	485.794		-560.04	-830.471	518.634	110.447			539.235	384.478
155.874	-102.196	-27.4528		681.762	328.486	1349.82	31.1708			2127.32	173.986
424.424	-405.353	36.9126		162.122	-171.524	-152.995	114.089			751.331	369.165
-12.2825	-92.6982	0.29094		1385.52	364.922	1144.63	150.699			160.645	160.645
-78.7231	51.8103	9.65012		99.3024	-1067.75	-443.089	36.6003			165.301	165.301
-264.035	-51.3788	-250.38		1112.54	998.637	198.811	124.08			704.057	724.381
-136.702	90.9321	10.2264		1345.77	-1259.93	223.7	20.1731			538.245	147.41
-159.935	33.4078	-5.16877		1147.27	-359.558	-1279.59	106.202			461.208	407.254
-159.413	17.8019	1.02752		975.887	399.251	-726.451	122.871			262.138	262.138
-245.63	-475.192	-111.947		96.9791	-277.861	-614.886	86.1828			453.842	301.935
719.484	-679.54	-176.495		-1355.44	-931.097	-628.868	131.421			2264.31	613.511
-316.674	-280.351	-125.019		160.636	-141.044	-421.155	104.438			740.357	505.327
-434.762	665.172	-130.58		-326.701	495.218	921.798	111.656			213.656	213.656
183.214	-289.037	-2.16629		-293.973	485.374	937.561	19.6823			104.857	629.452
324.563	-230.533	511.072		732.487	748.117	1013.55	108.533			230.181	350.016
-26.1588	149.6	11.6334		-1276.54	590.176	-697.9	142.558			164.892	164.892
-353.801	-196.396	156.688		1181.71	244.796	-762.978	116.061			250.225	250.225
-445.984	-272.512	-365.26		-709.663	296.111	1239.81	48.5914			462.491	212.945
-135.114	91.0661	11.3555		-368.699	-964.471	-454.301	120.58			164.64	244.56
247.076	-203.386	86.4282		921.121	-1252.45	-985.087	141.309			168.016	327.424
-448.872	132.673	220.849		-873.859	1294.96	-162.122	114.822			683.211	683.211
-121.951	110.513	19.6639		775.224	-227.848	-946.983	33.7934			1086.38	332.512
-13.8253	-167.216	19.0142		-21.4605	-1214.64	816.333	110.293			370.91	370.91
-874.735	284.536	-177.491		-775.061	-932.182	-290.433	16.5011			2234.29	932.45
-151.214	85.4655	-2.06778		692.751	-42.7548	-1231.01	78.6689			1037.69	117.059
262.792	-130.476	-79.7111		1187.48	-633.775	-526.596	80.2516			888.251	872.623
81.7179	-95.8672	401.624		531.783	1006.44	1068.57	64.6268			1173.78	576.179
373.669	-160.719	-356.27		875.209	-350.308	-699.132	82.2268			1514.15	118.171
10.663	-20.4029	323.431		-646.856	-445.98	-1356.98	133.339			341.695	40.0546
569.277	145.541	-105.417		-1131.86	970.263	-1138.67	128.546			169.64	169.64
-91.6784	-447.014	-160.297		-1191.38	1016.07	700.61	49.0515			165.002	165.002
393.932	166.774	-210.064		22.5085	-1187.27	825.1	56.324			214.22	376.846
-172.988	11.802	-81.6294		687.95	-1351.75	126.958	118.601			165.915	64.2453
143.951	-612.721	-204.373		1243.88	-126.46	-610.899	28.3206			300.708	300.708
-152.761	73.66	4.18201		710.182	362.767	534.39	28.8771			1478.28	195.687
-153.529	47.9419	-6.546		66.7678	197.1	-724.257	54.5085			517.059	397.138
239.604	-156.289	-132.594		1182.57	-58.1077	988.349	113.789			166.468	166.468
-100.241	130.686	8.51899		-562.493	1343.56	-692.723	116.757			544.581	165.382
27.8803	344.232	322.436		-1157.11	527.962	-414.12	109.072			760.485	487.305
-167.264	-261.019	247.458		-748.816	-291.801	756.9	105.014			833.845	938.042
-149.187	66.6347	1.40866		1089.54	155.558	-423.198	106.199			679.959	455.792
158.282	7.47345	-826.931		-747.122	-1371.98	-1074.23	31.534			600.441	362
-139.237	257.746	517.56		789.592	-1181.22	-188.609	56.5022			170.584	170.584
-443.516	-224.122	-199.859		520.595	-1297.77	-14.6463	124.104			118.421	118.421
-300.681	-284.397	-102.518		-1019.9	536.653	906.364	119.313			3617.19	909.776
-345.858	246.074	285.621		1163.77	768.323	-1170.48	14.3814			172.987	172.987
119.218	110.305	-5.34164		649.771	1130.59	1020.01	112.681			1009.7	997.238
-48.6705	-160.703	-3.02221		874.476	-548.626	-1255.49	139.905			169.153	169.153
-25.9567	-157.839	25.1026		827.352	-266.046	386.33	130.952			757.435	454.363
-167.383	-309.633	208.957		542.761	-1145.52	999.549	60.1411			550.475	550.475
111.917	131.284	-8.17237		-914.411	-116.93	-1303.77	136.556			1236.05	51.5373
584.985	284.879	-275.915		1026.37	-298.577	-1169.12	98.3292			177.925	177.925
53.5551	355.904	-22.4645		-209.774	98.7372	-208.742	134.794			162.934	162.934
266.114	-228.816	54.2979		-1136.67	-468.639	-1052.93	30.4634			538.414	289.819
-0.14029	-162.809	2.2219		1314.03	475.85	-109.943	84.8823			752.508	91.3868
-159.058	71.7571	-0.4461		-120.456	1376	1042.47	15.9656			775.412	349.981
188.4	219.495	-58.3879		527.385	796.922	-1173.63	116.4			169.369	169.369
-48.0857	209.652	-158.231		541.573	1042.79	959.695	89.7427			651.385	331.385
296.051	10.2462	4.35005		-265.017	145.366	999.723	79.7378			160.937	184.556
-189.27	-219.74	216.814		-1088.36	-90.4721	657.735	143.663			167.315	167.315
-43.6921	-157.912	-4.31911		-534.979	355.623	659.838	112.175			1413.13	348.368
-138.423	79.6653	10.1121		-998.496	-475.199	-331.817	73.8481			444.972	112.406
-245.325	430.515	-169.947		793.921	714.27	664.793	139.155			1155.88	821.876
443.247	-218.212	108.048		-1105.05	267.416	1362.05	87.823			885.113	425.54
410.144	-365.875	-177.83		64.8061	-833.597	-656.203	128.707			240.17	491.796
674.848	198.668	-259.356		-613.922	1247.49	191.447	142.831			1106.73	173.474
345.649	25.3382	46.3863		-1023.84	1334.27	1183.68	55.2547			2006.36	86.926
38.4974	-455.325	-387.776		1162.85	1294.18	-625.048	131.776			457.471	431.467
-157.234	47.7509	10.13		-1109.11	-1035.41	-207.833	27.1849			600.616	527.968
-138.725	86.1314	-7.68046		932.635	-1090.58	-232.485	87.9502			1359.18	271.408
164.691	252.351	88.721		458.381	-594.778	-1144.9	132.673			528.303	388.05
-7.15332	-166.325	27.8981		-920.545	-221.018	523.137	44.6564			738.854	544.614
172.358	74.5935	-264.541		382.787	-413.163	-934.641	67.6412			157.94	157.94
-163.631	-162.334	-149.434		-254.469	1268.4	-1182.62	104.545			616.797	494.04
-59.7433	187.391	14.9313		1336.64	889.939	-19.3968	30.9884			168.742	168.742
-639.94	274.735	-321.323		901.966	1020.97	-110.479	22.5394			767.631	239.773
-48.4213	-158.889	-3.47618		16.3903	603.456	761.959	75.6293			274.038	274.038
-11.9768	-161.563	-2.64552		-382.219	172.172	-544.968	79.5353			945.33	500.549
-59.2016	212.731	153.632		1127.42	-968.758	-501.954	48.672			165.723	165.723
467.221	-26.6885	-38.4429		1322.35	-1277.45	-542.086	14.6124			175.523	175.523
481.392	360.773	-158.777		441.594	-416.091	-124.874	40.5488			554.262	554.262
225.948	176.451	-287.387		254.946	1233.73	120.942	16.8908			162.177	162.177
-169.64	-97.4789	-5.86691		340.624	441.474	-1053.55	93.4491			2153.2	621.593
-151.196	366.414	296.578		1259.53	571.387	1137.14	135.22			162.653	162.653
227.316	-334.263	769.834		632.398	-1341.83	-637.363	94.1469			965.453	219.023
59.0398	-139.566	-464.74		-235.308	1235.02	749.954	109.954			788.716	501.117
-21.9552	-162.556	-23.6725		-584.215	984.004	1191.77	38.1607			343.326	343.326
-141.625	89.3229	12.1883		262.844	-304.364	141.558	86.3153			173.472	173.472
-587.802	190.519	-350.342		905.416	-853.301	1074.12	57.5397			161.81	161.81
866.113	276.034	543.663		234.351	-427.225	1183.49	142.586			758.831	23.5542
-136.594	86.6338	7.10108		102.004	253.529	-723.977	74.6464			162.887	162.887
-9.14155	-170.542	-14.6433		-227.296	-251.932	674.684	103.032			160.006	160.006
-141.176	107.378	13.8051		-453.711	-1372.41	981.443	87.9273			169.729	169.729
273.373	216.067	-58.4403		785.95	45.696	-986.915	83.3551			161.589	161.589
518.141	207.03	148.116		1304.45	1360.05	-1311.08	58.0929			613.881	212.67
-17.9353	-169.335	1.31228		124.335	-351.399	1332.13	51.1913			1091.85	609.32
-27.5313	-158.271	-13.4685		-853.889	1179.86	44.7176	100.018			165.757	165.757
33.6104	-163.444	16.2371		650.645	-1134.39	285.329	54.7761			282.684	282.684
409.064	-417.172	-10.297		414.428	-951.752	922.481	80.9297			527.54	363.921
75.9254	-177.406	-5.93103		-774.852	-1087.33	-925.265	75.9094			464.945	538.012
-259.504	-938.174	520.565		-218.014	-95.345	-765.554	54.1478			534.792	625.341
59.8414	-282.64	332.988		-804.264	633.522	-1103.31	106.064			218.646	141.967
-147.055	68.4796	-1.68086		-1269.57	-906.216	-566.292	94.4102			730.694	202.07
-160.717	15.7481	2.47195		-48.3683	1119.89	1233.91	91.2665			166.185	166.185
577.712	162.058	-194.59		613.956	981.387	1204.7	108.759			164.878	164.878
-5.03136	-162.597	4.86673		-247.957	1345.85	1161.74	42.4881			2008.76	130.676
-679.211	322.536	-239.204		1043.93	-688.142	-1311.74	16.1758			169.546	169.546
465.28	-387.07	-173.894		1065.88	187.421	792.763	48.249			173.189	173.189
-155.749	35.9396	21.9162		-539.345	-716.418	292.179	31.084			164.776	164.776
58.7909	-61.6077	223.918		-584.591	604.018	-158.926	24.2755			2242.12	603.322
-549.655	64.0493	195.734		1203.51	-342.628	1130.08	44.1836			191.97	191.97
-33.7718	-161.049	-2.55168		1137.02	-134.985	571.766	76.9294			163.538	36.5753
310.975	50.1141	11.3388		-1311.12	364.718	1245.34	19.1231			393.98	393.98
-880.954	-70.2031	60.9315		469.49	398.693	332.368	126.398			699.658	519.434
-427.335	560.526	15.5013		1359.16	-276.697	-500.51	27.0992			536.344	417.596
-343.105	-97.8159	-192.955		-589.768	-739.604	-391.18	110.958			941.366	526.917
176.986	369.585	215.915		1021.23	853.281	30.191	23.9505			161.52	161.52
-78.6283	206.175	132.167		-1004.75	-1246.57	-427.028	93.8431			1420.38	279.375
124.947	63.8698	4.11159		-1031.26	-843.295	-118.515	56.4435			170.518	170.518
-163.941	14.7534	25.0749		-639.403	315.692	-1346.72	144.017			162.786	123.871
263.294	-416.851	-23.8801		-1002.94	11.6408	266.721	79.6851			656.797	76.2039
-124.505	-321.887	251.601		-615.662	381.521	98.7031	147.354			929.872	348.415
-28.36	-159.73	4.19224		-1299.63	1144.16	-439.155	60.7208			666.803	515.954
538.996	-19.1543	23.7683		-976.015	-1130.66	-500.789	38.5505			573.676	375.205
-120.753	117.07	14.4992		822.226	-1316.71	589.558	89.8967			160.007	160.007
77.1656	-65.3879	-350.093		879.792	0.55784	-823.516	126.79			163.111	163.111
386.714	310.648	122.739		-540.135	-965.86	-883.294	138.887			164.137	164.137
231.17	-1059.65	6.95936		836.589	148.636	-1197.73	111.893			2044.82	1038.99
225.287	-209.838	223.969		-192.359	-436.004	-754.968	47.2972			658.969	297.108
54.2063	-24.6948	-9.89633		-1114.95	-717.104	1238.78	31.6725			247.352	247.352
246.028	93.9536	-72.9678		-981.742	1200.34	-621.723	30.0296			1656.72	113.724
-60.6685	-156.202	1.28951		-267.234	904.928	-961.66	142.564			171.566	171.566
-158.303	29.3968	6.83351		-1351.93	1296.86	-1079.22	56.2953			1949.31	208.296
304.2	52.092	156.537		-252.296	792.414	542.093	33.903			163.369	532.465
683.432	-268.6	91.72		882.434	-600.11	863.099	38.4307			491.265	592.928
-61.6047	-158.805	12.4473		1193.86	90.0623	219.651	52.091			996.324	415.759
-126.935	102.026	13.7713		932.672	-1066.52	-1336.32	35.3808			166.797	166.797
-110.381	-59.8275	-22.1854		-208.566	-106.446	402.256	149.607			2629.29	426.998
-159.674	50.088	-1.64792		288.865	-1243.56	-1201.81	38.7857			414.576	442.284
338.747	14.128	177.637		-584.041	747.686	-552.711	71.8157			159.756	159.756
-26.543	-158.985	-7.79003		394.676	709.6	253.435	53.5526			172.165	172.165
55.8358	-476.04	168.762		1126.5	780.43	-1341.88	28.1322			273.7	299.599
-40.1075	-155.872	1.90186		453.912	-1242.26	1375.68	109.388			176.524	165.404
-149.404	79.5003	12.8569		-313.363	1010.4	-262.51	32.2817			160.926	160.926
452.308	-100.78	131.82		-339.842	-125.123	1130.69	15.8353			2178.96	277.606
-159.129	47.4104	5.37737		-1008.95	371.407	1141.27	136.538			731.769	520.918
-13.9841	-162.477	-20.6641		-1353.65	1200.48	-803.125	110.211			848.789	223.889
23.9907	-7.79048	-5.88877		208.374	282.566	743.646	60.025			165.276	165.276
-19.5033	-170.059	-11.158		-791.968	835.616	351.999	40.6685			424.304	275.127
-153.715	53.8007	8.32182		-639.767	-727.06	-600.284	27.9554			162.23	162.23
-159.496	21.0893	5.49222		1175.36	-651.955	-1045.57	54.5721			168.861	168.861
-443.288	-141.058	280.896		854.41	-1269.93	-48.4498	144.311			1336.67	276.973
-47.5156	-164.019	28.0319		-1001.48	-72.2456	1014.14	83.0533			330.783	381.163
2.50839	212.945	2.46331		-515.665	-576.711	-1310.92	30.0373			319.798	319.798
-45.0716	-159.338	14.6263		-1371.16	1256.59	-1071.96	67.1743			163.051	163.051
22.5815	-133.95	-4.89333		166.742	1370.45	-1128.6	113.527			326.573	293.117
0.57183	-173.142	7.94222		-269.861	564.792	656.934	152.163			553.976	613.193
-265.368	116.398	-131.61		320.821	-744.209	-1350	113.101			163.961	163.961
410.407	-134.2	194.871		-769.881	323.888	1064.86	90.1346			303.748	409.926
227.86	-304.407	-166.722		107.704	162.963	-58.7037	16.4063			830.526	380.085
-350.319	7.63052	-159.597		412.081	428.81	516.261	59.5302			501.806	399.818
-25.9412	23.4662	10.6693		-325.037	-417.947	1154.24	60.0029			163.655	163.655
127.887	64.0263	-180.74		470.876	-1327.13	1243.83	26.3553			162.437	162.437
-135.033	-236.643	-277.016		-1100.26	-460.524	-615.066	125.77			165.122	165.122
-42.7407	-158.352	17.8937		714.625	-1215.56	1125.91	96.8819			310.54	604.53
-339.565	-510.539	-77.3481		798.833	80.7361	927.437	64.0035			283.676	415.053
154.986	273.446	-22.0511		24.724	-98.9168	-506.978	66.5386			169.093	169.093
-159.452	4.97789	24.9501		-930.759	252.3	-1194.38	37.9705			244.051	325.639
-52.7381	-149.044	-31.5454		699.103	756.357	-1363.98	29.9685			164.522	164.522
415.767	65.2487	-158.765		-432.385	852.069	-392.497	94.3846			169.777	200.815
63.9427	-170.486	4.75072		343.343	461.274	-162.515	125.929			1961.47	568.614
239.546	-13.7968	368.571		576.248	1003.57	-780.861	90.3607			482.697	342.433
-20.2675	-162.527	10.4527		-541.13	790.736	-80.1496	151.277			160.153	160.153
-156.898	26.2813	24.0923		994.271	991.387	-866.548	97.2478			290.684	302.2
502.643	198.765	-65.7749		221.742	-1214.75	1195.39	135.575			163.644	136.667
-20.9332	-158.685	0.31104		1251.34	-761.501	22.6611	123.224			942.071	414.072
-51.1826	-156.428	-30.31		580.739	-182.047	548.21	14.3008			671.481	591.473
283.005	399.94	250.296		415.699	1131.06	-156.044	134.218			319.682	394.975
490.556	-407.972	142.562		-260.1	1058.18	-18.1542	87.9285			3036.99	281.182
334.506	-46.5983	-76.5489		353.542	-121.23	-180.486	80.8083			158.948	158.948
-173.491	-73.9104	40.7476		990.691	-668.602	-764.625	68.9174			221.168	221.168
-9.89159	-163.816	6.56407		903.069	683.055	336.223	80.1669			2120.23	298.861
253.23	167.357	-64.3949		940.729	-426.788	-74.4462	30.7197			208.68	208.68
-161.777	-3.34842	13.3788		-419.507	-436.783	417.525	114.446			1195.69	383.251
363.381	153.436	-51.9815		60.8234	524.223	1071.89	67.4337			161.546	161.546
-112.361	126.2	27.6911		-597.177	816.004	152.393	86.0959			2439.81	671.371
117.844	49.9562	2.09137		-125.011	956.309	508.956	17.4635			719.183	632.702
290.345	82.0744	49.3087		333.279	274.738	605.622	42.0981			622.428	339.002
-902.184	-34.9052	101.599		766.617	-1284.27	-1090.4	151.061			166.095	166.095
279.259	-41.0149	-224.926		-1.38825	950.429	-48.4611	134.731			571.257	189.762
-150.087	60.0643	1.60307		-1231.66	-307.452	15.2302	152.071			1915.41	535.217
54.4744	-559.759	-329.406		1061.77	-595.053	-611.074	131.678			161.378	161.378
-598.465	-112.162	43.7454		-1184.42	-135.835	17.4843	28.8889			425.596	249.852
-148.004	62.018	1.10144		-25.8732	-785.964	569.107	38.4764			943.875	242.616
-120.708	108.131	15.424		339.338	-212.378	380.297	133.15			1214.31	551.602
-12.4018	-45.427	510.942		-1145.33	884.343	-833.17	83.0067			172.389	338.06
-29.3325	-163.385	-4.92071		-613.926	519.006	896.384	82.2709			163.604	232.834
-519.579	-338.912	-254.52		-551.255	425.256	237.321	117.733			177.253	359.694
-354.753	-33.2097	-221.214		-511.388	680.847	-792.707	104.53			219.857	219.857
88.7433	242.66	31.0944		-629.05	654.398	-710.428	78.0034			1227.56	639.937
-288.466	-203.863	175.271		-162.194	621.029	-553.916	65.6168			571.581	427.587
-168.361	-174.622	82.6479		924.85	19.2625	-356.803	25.1133			360.202	360.202
-58.1093	-150.585	9.15274		-1222.25	-221.726	-206.819	115.203			167.162	167.162
266.962	459.961	399.256		-416.648	952.754	-58.8831	23.5975			1021.36	177.378
231.949	-649.346	323.186		682.91	1308.62	-953.086	94.2794			1270.66	315.759
0.47406	-160.134	31.5447		1082.28	-1346.06	543.106	33.1854			164.918	164.918
249.151	-285.444	-3.01453		384.297	-31.951	-840.704	147.326			174.162	174.162
-128.231	113.05	-2.32711		615.632	-85.2756	-330.329	76.803			2557.38	836.07
-142.78	91.2725	-1.91614		-122.116	-867.325	-715.795	32.6895			184.512	208.893
274.957	491.545	182.501		-1296.97	224.52	-1223.72	55.6032			2008.7	452.753
-213.551	-63.8166	20.1846		-1305.68	-917.393	-1185.05	65.9854			1392.99	456.598
319.789	128.531	22.0711		-1203.6	-608.746	273.675	82.5099			555.086	660.504
236.711	159.894	-93.7319		-758.473	-572.897	-198.688	144.134			889.184	889.184
-40.6719	-160.177	-6.75456		643.309	-328.948	1250.88	59.4268			674.078	188.388
29.0423	-443.296	12.7528		-1383.38	-972.468	-365.194	27.8634			242.407	242.407
-26.2998	-166.386	11.2574		1029.58	-514.788	-510.342	18.1807			161.363	161.363
-154.336	67.8031	-3.38558		-931.553	-1202.49	-1032.6	63.3677			160.754	160.754
28.8662	246.601	34.8967		-1086.3	547.625	-1083.51	57.8445			229.787	196.262
52.6599	185.655	-13.1978		449.956	-1282.68	377.635	153.879			380.301	386.266
-143.851	72.2438	-4.49346		-1355.68	-955.957	-97.1956	125.713			713.724	504.435
-106.563	399.749	-199.113		1135.54	4.41272	-1280.4	86.9998			1370.1	368.386
-0.70177	-158.308	32.5606		522.216	136.81	724.517	149.228			385.245	385.245
377.37	283.423	47.9564		809.411	1369.02	-749.059	64.6197			565.376	565.376
514.088	-372.186	528.51		-24.9392	-1214.98	-1041.86	128.42			165.188	165.188
-20.1407	253.528	30.8497		1154.78	-583.522	625.524	93.1387			172.023	301.716
-462.97	-184.633	124.822		-64.7947	1195.08	619.217	125.385			411.17	351.084
39.5748	-341.927	229.868		-840.026	-1319.33	-711.786	137.205			189.93	124.709
-189.584	-76.172	16.588		-154.304	-706.495	1023.57	99.605			161.355	161.355
-31.285	-160.694	-1.31969		915.67	682.38	-905.678	44.8111			169.306	135.161
279.119	-613.44	316.973		-642.538	-564.472	-99.3944	111.231			399.799	399.799
-164.414	23.1955	30.9794		816.39	-299.456	-1320.52	134.85			170.242	170.242
-146.576	70.5017	-1.60043		-825.314	-387.315	-965.735	108.122			160.234	160.234
74.4024	17.4115	-206.063		1385.68	-448.81	-792.762	102.915			1305.77	510.822
-101.71	125.747	26.0093		246.45	-1228.63	1391.04	47.2346			162.775	162.775
-217.812	-236.057	-74.669		595.739	-439.373	-105.45	147.622			2104.2	395.313
-154.952	72.6567	32.4302		-573.967	1161.71	1376.41	57.3376			632.137	215.915
-1.26258	-170.546	12.3948		1258.39	-1297.43	-94.064	142.64			162.09	162.09
330.096	-105.546	-111.565		969.063	-274.484	1257.87	143.61			340.781	340.781
-77.3095	158.821	11.8534		581.972	1117.37	274.327	133.651			1909.78	655.077
-402.208	-506.503	-390.152		-870.203	1301.37	140.561	101.349			725.334	48.4777
-101.687	134.22	4.50683		-1205.76	-963.448	-981.363	152.977			170.626	170.626
-198.614	249.384	318.944		383.299	-296.097	-715.499	83.1818			408.833	408.833
-81.7066	52.4858	14.8448		523.554	-968.86	-634.274	65.6861			432.275	225.465
115.024	461.734	385.768		-123.542	-401.628	-1203.28	118.009			240.302	173.456
-30.1173	-157.056	-9.78009		534.252	844.349	16.9086	44.9803			163.678	163.678
-152.224	75.5742	0.72549		829.604	-1049.65	595.176	39.0554			161.053	161.053
-103.733	126.084	-18.7779		-562.53	-477.507	-938.131	151.188			666.455	580.213
-124.966	110.265	16.7973		327.287	1150.36	948.721	106.24			1375.51	246.482
-450.166	-279.425	-417.179		-411.774	-1371.75	1149.33	148.447			408.229	408.229
398.788	213.959	193.546		-805.313	-198.734	-1312.37	130.348			161.096	161.096
231.202	16.7401	-129.9		-837.977	-928.814	850.641	124.349			290.415	372.836
-158.423	41.542	19.4457		-723.264	-1260.04	-1118.64	23.6262			2344.05	863.323
388.794	-449.258	-607.806		-972.836	-204.588	1184.38	94.7532			171.524	171.524
-162.858	41.0272	11.8842		1248.71	1033.62	-235.766	100.772			160.351	160.351
-569.143	309.174	-187.483		1162.2	-911.432	1351.87	33.7806			1071.66	716.562
-615.394	-1.2808	-200.271		-1094.35	93.3091	-1120.84	111.646			771.811	424.562
-164.883	34.6247	-2.37751		-114.059	-998.879	1084.61	142.138			203.547	203.547
-146.257	74.9929	7.54624		-1342.04	-229.788	-1186.45	152.905			168.275	168.275
-161.912	59.153	22.2777		215.741	447.629	703.747	103.262			168.233	168.233
-153.183	320.155	73.1466		368.652	-298.324	-57.4155	88.3396			917.358	624.568
1.46331	-164.978	10.1688		-1187.03	-1382.45	-1345.72	27.7125			160.657	203.841
-160.59	-4.12354	8.49814		-219.582	360.402	637.334	112.205			734.666	462.376
-483.754	-409.711	-94.6048		691.601	1034.41	1108.32	133.163			1506.91	563.866
-22.342	-159.928	-10.3531		547.01	-535.098	-51.5224	15.9619			977.723	593.007
-211.909	-94.5337	-136.982		-235.083	-1030.5	-694.544	51.3023			523.917	272.872
-151.327	72.5041	5.63045		331.953	-32.0194	1202.78	113.19			637.186	433.893
-16.8104	-164.988	-1.06658		1351.34	1230.66	-1145.72	134.68			163.321	163.321
-533.733	211.533	10.3284		-1255.8	-434.33	1129.55	61.7658			251.929	354.644
-19.5827	-159.798	-7.53409		-54.437	-1058.35	-860.436	113.411			168.947	168.947
-29.3171	-161.13	4.29227		-796.289	-168.911	334.66	81.1455			447.203	160.951
129.644	493.735	-144.738		-1022.7	459.882	40.4153	143.941			1034.9	183.795
-153.009	62.5237	5.345		-601.769	-608.982	550.913	124.556			542.114	86.8868
-145.441	79.5694	8.90236		110.477	-1206.22	-1303.4	91.0537			291.675	454.531
74.7995	346.616	267.706		1173.98	27.0219	23.1757	129.549			161.179	68.597
-106.722	130.682	-3.04429		516.563	1189.31	-957.415	19.6939			614.815	293.107
-175.677	15.0657	16.2877		-1197.2	7.0825	1321.93	64.5868			164.071	164.071
48.9258	-19.1801	-503.371		-523.627	952.624	311.441	62.4912			619.491	279.566
-25.8084	465.102	40.9463		-719.074	-622.074	478.177	134.349			164.943	164.943
754.075	-208.188	-395.197		-1195.83	1274	-1212.28	122.633			2925.35	335.977
-167.511	31.6457	2.9503		-318.68	595.918	914.849	120.78			343.908	343.908
544.746	778.602	293.284		-717.072	-1188.77	1372.96	70.3468			525.618	214.105
197.435	-254.547	98.9069		-545.377	-390.815	1035.45	81.9857			162.927	162.927
264.304	-153.336	548.529		-1051.66	451.348	213.797	22.0774			724.462	494.634
-34.0245	-155.832	-13.3386		334.336	1384.16	216.703	59.7727			1264.6	268.817
88.042	-215.714	33.7533		908.82	-1137.28	-1316.57	133.711			162.073	162.073
281.299	-571.634	-466.359		1163.18	-101.402	-1240.99	135.417			185.58	185.58
131.704	77.5462	-12.5259		-1299.45	588.474	1364.18	25.2891			1344.34	462.283
95.068	467.9	90.3064		-989.05	1010.68	766.615	95.0941			620.211	526.923
-135.584	90.3511	25.4118		56.9647	113.493	292.32	103.194			602.004	159.435
-167.049	-277.708	-183.131		1302.45	1280.38	519.043	98.7567			165.446	165.446
281.015	284.568	-284.747		541.007	87.9757	-4.26725	146.758			1832.22	233.237
424.328	-99.7063	-58.1718		119.176	276.212	1150.41	18.6733			166.164	166.164
475.842	-361.988	271.944		-456.641	-1052.82	-805.612	65.3625			159.431	159.431
-33.1177	-155.913	24.1057		-500.382	-1072.99	-1109.72	116.93			941.482	540.248
-160.826	50.5113	5.12223		-734.351	1223	-772.544	64.0424			2362.02	667.664
-160.847	39.3192	-2.33093		1175.61	765.777	190.434	117.189			426.519	295.549
-159.903	-4.28707	18.1787		303.931	-264.854	708.264	23.0906			310.139	41.1536
-107.691	126.211	22.094		844.403	-1152.06	-289.031	109.526			162.008	162.008
-36.7474	-155.729	-2.21344		1254.31	567.243	-624.183	30.7538			336.944	166.047
-348.52	102.128	-109.665		-704.682	1010.91	-1113.11	140.004			954.067	739.082
462.448	-541.928	181.262		-851.618	832.328	278.441	16.8803			169.568	169.965
-101.149	319.126	340.125		-1186.96	545.371	682.323	113.492			3469.57	649.646
442.673	224.165	107.899		-601.279	766.234	-939.671	49.3046			1523.07	236.341
-750.619	725.51	314.263		1366.07	738.328	959.011	132.512			806.906	329.4
-376.387	109.828	-92.5386		-491.662	-1261.17	-944.066	114.315			344.684	67.8347
39.0844	137.756	2.04991		-1104.71	-361.617	230.358	78.8881			451.525	65.2882
479.477	58.814	300.752		817.11	-806.135	729.369	140.119			169.893	114.802
38.2856	-232.903	217.78		-289.843	1216.39	-653.511	127.458			160.637	160.637
-161.611	34.5662	5.77025		-1106.76	349.275	1362.6	16.6223			1055.57	849.168
-118.671	-89.8913	-19.9639		934.208	300.744	1083.21	145.188			170.45	170.45
-157.962	27.3727	-7.46594		312.75	538.867	1363.56	55.7802			234.932	588.162
-216.833	165.14	-124.451		119.903	223.5	-1196.52	130.382			524.526	178.113
258.844	-350.203	-14.4938		980.505	1028.98	-901.215	53.7334			216.535	118.848
-47.9931	-161.56	9.61537		1392.7	971.348	-986.857	88.2071			167.918	67.1699
256.267	492.333	185.114		-1371.3	-662.705	1089.34	96.5168			811.801	559.74
-142.221	96.6667	21.1174		843.077	-221.637	-1073.58	73.2553			1023.69	630.605
-120.177	109.53	17.9928		46.3121	650.595	-1348.96	108.173			796.657	245.742
-142.995	74.929	12.6293		1379.68	510.898	538.222	59.7506			353.013	353.013
-262.269	-285.433	-39.3601		472.905	97.3851	908.643	59.5329			836.819	335.498
-155.702	70.2112	5.64664		-293.877	805.182	-1211.88	110.788			970.146	85.949
78.2151	-226.066	-95.1851		-308.634	-242.89	957.82	122.641			115.112	715.791
-230.95	-361.55	-148.588		-1221.42	1184.72	671.786	151.242			786.728	244.164
-156.641	51.12	6.8349		837.469	-645.914	-1073.64	146.852			873.621	410.197
286.397	-453.529	-308.369		-298.636	-174.473	-1046.25	106.015			164.373	164.373
286.504	-77.074	-67.743		596.408	-1200.91	-1064.27	38.6839			1177.89	242.749
-3.47988	-161.503	25.3691		-634.735	222.655	-994.19	25.9246			1005.56	627.969
-232.807	-303.002	488.009		1392.35	208.142	-392.888	76.9734			630.458	530.699
-157.986	28.6472	3.26347		-300.508	-521.758	-1159.34	122.097			642.198	168.733
-162.943	30.9338	6.439		-171.327	994.051	972.319	136.938			1069.04	444.784
213.336	-170.468	225.916		851.794	-853.918	1223.1	143.567			217.199	267.151
-256.848	-383.559	-275.624		1211.78	475.106	1032.7	149.075			1440.18	694.587
-48.1177	-157.949	0.39837		-1163.55	575.017	-1305.22	17.6035			461.23	270.025
309.24	-415.66	-40.4588		-1171.59	-1162.45	-554.509	142.578			2260.77	482.187
154.127	-67.4718	4.73362		-136.365	-505.945	-543.262	121.567			165.729	165.729
65.5992	-255.997	91.5091		-874.772	673.01	-1164.96	20.109			169.763	169.763
550.46	-289.639	16.3855		-1230.01	-594.171	-706.523	29.3079			2066.06	278.472
-163.788	18.9159	16.948		-827.26	139.996	-800.402	62.2271			330.312	183.706
-13.9977	-218.783	258.907		340.553	-842.156	-249.085	143.513			3058.83	552.83
-909.81	-73.8396	239.177		531.535	-138.695	739.662	96.9409			349.45	484.194
-364.748	133.427	-386.125		953.246	46.8592	-921.834	106.637			285.022	65.8851
-150.858	86.4614	1.80304		-938.85	-988.22	-960.507	126.345			168.762	168.762
-144.784	68.4688	7.70571		191.028	-431.05	1197.68	90.6184			221.348	443.044
107.855	242.254	-146.922		-1206.86	366.197	96.2982	20.2378			890.351	67.7155
-46.5588	-170.305	-1.84483		25.3123	950.927	79.1525	91.7678			2802.33	578.086
-142.033	28.7228	-317.298		-724.371	-172.695	468.054	94.6625			2600.17	987.816
65.1485	-572.232	-67.772		-613.84	551.152	-718.845	146.711			814.511	702.692
-161.309	38.1944	-3.08253		-516.813	-778.333	614.908	130.799			210.472	210.472
-161.394	19.4195	8.49582		-678.984	965.568	-500.522	28.0165			577.299	577.299
236.366	174.856	-97.0978		964.365	823.909	-279.593	131.881			599.425	162.42
97.3374	410.149	-401.438		-866.551	-1136.7	-1119.78	44.8024			165.932	177.611
-147.454	99.9324	12.2544		1099.86	-532.783	1267.76	74.7446			167.894	167.894
-407.154	78.7847	-29.564		974.024	-150.276	1292.97	119.058			456.164	279.315
-157.854	55.7895	-6.22467		-761.054	-144.628	578.743	37.9092			165.963	165.963
-25.7035	159.726	-102.521		801.655	-912.571	795.15	91.6321			236.981	373.561
-387.374	-83.6151	-173.085		60.4694	-780.581	79.5396	50.5474			541.679	167.018
442.94	239.775	-19.3579		-453.786	180.888	1189.14	75.6804			445.654	106.691
-158.868	35.2643	21.1706		296.182	-737.445	-89.7635	21.6117			287.132	287.132
-291.458	-299.35	-404.529		375.051	98.6546	346.415	143.205			170.594	170.594
108.631	32.4467	-373.258		-883.95	-660.285	538.859	142.756			166.537	166.537
-50.0933	-159.67	5.90589		1330.45	-354.944	-1156.57	36.6227			164.373	164.373
132.165	252.502	-146.865		1275.69	1043.43	834.33	149.625			2075.46	508.135
337.498	225.219	-9.44888		-765.478	-803.893	-626.7	76.3838			165.154	165.154
-158.274	10.6861	31.2671		-1010.49	644.048	629.562	51.4959			361.207	409.173
232.423	-310	527.846		63.6407	-102.929	957.075	134.555			163.345	163.345
-73.8693	613.774	-676.186		-980.084	-798.24	-223.042	14.2503			869.718	278.907
210.133	-296.858	-72.3786		292.053	-934.449	162.19	32.0016			160.993	160.993
-39.1142	-162.192	-2.31981		1050.22	726.089	-974.309	75.1165			313.792	313.792
-44.1792	-156.784	1.0254		-255.844	804.859	-739.679	59.7101			164.824	676.572
-160.051	-0.36323	26.7715		878.612	-15.1536	1374.69	110.126			231.459	172.999
-12.2504	-159.41	-20.078		790.342	-627.029	-615.623	40.6602			976.413	561.092
-193.635	-269.298	-106.917		1381.45	-806.15	-962.146	55.619			165.034	165.034
-129.799	93.8905	22.2288		586.808	1054.74	-37.3485	92.8944			624.197	221.279
-217.364	376.85	28.6286		-889.362	296.659	-505.684	149.029			338.676	417.752
259.577	225.785	244.638		808.748	197.789	-294.085	63.2966			898.116	220.108
-142.438	90.7677	7.59951		-333.871	-1218.11	-764.53	90.9117			163.95	163.95
-64.9495	-157.777	3.75861		994.623	623.53	-1317.58	124.957			655.096	707.58
108.582	-42.9453	-0.38407		-1344.87	-1245.12	-679.015	37.4464			170.785	83.4881
-147.811	67.3143	13.4664		926.106	-1063.86	-1094.2	130.643			299.315	208.581
-475.979	-127.413	247.311		-689.913	-259.825	673.498	67.8589			167.59	167.59
-15.085	-170.91	-15.8182		-619.476	294.482	143.081	49.9821			317.885	374.207
-90.9786	261.042	144.069		-1155.91	90.0285	255.084	38.0638			169.023	169.023
3.20556	-165.659	10.881		-106.747	-489.758	-16.8313	140.07			170.467	302.96
-84.9558	-144.582	-5.8544		-398.016	984.642	1113.4	82.8589			596.95	364.373
276.652	262.058	-333.783		-1020.54	-1190.08	-739.062	62.8493			291.339	291.339
-200.384	-459.773	-98.8473		274.794	-370.17	-50.2868	18.2739			618.317	226.043
-161.1	36.6998	6.1888		162.125	-880.322	-1293.97	15.3016			961.542	152.351
119.61	85.8807	-270.223		-1224.71	-1144.99	-214.834	101.517			160.406	160.406
-148.179	59.9	8.16516		-416.127	-782.445	-916.239	92.4804			844.593	272.362
-157.836	35.2501	5.84551		1057.85	173.216	1028.91	116.831			1272.86	454.538
339.104	130.557	-48.7814		999.638	142.011	1064.65	33.2984			169.165	111.342
-150.941	72.56	7.01473		-1229.48	363.004	408.14	22.0868			1299.91	367.174
-324.748	53.609	244.202		229.429	-1383.33	316.847	81.6242			1007.33	383.42
-57.1681	-148.09	-20.583		-1317.84	1157.93	964.165	124.718			2206.29	312.54
-28.4064	-157.336	7.55452		1256.62	-1106.84	1193.82	67.479			604.873	430.122
251.131	-78.2754	66.5259		1178.73	-151.742	-993.624	116.359			161.426	161.426
-23.7753	-161.768	-5.70286		170.553	-1147.4	1325.38	40.7725			512.247	310.241
127.739	-22.7145	-12.9774		25.8269	1158.52	-279.593	44.8714			171.028	171.028
213.647	53.9765	-23.7278		1243.92	697.683	89.1017	53.3073			395.712	133.235
-134.706	97.7591	14.2604		-809.189	1283.26	-1123.45	52.8792			160.768	160.768
-31.3586	-164.548	-9.12297		-40.6842	-1303.98	-904.308	53.8819			318.638	689.662
-57.4191	-152.555	12.0248		-548.244	-1344.88	-897.647	151.416			160.44	160.44
276.117	347.392	260.338		883.928	1351.75	1224.4	38.111			362.193	362.859
-28.4881	-162.476	13.0742		-1380.97	-267.995	-1228.93	130.455			164.284	164.284
348.897	-578.753	228.769		-323.476	-1235.42	1153.86	119.946			717.767	528.175
279.593	-205.454	491.828		-597.623	994.622	-1363.72	102.735			1434.28	241.115
187.458	481.713	332.6		-1175.98	-1276.02	1351.84	140.446			166.663	358.897
-62.9697	1074.64	-482.454		636.447	-289.711	-489.416	135.548			474.352	283.756
-237.994	-362.355	364.649		35.6303	-354.933	1041.4	71.5264			672.219	509.06
-44.8763	-154.997	-12.9102		1234.81	1129.43	-781.71	115.012			1619.77	465.228
-24.5736	-161.831	-19.5861		741.713	1136.97	-563.039	138.316			1095.87	329.998
-33.3962	-159.449	9.58846		-348.358	457.406	-658.254	138.253			1158.21	552.864
-257.876	-54.5791	-84.8442		-882.145	43.0733	-1330.03	61.7846			162.253	162.253
-758.53	314.827	-106.764		-63.9872	-35.9562	-820.67	53.2572			160.9	160.9
-77.9156	-74.7163	-22.0983		22.9304	-104.935	-735.857	111.598			640.192	476.644
-50.411	-152.062	-17.7594		-1062.66	-1173.8	-856.473	144.041			1040.95	284.035
-35.7459	-164.767	9.78689		-850.298	1194.24	-811.467	72.9921			931.942	205.36
301.256	393.798	-28.8337		778.555	-1359.34	389.495	126.751			166.719	166.719
496.235	507.481	-87.1539		-944.127	484.719	678.807	139.199			171.897	171.897
-162.259	11.5849	15.165		-653.219	1262.43	-175.809	128.649			165.014	315.302
-40.0838	-165.464	-20.5025		-847.474	-1040.85	-669.069	18.0248			162.696	162.696
107.928	-6.90149	-246.054		-863.693	-976.232	-838.642	116.628			291.993	130.401
-133.328	93.1358	11.7251		-2.51644	-737.592	328.462	99.1004			1304.25	252.502
275.907	279.753	66.7677		-1052.03	473.423	516.531	143.835			1118.76	607.356
122.337	-79.0252	-36.5862		155.343	289.097	-1317.47	65.0261			945.289	825.477
-116.858	106.131	31.2736		1353.62	1057.42	118.768	129.969			1638.09	479.377
-206.05	-35.4764	-107.693		1074.16	-58.262	645.275	24.5816			312.885	23.5548
78.7571	496.67	-374.304		931.197	-1371.15	-1296.7	84.0463			2010.74	459.562
-380.445	-166.319	-110.762		-599.072	-490.834	-336.114	20.0283			166.044	166.044
-155.205	-252.508	245.729		-706.941	878.029	-705.858	130.692			161.626	161.626
-58.7788	-150.772	-5.59302		-1256.05	-369.938	1127.95	153.02			164.477	164.477
170.991	-64.4296	34.3149		-624.989	-677.81	-1396.54	41.3984			108.87	410.948
52.7213	220.01	19.4687		990.551	-1241.69	-350.746	56.8999			1440.98	912.691
-158.501	64.002	-1.14867		1228.74	587.515	-1366.38	50.9949			341.717	320.037
-43.7323	-163.655	-0.20434		-678.011	281.489	1129.67	145.718			718.339	398.037
321.661	-463.409	-172.259		228.319	148.424	-935.705	91.3411			165.764	165.764
260.399	-26.2792	-126.891		1086.96	337.991	1291.18	151.342			163.241	163.241
-170.001	-524.035	551.44		-192.376	-739.744	-766.837	48.404			162.003	162.003
193.545	57.9789	44.1598		1302.71	-39.1339	-811.143	69.6985			166.873	166.873
-155.974	50.2226	17.2706		851.305	517.971	1364.01	41.6943			765.524	593.782
381.116	-340.696	-102.969		-1253.52	-141.757	877.087	97.4638			168.81	168.81
-170.085	-446.586	-168.869		-924.543	252.509	-842.944	14.031			166.592	339.553
18.2903	-158.898	8.3288		-240.865	-273.109	-151.838	15.6148			371.852	392.786
-51.518	-154.696	-2.01559		1143.15	291.93	-497.545	145.752			172.649	172.649
-504.261	-22.9091	-134.949		-153.767	736.154	527.404	65.6957			167.929	285.686
-156.621	46.7225	2.37874		-39.2927	-233.162	42.0177	67.134			1376.36	174.711
154.205	475.404	322.534		946.538	17.6463	249.258	56.1255			949.809	535.718
-10.247	-163.841	9.4104		-1145.52	547.163	-268.737	125.543			170.208	170.208
-26.3858	-158.422	13.1475		-33.9111	-23.703	1390.49	56.6602			678.915	425.411
18.8809	-111.739	8.73584		-979.717	19.3053	-373.419	87.3195			164.647	164.647
-55.716	-164.14	2.00679		-1243.92	143.018	-289.594	16.5267			296.652	296.652
-141.991	74.5381	7.85667		-14.5534	-587.653	291.562	101.183			160.795	160.795
394.888	-137.913	217.89		-6.8193	391.257	1081.1	65.9248			390.797	382.849
-377.488	-265.801	-243.752		-1317.99	-1300.85	65.6421	101.35			424.114	424.114
-149.084	66.4786	14.7221		1395.85	-431.025	723.863	24.1932			668.009	363.912
-116.594	309.887	206		681.244	-91.7762	649.551	146.037			161.413	426.436
1.1637	-20.7299	15.1013		-750.316	-1279.34	-116.449	103.721			160.532	160.532
78.2367	121.524	-494.621		927.815	1110.29	601.721	43.669			801.412	306.804
198.86	-44.0114	10.4824		-575.524	1307.25	-400.977	69.6386			994.539	520.003
-190.415	-184.375	-82.992		988.443	1109.92	1135.19	94.6289			167.336	167.336
693.52	166.689	-242.275		-1134.71	-903.462	-696.006	121.19			170.341	170.341
-153.39	-109.759	722.873		853.648	-1021.3	858.486	145.822			1060.54	527.257
-158.499	20.9505	17.1282		794.459	-262.375	-400.32	87.0626			838.27	380.871
-356.381	-193.66	-367.02		-938.696	-919.134	-913.63	26.6405			168.12	168.12
270.945	-204.916	132.684		-365.919	-621.504	577.914	116.314			457.474	285.679
262.102	-479.247	-255.119		-1111.39	1258.53	-782.415	112.721			1087.6	783.624
-238.936	39.9378	23.9759		-573.1	885.083	-203.076	124.765			260.528	242.488
324.362	-100.678	138.657		-801.115	841.928	-163.098	14.431			2423.76	486.143
-141.088	78.661	-4.7955		731.936	1333.18	-178.442	93.104			159.17	159.17
438.674	504.365	-26.7543		782.824	912.648	49.7504	96.932			2105.06	302.754
-158.93	23.9521	16.208		871.639	609.923	-165.042	132.756			166.117	299.855
-41.0873	-155.411	-4.06388		-1390.39	338.284	633.334	119.702			1916.84	399.001
-235.759	-277.126	193.267		242.72	263.144	1352.09	24.2621			647.26	565.389
-23.5692	-163.06	-29.6644		52.7755	345.485	59.495	39.8629			168.383	168.383
-229.628	-117.911	-198.24		924.792	327.757	728.414	26.1106			1559.31	326.451
-16.0101	-162.084	10.0282		-88.6854	-1215.52	-397.017	23.0593			163.485	163.485
-141.052	87.9677	14.3689		-701.376	-951.08	673.094	65.6851			170.803	156.246
259.055	-52.2725	132.915		979.784	89.277	1019.03	153.502			193.049	241.02
-32.6282	-159.079	7.09436		-334.886	851.522	683.426	149.782			862.828	662.646
135.192	274.534	-24.8274		-546.095	-977.874	948.654	40.0782			645.553	450.083
149.195	-331.83	-209.004		-1399.63	-264.356	1280.19	57.3463			571.364	195.454
246.758	-84.5731	-94.4057		1393.18	-1335.57	699.466	51.4324			582.858	634.858
-157.469	35.2193	19.3357		461.759	-328.204	-540.099	101.124			1600.72	233.486
684.009	95.1249	-215.195		969.852	-1168.43	34.3143	76.4114			522.522	251.858
188.798	-59.0843	-0.88743		-891.71	-921.844	-146.857	37.4744			849.618	282.782
-133.898	91.6825	27.1218		471.726	924.875	-463.17	114.019			966.808	325.128
-16.9426	-166.967	-7.18939		-28.4827	1367.42	787.424	66.4159			466.285	466.285
-688.088	27.3579	-49.8272		-74.198	613.389	1038.23	97.0284			264.767	333.006
-559.382	252.557	139.705		1179.97	857.38	518.785	43.6015			464.477	461.547
-390.967	230.065	-288.703		-657.142	1005.3	1214.33	16.3402			362.688	430.576
246.891	-3.89845	-28.6746		664.518	-1398.89	-192.775	113.456			159.421	679.937
246.944	28.9735	-119.162		-768.292	1270.14	565.773	136.741			613.918	632.347
209.768	192.613	236.709		-395.603	-682.764	1005.24	92.6963			165.461	165.461
56.9216	51.9197	-13.7321		-1313.89	-455.297	-717.44	15.2821			159.97	264.496
83.2606	220.671	-101.638		-1106.75	-1041.74	1141.35	124.845			754.796	452.569
-44.4403	-154.251	14.847		1256.74	-294.294	-503.347	17.0206			255.861	255.861
-260.107	-125.193	129.012		-772.817	765.411	-584.969	76.3058			4523.76	432.987
-32.2459	-167.092	-7.37289		630.752	-1098.46	-1290.65	48.3006			875.199	204.938
-18.3454	-162.698	19.1179		663.748	-128.971	64.28	114.587			328.323	351.832
869.974	-390.294	19.5863		-1305.22	591.845	-899.514	62.0562			594.076	324.401
479.07	-285.74	284.474		-806.218	-848.409	-345.769	70.1248			1916.56	231.766
-194.547	-167.333	-247.461		-159.171	-1306.09	937.329	56.2668			501.701	345.099
-159.416	14.7445	19.1492		54.9885	-1142.65	137.307	61.7862			1161.37	880.753
-159.585	33.2046	-1.17615		-1152.46	316.355	1032.51	66.9857			1328.97	257.021
-27.6287	-157.626	31.7806		-31.5766	1011.34	-304.345	153.732			856.918	580.865
288.325	240.294	-139.412		688.819	405.366	1202.32	61.829			169.331	169.331
256.162	145.453	-32.0185		-1096.83	1377.53	495.85	92.381			201.661	330.138
-149.505	63.4704	21.0228		-65.9686	847.883	49.5378	152.171			348.35	344.89
166.806	230.372	-58.1441		-954.514	-162.087	-706.53	131.447			1085.37	534.337
-114.953	110.134	25.2505		-244.182	-33.2208	150.672	129.568			612.743	200.455
-577.088	20.6494	203.455		710.569	618.736	-236.612	138.719			607.77	460.311
65.5306	52.1885	-359.096		1312.08	-738.484	204.147	14.7216			966.302	270.519
-303.302	-10.4966	-154.532		-207.684	1194.24	38.6871	145.716			578.524	368.188
-222.325	-363.939	-107.582		-825.655	535.073	1155.13	19.8667			341.289	544.561
499.065	522.345	-62.3332		929.922	-562.027	707.776	145.18			358.265	358.265
260.702	-155.37	-43.7703		-198.592	763.69	-966.199	23.5464			159.566	159.566
161.805	-171.575	-13.7125		-1349.45	762.934	-740.515	136.863			283.23	650.031
-112.458	-369.327	729.818		384.135	335.499	-1079.6	124.666			573.571	57.9101
-162.363	60.1145	2.44468		392.39	1179.79	511.856	68.6274			161.466	161.466
35.6978	-59.5343	-2.92296		1204.31	748.431	964.527	79.7619			165.545	165.545
-18.2198	-164.395	5.6834		-816.704	-844.844	149.481	43.8371			1402.66	107.329
8.11242	-167.587	20.7234		66.8468	654.415	-754.99	88.3729			1753.07	342.831
-22.6472	-162.05	17.7367		1103.53	8.52047	804.019	16.0282			738.494	659.862
-164.905	21.0587	8.09869		-887.981	-1384.38	378.995	134.262			794.362	644.138
-115.395	131.644	2.77732		721.981	-1130.98	1135.33	67.7362			1650.71	625.303
-509.138	477.898	-111.657		933.878	287.832	184.33	45.5821			841.621	492.145
10.2447	-162.935	23.166		-70.5616	293.435	1129.25	86.7064			213.199	213.199
303.593	338.256	437.436		666.172	315.006	-718.729	53.9281			1681.76	329.886
-31.6818	-157.306	9.36047		-1388.91	425.584	593.933	85.5982			730.841	395.723
-18.1125	-68.1923	-1.14101		128.555	-1133.68	764.012	33.5206			172.171	421.358
-100.283	262.828	216		176.495	420.299	-592.779	116.909			329.15	520.543
-172.879	361.448	46.2863		-884.686	699.859	118.903	130.996			762.304	30.9292
-185.234	-196.276	-215.216		-871.9	-540.079	-109.854	39.0741			309.502	458.459
205.767	106.939	-232.417		-1359.54	-233.392	111.879	110.225			2086.92	502.178
-366.254	-549.911	-137.84		-690.847	-849.674	-472.436	85.6469			430.361	197.681
-152.437	98.8318	-20.1131		-17.2182	1257.58	-329.142	96.2439			773.234	547.659
-150.834	61.0388	2.05023		-1075.83	138.417	-398.782	120.04			169.756	169.756
-155.458	50.5389	8.19617		1277.77	239.604	684.879	118.23			2232.06	845.269
-148.999	77.9519	2.0742		122.737	997.022	-116.01	114.098			207.771	207.771
2.96649	409.919	547.54		1247.76	-283.512	943.272	40.2323			164.623	164.623
16.22	203.535	-2.22757		-1133.42	-845.522	-797.221	91.7881			374.418	136.809
254.24	231.83	176.484		1199.77	304.766	-210.075	119.542			666.48	291.119
-59.1141	434.141	-259.051		88.8681	-1371.19	-1320.12	22.8651			729.266	536.736
-122.118	109.928	26.8967		-125.923	536.208	-1392.46	98.6838			156.093	156.093
-4.32709	-162.332	8.46945		1001.35	-350.62	860.149	27.3029			245.412	208.71
311.563	-194.67	569.094		1385.04	-650.027	-892.618	18.9847			1008.24	723.812
-140.696	75.5635	24.6667		519.545	1172.62	-776.42	18.8778			360.063	360.063
-86.0839	-24.1889	373.282		239.93	667.315	81.8878	91.8156			594.847	113.743
571.393	-603.11	422.055		-20.8536	367.638	1128.43	77.534			160.839	160.839
464.347	-427.51	80.6936		660.313	1200.5	-1308.26	85.1916			168.39	168.39
-35.2146	-157.807	11.0862		739.624	1037.18	1395.53	28.3348			159.91	142.625
698.589	-292.351	145.763		-318.691	781.531	308.204	118.036			967.166	455.702
102.048	-343.25	-214.354		-940.525	468.263	693.413	59.7441			198.053	201.039
523.761	34.6154	284.786		466.065	1239.25	195.18	35.7408			205.652	292.766
-152.375	67.6769	7.25861		962.513	-719.455	-1237.71	73.722			1172.59	534.795
-14.3231	-162.721	-1.54953		-821.436	883.628	-1129.37	14.5005			642.977	723.874
-2.50097	233.253	-180.581		1245.26	395.118	-350.928	65.2637			758.656	716.141
-339.468	-285.4	599.75		398.507	943.157	-214.368	147.223			160.838	160.838
-289.556	103.024	142.374		506.296	761.581	843.102	93.6644			165.682	199.657
190.116	-107.941	-108.392		-614.167	-621.283	256.031	30.4313			165.591	165.591
361.658	-184.201	-50.53		-343.443	39.8547	-1294.73	101.859			116.146	116.146
7.12986	-166.138	17.2391		-1030.41	-414.845	395.389	132.229			682.53	118.828
-183.326	412.336	-129.425		291.063	-1339.62	1315.98	110.197			937.776	166.62
-137.486	-390.896	-219.476		-1155.48	-66.0422	954.448	77.9459			160.25	160.25
458.524	-48.1043	-141.67		-55.8687	-1244.29	-470.311	67.1703			894.696	199.315
207.406	-558.393	-242.517		481.796	1088.89	1312.49	151.008			714.531	649.45
-469.039	45.7603	33.9943		-919.655	-223.947	-240.966	123.317			169.07	637.853
-228.407	135.804	29.4123		882.574	-967.393	419.681	32.6857			287.423	287.423
-135.421	109.844	10.7601		-687.459	-1398.25	347.803	140.535			174.419	174.419
-359.587	352.637	236.241		350.738	74.8148	-907.718	79.5722			286.11	221.738
-168.55	-251.175	-433.117		857.319	-658.218	539.772	95.0381			244.04	244.04
-41.8792	-154.863	5.19334		-308.685	1023.72	1243.89	70.7945			226.746	692.028
77.111	-404.493	-196.852		-953	-630.693	-516.582	82.6362			161.671	103.116
-22.3179	-160.416	26.9696		-1384.87	-1345.05	215.312	29.9926			535.951	348.624
208.054	-190.583	280.997		579.959	1134.91	236.232	43.4963			441.336	489.16
-158.181	38.654	-4.65062		393.067	505.711	235.555	80.2491			1009.52	365.277
134.113	74.0969	-6.20216		-925.289	847.821	-120.812	137.869			162.625	162.625
3.46754	-161.04	2.78852		220.859	-696.915	-720.45	119.026			166.034	166.034
-357.221	286.054	329.525		-310.75	-770.142	1354.19	34.5328			335.327	126.041
-47.3625	-153.699	5.30029		-167.449	-79.7905	875.501	109.36			166.172	166.172
78.0201	-185.147	203.152		658.629	548.897	-1366.09	138.455			2439.84	520.059
165.834	391.922	124.185		-660.93	552.709	-802.238	69.6368			165.043	165.043
-480.097	487.388	411.662		-728.121	389.949	1356.59	124.337			164.073	164.073
-435.063	-204.377	232.385		375.178	-1377.14	476.255	117.097			2118.91	440.152
-28.7727	-159.653	8.02967		-70.4345	96.765	-703.885	87.8153			317.645	443.696
20.3066	-30.8755	8.79783		545.636	568.647	1286.72	60.7975			164.605	164.605
-154.982	-81.288	-136.624		-1138.68	293.665	-1292.18	116.468			1965.15	331.819
23.0065	-352.527	-176.504		-516.133	1002.29	-961.525	132.731			162.071	162.071
-7.00885	555.507	-9.13356		480.851	-64.7043	-594.729	28.7265			106.889	485.806
-98.4882	-146.376	-163.763		13.1122	-1194.01	1387.52	74.2949			395.44	395.44
29.6598	63.9606	5.20625		-522.82	-78.8233	-1018.76	65.8875			422.138	259.758
82.7523	377.72	-11.099		1082.35	-10.6232	-1175.65	36.1355			795.71	442.715
-155.548	67.7248	11.8369		586.065	444.915	-1162.12	77.6497			248.534	248.534
-37.6096	-157.555	-11.2087		-1151.1	624.235	-164.617	39.2869			794.251	457.364
-153.044	50.3999	7.51347		1031.46	-166.988	200.763	83.1531			330.099	573.635
-26.4625	-158.73	-5.27536		-975.981	405.946	39.2336	97.6921			857.169	582.906
-407.092	-794.421	-385.559		1024.85	-607.792	523.29	134.111			1082.32	197.513
106.497	510.918	536.692		-498.152	-224.689	-520.577	70.5044			328.625	328.625
276.252	186.697	165.539		-1077.32	-273.327	-594.677	76.4909			166.358	166.358
-142.202	-170.165	-95.2957		-794.125	-1007.07	-239.335	129.348			923.026	429.2
384.094	61.1091	-125.631		1056.99	778.042	-202.875	138.767			194.032	194.032
-411.065	-102.5	596.448		859.255	617.088	295.349	72.8718			959.403	649.316
-207.485	-495.113	11.0921		-922.672	1040.47	509.351	47.3747			1354.66	169.58
341.879	-61.8019	122.698		880.059	585.495	1287.69	69.6878			1160.14	458.005
-521.95	33.761	523.404		-738.93	1398.41	585.1	61.6996			164.904	161.099
-138.495	88.7011	15.7294		1039.09	-913.604	-307.466	55.9389			164.02	164.02
-150.512	58.999	5.94376		-252.437	1251.5	1244.57	76.7668			253.476	509.272
-155.142	55.2078	18.895		-1343.72	1073.4	148.676	72.8448			347.151	279.813
377.707	-99.3337	143.321		23.8926	1231	-916.095	18.8794			2824.38	484.617
127.539	371.615	-365.241		-1274.23	531.391	875.605	109.51			3169.3	165.904
-50.7012	-155.642	-10.7944		-1395.58	-794.566	-715.518	96.3245			2550.26	362.988
244.421	249.97	-62.2318		-996.818	262.45	-1196.61	21.6156			649.879	658.475
144.245	-40.0847	308.237		-1215.27	-1209.04	846.549	142.257			164.798	164.798
3.35982	-161.969	13.677		1332.17	-1019.29	1059.17	48.9913			161.225	161.225
-68.3028	-149.611	-27.4545		-449.36	-1250.52	-419.98	53.0724			307.846	184.644
-150.725	71.3525	14.2364		-1301.25	345.013	950.269	43.1092			162.637	176.258
-122.535	275.83	18.7845		680.28	-966.004	-536.942	80.8115			166.936	166.936
328.1	178.154	295.153		1101.94	864.927	698.874	109.956			899.44	244.972
-17.6376	-158.603	13.7602		1338.73	-1381.58	-463.228	105.655			454.712	284.936
-58.3928	-153.568	-5.71305		-576.365	-655.342	-844.061	106.494			451.44	501.812
237.764	-404.39	-83.8708		-264.705	-1079.44	235.062	55.7185			725.405	598.845
-144.96	82.4716	10.707		500.964	-1385.01	-429.473	86.5726			302.024	302.575
-152.103	64.1887	29.2076		-78.3819	-574.563	75.1273	83.0281			498.826	212.939
1.90193	-170.287	24.0841		609.296	948.575	-1360.03	126.523			737.53	275.114
120.28	247.414	-142.741		-540.799	-1237.92	-425.806	73.5329			712.374	183.881
-40.2625	-167.161	-308.214		-1102.1	274.069	882.094	113.241			161.23	107.646
-61.9917	316.969	144.474		-421.392	859.727	-220.15	52.756			1848.97	121.569
-18.236	-159.895	-2.53669		855.808	-1178.46	-1211.79	113.605			703.77	479.461
-393.459	-165.836	216.866		1181.7	-1119.99	395.791	16.9487			161.427	489.541
7.00963	151.958	27.6013		133.367	1190.62	380.225	65.0676			731.988	411.802
-18.0272	-161.924	-7.4903		-1372	-1372.71	1381.57	74.1393			160.907	160.907
-40.629	-531.175	119.312		-861.82	1190.05	1004.03	123.225			292.612	470.652
126.408	-155.47	133.766		236.244	-343.516	-506.248	141.937			202.535	255.923
359.061	55.9354	607.915		1176.67	165.098	-777.842	76.9397			527.487	128.347
608.345	-116.218	-147.928		-889.899	-229.561	1005.43	137.586			162.23	77.0153
541.418	-232.111	369.747		1070.51	612.375	817.319	56.548			1107	277.832
-20.0652	-168.696	10.6131		1181.05	697.03	1240.75	14.2966			167.609	167.609
331.374	-106.024	232.966		-713.226	-1194.46	1009.56	104.164			161.176	161.176
-264.061	7.69036	39.5036		687.44	-773.793	-581.651	124.143			472.686	232.275
529.365	-593.487	468.038		1186.66	1395.73	-210.68	58.2974			845.871	463.207
-151.561	42.4467	31.0043		-577.481	-963.899	-927.269	149.649			348.318	348.318
-107.957	62.5325	27.4187		45.74	943.946	262.815	73.9019			165.55	165.55
-49.2069	-153.821	-14.1351		-383.681	-1131.03	-1057.15	60.619			742.342	546.421
-94.859	-135.282	-121.896		-247.436	-138.569	-1298.69	46.8553			161.942	303.218
306.57	19.0059	-583.385		1265.32	988.852	176.052	140.086			910.26	567.024
-56.4896	-151.299	-11.3308		-368.897	-575.18	1334.21	88.1732			238.136	605.259
-161.541	39.1485	12.2761		151.677	-346.978	1047.02	28.8575			341.625	333.705
-740.846	26.8751	-100.178		1164.02	-399.729	729.295	81.6222			163.431	163.431
-59.4303	-152.092	4.91338		310.716	1023.47	-857.992	67.4906			590.687	79.7103
-14.2937	-164.639	-16.6741		-1031.44	-3.32747	263.808	144.34			165.262	406.975
-54.7052	-158.834	3.01555		-161.223	-356.422	1000.45	19.9805			1104	357.757
-250.298	-521.924	77.8174		1339.08	-295.711	498.926	117.046			622.084	89.7358
303.531	232.26	-290.589		1326.25	-1223.46	-1169.77	136.934			165.734	165.734
-52.4866	-157.586	22.4502		-832.64	-19.7606	-876.499	121.318			241.327	241.327
41.5329	165.759	49.2483		496.515	488.045	-669.684	116.021			159.73	159.73
-154.861	61.0009	7.4483		-549.309	4.01649	943.224	49.5201			166.336	166.336
-71.1146	309.986	-217.401		391.149	1199.76	-252.98	152.178			747.178	379.313
-161.269	64.1012	20.2325		309.324	382.339	972.161	90.4299			391.388	116.792
226.091	256.894	-196.987		-706.567	-1206.84	-664.276	47.4815			992.042	106.732
-146.852	73.6158	12.6295		300.47	1279.78	202.827	37.6172			235.436	235.436
141.095	-710.199	92.5469		901.716	1193.13	1345.35	137.56			659.266	83.4375
-118.761	122.178	18.983		-1181.66	1397.87	-546.087	20.8913			995.645	362.798
156.314	-144.3	72.7903		523.122	-1138.28	1262.84	147.34			425.15	516.405
-63.3274	176.455	30.2135		-1025.63	48.5392	1391.5	145.99			159.217	159.217
-45.1735	-162.2	2.54822		-227.821	898.742	960.915	60.377			808.472	126.503
268.311	-465.944	-260.788		-117.436	825.024	1013.85	109.651			870.754	801.108
-603.746	-325.138	-204.912		-379.17	1345.19	776.882	33.5663			161.675	161.675
-11.5793	-164.671	11.0254		1343.27	557.655	442.511	32.0274			756.08	613.912
56.7982	621.508	-304.978		-593.564	883.618	637.584	106.157			817.688	447.919
-191.16	55.9334	-24.9793		774.11	-1341.32	-844.228	111.449			1018.78	122.295
-319.31	57.528	282.362		326.863	1301.55	-966.698	38.7089			1330.25	375.891
-156.284	36.7878	0.00316		1259.05	968.484	277.397	108.206			188.464	188.464
318.822	-37.5503	18.2335		-646.42	-495.308	-420.88	79.6786			167.411	167.411
-364.273	-429.767	-382.539		918.37	-213.512	733.739	92.3225			1774.93	647.558
-162.73	15.5988	6.15528		-1280.15	-1134.02	1030.63	56.3642			1233.73	329.842
-142.08	73.7998	22.9224		-872.108	-1176.14	1029.04	153.238			173.405	166.279
-109.614	258.674	196.022		804.924	1024.76	-343.309	80.904			260.166	531.604
72.4683	96.2945	-30.0914		-337.853	-433.823	-895.437	147.267			477.393	214.191
-57.9982	-153.212	2.54847		-574.727	-411.588	-1000.75	106.903			1968.77	339.058
-75.482	-51.6397	15.6355		-501.968	169.95	1296.38	98.448			2813.71	735.403
-4.06149	-159.483	29.7316		-84.811	-924.713	-750.034	33.1185			1243.46	501.318
92.1694	-69.2518	15.7915		-668.911	512.972	228.136	106.847			165.416	165.416
-8.68922	-160.05	13.6944		551.05	-1057.65	-1151.26	132.77			774.711	774.711
361.071	905.076	-305.292		-1185.44	1140.33	-392.649	139.734			175.999	157.852
728.534	401.959	-309.292		409.011	484.65	1396.18	76.5209			170.101	170.101
221.361	36.7916	288.943		-655.153	-498.912	-42.2509	113.734			1114.43	166.213
-42.0101	-159.218	12.2856		-347.807	866.412	-66.9544	140.902			1996.41	377.166
-156.346	57.0592	6.14904		-47.2005	922.3	-728.075	123.078			165.739	165.739
-227.397	-54.0855	-192.672		-502.474	-127.484	-520.326	47.5908			165.142	165.142
210.593	10.3652	-1.52568		-26.0846	-1097.75	406.441	136.831			962.269	597.515
217.699	77.4529	213.403		-581.935	-998.762	164.391	32.847			165.13	165.13
546.252	-255.512	-298.307		13.325	169.889	268.528	16.8045			2423.86	246.078
-285.609	-149.862	137.052		-659.05	626.511	-992.449	64.5606			244.559	244.559
-141.288	86.8797	14.0685		-346.823	-202.854	330.133	89.8756			160.869	160.869
-158.487	41.2891	1.81688		476.362	-218.529	1168.78	110.734			743.973	430.505
-270.867	268.913	-220.774		-1215.38	-321.424	-57.1594	128.897			221.365	221.365
-163.551	59.5601	6.40095		-665.721	-1232.64	205.489	102.966			163.054	211.466
-41.643	-159.104	-3.14992		-881.705	-1371.24	-1004.17	93.8259			506.601	425.595
-83.9159	192.553	163.944		992.594	869.837	-249.828	113.238			321.28	116.881
175.884	-503.122	-278.14		1144.14	-840.662	-900.793	40.5254			516.381	516.381
492.839	-115.658	314.749		570.82	1285.42	-209.307	75.1159			1563.71	433.938
-349.417	-139.773	-365.366		-97.0402	-923.444	975.649	139.778			1117.51	424.213
-293.373	-287.338	290.037		-763.183	-1046.87	578.68	152.182			1075.46	479.199
570.45	-233.721	-92.9356		936.411	-1127.59	-1197.64	85.4636			461.426	403.827
-156.669	42.2102	-2.7022		-6.7028	-694.248	-658.211	94.8436			167.839	300.025
-43.5622	-157.238	19.2118		-782.603	593.112	1197.1	82.4068			131.882	238.135
-59.5029	-151.387	-21.6064		-975.669	-301.783	-355.216	47.2311			692.242	321.968
-134.437	106.264	8.55968		1240.17	674.622	959.54	33.7708			148.277	148.277
341.313	293.19	55.2674		-53.557	1060.13	0.6668	65.5005			1313.56	257.857
161.023	477.073	77.5691		-416.32	513.793	573.69	84.1552			597.417	320.957
125.517	269.005	-84.7689		-317.046	50.7796	-1312.66	111.218			377.81	687.069
-101.511	253.062	102.95		-345.058	1297.73	-825.928	130.486			587.975	138.387
-32.6632	-558.636	-188.567		278.13	-1079.25	1194.79	79.0581			2095.3	193.968
325.468	-281.407	-103.385		-1042.58	1315.09	-1316.63	56.9573			554.941	157.801
41.5064	-231.296	287.73		-1151.77	1143.33	-699.298	130.443			164.691	164.691
-343.182	82.584	-1.88032		721.137	-916.544	-200.529	65.9679			1283.88	88.6892
480.035	-238.042	-261.203		-1093.81	1048.75	1230.32	27.9648			756.872	419.657
-150.992	59.6012	6.477		299.067	1376.29	606.328	64.7536			231.218	231.218
434.37	-615.583	243.351		1041.2	893.006	-984.657	143.554			1313.4	1259.27
-130.392	115.704	21.3283		-1115.65	-1311.03	-1175.63	74.9517			1036.26	401.624
-149.675	83.8837	1.73607		1313.74	833.298	-903.937	39.9467			194.022	643.092
-137.692	-121.52	10.719		227.848	935.56	-1145.19	126.851			931.632	377.623
394.976	-696.905	-201.961		-210.947	-734.956	1122.86	52.9007			361.307	361.307
488.097	-129.801	258.97		789.737	650.177	28.5986	57.8711			159.473	550.724
-154.062	63.3131	10.3984		-874.114	10.3095	-409.071	127.401			1000.18	625.609
-158.686	31.8527	-1.51101		1194.42	-420.409	-997.108	131.347			161.425	161.425
-704.98	-61.5461	129.169		940.536	-304.606	-814.479	68.631			1002.41	642.806
82.8287	11.4068	-14.2807		736.411	-412.229	1335.53	119.475			547.652	620.515
-23.4534	-158.769	2.15365		1150.13	636.943	-1212.81	139.282			316.459	395.162
77.9554	374.866	-38.383		-798.377	834.34	1175	97.7191			294.613	294.613
-160.872	25.9501	2.15669		660.727	836.835	-318.881	133.321			1721.45	383.95
-147.06	79.5058	5.69983		494.848	-517.453	335.313	26.384			1133.52	270.734
376.798	373.651	-138.933		904.946	370.319	1143.99	102.571			2536.31	511.966
-274.006	178.989	189.666		828.927	1068.44	-1150.3	36.1407			473.278	212.2
-160.01	-1.31957	12.5692		-237.611	-479.099	800.908	123.403			789.943	281.276
-148.723	61.7366	6.7047		-483.024	746.709	677.657	77.2987			242.637	352.227
-433.831	-381.772	96.9873		-958.405	359.09	972.916	110.981			219.376	351.713
-351.72	410.764	-321.157		-94.434	-1184.72	-983.29	129.696			162.34	162.34
-155.741	44.8775	-6.20543		-187.012	942.118	443.722	65.1622			705.358	315.231
-138.799	86.8692	7.62973		-1111.02	442.316	361.794	31.4093			348.743	135.865
428.784	-21.5559	-144.995		-894.603	502.307	566.544	135.329			158.691	158.691
461.069	33.3974	71.8234		-1303.92	-527.701	-790.146	135.643			2276.44	290.723
42.5625	76.9256	-585.641		77.0419	261.648	-926.673	125.259			385.823	385.823
576.04	-63.9436	132		663.312	720.216	1313.16	101.544			167.626	167.626
283.823	467.006	234.784		423.22	-847.194	264.762	80.3726			170.217	206.804
148.03	209.53	9.62259		-927.137	-325.908	668.816	95.0433			796.039	266.202
-10.0539	-159.113	15.3502		152.446	-968.974	285.157	137.34			589.178	412.954
1.76387	206.215	51.8118		135.493	1002.22	-1171.41	127.365			161.675	161.675
190.59	-276.271	-239.047		-214.747	44.2951	777.775	107.653			171.426	171.426
683.615	-224.587	107.346		599.333	-637.067	-800.036	151.569			491.421	491.421
-92.229	96.7451	-21.3458		1358.16	364.95	973.074	97.2854			166.207	166.207
-295.648	-71.5633	-164.142		-18.8572	287.778	-292.381	15.5326			285.482	255.023
-46.3838	-158.417	-7.37108		1160.46	-135.924	-349.971	74.3521			1011.69	296.041
229.494	98.8318	4.33513		-202.972	1347.67	1298.45	87.0197			334.734	334.734
-0.19454	-159.387	28.6852		90.5714	-493.172	795.773	75.3422			160.518	435.372
-90.2056	-207.665	-34.9102		-889.497	935.669	358.612	121.349			166.553	166.553
-49.3092	-155.361	-3.71288		521.125	-1119.54	263.008	110.403			165.273	165.273
-307.434	674.817	-174.882		-844.901	-864.652	823.903	126.561			187.457	187.457
156.363	96.0454	8.03434		424.574	-1282.17	-1298.86	99.9532			164.224	164.224
204.628	-109.978	-86.2084		-475.834	-627.863	-579.166	20.109			404.329	404.838
-92.9578	155.259	-563.21		1326.88	-1147.47	1196.09	87.1013			337.624	393.045
-42.3238	-155.22	7.72201		-18.4783	-1365.47	-324.942	140.918			160.144	160.144
387.604	-37.1783	122.52		1182.26	669.609	1113.58	101.572			1034.16	476.315
281.031	-392.43	-86.6007		609.206	-1175.13	-675.417	96.9432			164.78	164.78
-162.386	53.2953	3.75304		701.875	-1205.14	1232.93	26.7932			688.792	285.088
-119.526	-104.11	0.04408		1075.53	1159.77	1181.37	67.7574			158.808	209.654
-550.214	258.062	167.438		-1233.35	-754.111	1088.78	142.767			1152.11	228.338
-35.6749	-708.922	-529.896		603.036	172.402	-980.646	104.042			171.409	171.409
-143.674	72.7646	-0.2377		729.485	-915.109	620.857	94.1158			169.439	169.439
-135.802	102.676	12.1325		-225.771	-753.981	-1139.35	114.873			239.917	331.056
-144.588	70.0703	24.4102		1121.32	-1144.38	267.651	30.6622			317.554	317.554
63.4495	27.3249	0.49568		-843.517	526.144	867.061	30.0094			1170.11	181.31
204.632	-379.014	396.5		-691.39	484.967	-1202.77	61.8231			158.554	158.554
350.113	206.455	-248.649		-589.955	104.362	731.584	121.828			660.2	123.908
237.37	330.847	-167.607		-899.799	1077.26	-782.061	30.5668			1159.19	294.784
718.322	232.012	-248.845		-1361.64	-291.453	-537.256	133.991			521.659	470.307
79.4992	30.2045	-8.37757		-203.503	-152.494	519.529	20.1618			943.353	269.45
93.1547	452.324	400.265		1275.42	69.0344	97.0979	100.17			253.341	300.276
-46.9242	-156.936	-17.4901		-488.779	798.217	-490.569	71.2771			1754.5	192.82
692.639	-239.986	-54.1494		-1171.89	779.819	-140.022	56.9862			160.615	160.615
-51.8115	312.472	106.771		-1299.45	-1114.16	-1347.98	84.5903			173.887	173.887
-159.812	42.7153	8.91566		777.808	418.053	771.715	146.02			241.83	367.445
-29.2842	-167.133	21.6307		456.793	785.564	1057.7	116.286			169.071	169.071
-154.775	44.238	6.82112		654.799	5.72047	-297.058	91.425			1803.54	148.074
249.464	-114.168	48.0572		-693.683	714.59	-1086.47	151.429			165.072	420.302
83.697	-144.404	-2.01306		-0.73908	-509.492	1139.31	113.082			166.869	166.869
-46.2791	-162.782	-28.1967		-803.944	448.283	-1040.55	14.7646			172.046	172.046
-50.4467	-162.79	6.21349		1336.72	-282.2	430.161	59.4866			165.791	165.791
172.7	-90.7744	-232.697		1347.6	1122.35	-1135.57	17.5764			145.614	145.614
85.4907	-86.5191	225.379		1093.39	671.499	-1022.61	23.0278			460.595	399.984
-421.769	-176.359	55.8137		-1008.18	640.094	807.293	92.2524			444.004	444.004
11.7283	-163.017	22.296		1219.5	205.671	1092.35	97.367			165.761	248.811
-402.789	493.87	147.273		763.728	-1100.56	317.724	124.197			1577.16	706.923
-223.426	-176.536	142.09		-1076.9	-397.964	201.114	62.0069			543.369	424.26
860.907	-476.908	-176.779		953.809	288.555	1093.01	31.9347			170.886	170.886
44.7924	-86.8009	-391.487		584.518	-126.031	955.3	46.1529			902.999	1033.46
-185.482	-116.058	52.7698		1116.89	-660.176	283.173	26.7246			496.747	496.747
-219.428	222.562	-19.3792		-824.883	1276.95	-641.351	39.4495			884.738	386.504
158.459	115.564	-187.975		-1135.71	-761.667	-698.981	123.606			161.767	161.767
-159.737	6.70435	17.1603		-847.954	917.113	1225.8	127.97			166.165	166.165
623.919	313.365	33.3936		859.174	-522.832	217.708	35.7364			830.252	297.392
179.426	-94.7062	-221.731		1226.38	-355.349	1390.4	33.9042			162.304	162.304
366.803	262.322	-286.288		-560.674	-1014.78	1103.11	71.9272			1406.14	510.458
-81.8487	-415.02	-154.106		79.7589	-753.351	1157.14	40.8484			501.567	247.284
-126.258	-731.766	-408.696		-138.561	-566.772	-33.1191	134.277			127.364	127.364
412.251	-99.655	386.102		-187.125	1389.67	-525.331	85.5451			162.738	162.738
-369.806	743.761	-188.987		-1172.94	1059.48	-1101.6	67.5352			653.407	446.001
30.7855	577.67	-42.6995		-1241.79	-496.431	598.088	115.425			515.506	175.958
141.124	-243.173	121.304		-9.35436	1128.58	66.5472	92.1551			1672.28	558.544
138.983	56.5217	-123.38		-1355.81	364.781	267.96	81.5589			470.032	470.032
-450.825	-148.221	86.0201		-923.814	-663.396	-1176.39	33.8595			298.202	319.745
-378.114	42.3007	361.423		-984.261	-1222.66	175.292	90.4931			161.107	408.732
414.412	-241.149	-80.3734		-1143.37	-1286.34	-1299.81	38.2201			178.745	178.745
-61.2884	-152.701	11.2965		-473.826	-758.628	619.04	19.3379			1270.38	269.232
-155.968	58.4863	12.411		-1352.76	-78.3929	-247.334	112.218			422.403	203.777
-173.954	6.73689	17.8716		-216.689	-998.021	-1051.72	107.671			597.896	220.065
502.333	120.757	307.413		475.143	-1324.23	-828.313	128.379			2190.65	18.0366
165.56	50.1344	73.205		361.281	1239.07	-763.317	49.0108			160.057	89.4777
-608.286	-326.289	-110.819		234.154	631.668	-660.425	102.219			799.851	307.484
-13.2976	-163.268	-0.47094		-974.201	1281.4	-900.784	147.931			554.895	172.216
21.5703	307.805	120.861		1019.9	364.535	-986.696	100.688			167.432	167.432
484.721	54.4941	-234.849		793.573	412.699	1165.06	81.2212			161.404	72.66
148.629	-424.684	-727.27		1035.78	609.635	-320.155	76.6586			167.186	363.279
-20.7615	-166.148	19.176		86.432	878.526	-517.468	44.1483			164.68	164.68
-36.8221	-165.457	7.4723		-1077.02	1240.4	808.576	23.9706			170.648	170.648
172.52	-244.528	247.447		1095.23	-901.365	-1186.49	82.1949			160.725	160.725
-198.128	-15.7675	-62.3647		713.107	-459.243	374.532	112.749			161.295	161.295
478.092	-408.005	298.636		-303.58	587.207	-978.101	64.5826			449.066	562.046
305.362	219.273	-245.067		-304.102	1205.04	-682.144	133.533			624.165	237.86
367.743	-37.1805	122.077		517.099	-1128.14	-845.27	92.2963			805.145	260.641
-16.7399	-162.229	-6.01599		-506.511	888.954	-1245.55	33.3364			1432.57	702.551
435.207	227.695	244.218		189.793	711.565	-285.104	53.8244			169.935	169.935
-82.2048	428.996	-189.738		-174.272	-870.332	-1048.31	30.6569			3614.11	337.577
-133.642	101.513	13.4092		-1213.51	991.705	659.78	47.9372			944.6	358.439
-246.096	-68.8545	-97.3706		-673.985	938.355	995.95	55.4125			1872.19	283.476
-32.9451	-156.635	-2.0195		-747.145	1096.42	822.367	98.327			169.37	258.993
217.93	22.0644	-349.246		-525.818	708.62	-871.556	91.7708			165.388	165.388
126.659	-508.211	325.552		-705.544	-1045.31	-1269.29	21.789			556.709	556.709
251.736	502.547	227.424		-1302.38	1283.03	1366.51	31.5558			884.304	837.742
36.3303	240.483	-8.87349		886.34	792.269	432.468	43.7272			291.642	291.642
117.471	-31.5568	26.0464		-1355.22	624.748	785.628	24.4503			283.499	370.181
175.762	-16.9968	-369.571		-1384.23	502.5	192.022	22.5314			187.959	187.959
237.743	-76.7464	627.45		944.797	1348.96	-1010.53	137.415			161.359	161.359
-728.029	-103.468	411.8		556.838	99.5781	701.842	58.9158			113.247	313.27
388.882	-625.036	156.35		33.0415	-1222.39	-817.946	125.507			164.084	164.084
509.322	144.652	286.616		-1383.71	803.792	300.021	48.822			3796.63	399.437
339.569	-277.704	170.69		232.879	757.867	489.881	91.6036			695.452	88.7127
142.01	89.137	-310.202		637.75	-557.332	-1139.81	24.6172			343.252	239.738
-152.596	61.8353	-8.3244		733.884	-512.452	-1132.36	44.8236			261.113	160.825
-154.435	57.1868	-9.44792		-1138.85	-312.259	-1111.32	53.0332			165.027	165.027
-42.5092	-157.028	1.16582		424.684	1250.94	640.077	118.964			179.031	102.898
-160.162	21.3778	7.09788		-1041.55	-1108.71	-85.4321	92.4926			179.085	179.085
407.526	-492.115	309.588		875.791	1351.23	-597.938	71.2148			160.232	160.232
-58.3186	185.913	341.381		-909.595	610.268	-1160.52	137.842			170.375	170.375
-342.418	287.964	-32.7364		-1217.91	1086.21	303.047	48.3713			165.564	165.564
-450.361	-30.4827	288.522		-846.735	-1224.88	68.8274	152.404			168.786	168.786
-228.618	-9.55815	-551.165		836.404	-63.2111	1141.75	21.4379			161.247	161.247
-154.502	-234.189	-682.486		-221.84	-446.791	-891.451	47.9376			1740.83	494.388
-84.0073	-123.946	475.44		-1200.25	-746.363	72.0751	65.4524			383.113	326.196
-166.744	8.64385	25.2657		-192.155	-969.607	484.667	42.697			2361.46	862.91
17.5435	547.908	20.6053		1034.38	-1146.19	51.834	18.5723			767.47	458.31
203.272	194.458	-8.88234		963.735	-590.234	626.904	62.2433			165.542	165.542
24.2538	142.456	4.4213		760.669	-76.9234	1042.73	152.251			431.468	514.742
-165.497	32.5942	3.08804		1151.02	-527.263	450.295	47.6653			158.938	158.938
-136.43	82.91	22.6006		-1132.21	942.328	-1102.4	56.2786			170.686	170.686
73.1674	439.833	164.836		1023.21	-197.116	601.463	20.3127			788.245	264.283
-141.847	88.743	8.42659		121.919	486.271	1357.38	115.167			167.901	167.901
-391.735	-2.74127	-518.742		1201.54	-407.748	-528.827	131.862			1030.42	459.792
-235.787	-84.1897	-211.355		-1011	528.969	106.764	114.361			1063.31	663.655
-148.818	59.8335	-7.43852		-770.019	10.2816	-601.321	127.461			164.423	293.441
-152.929	-156.088	-451.387		988.216	1282.55	-462.275	93.5428			242.783	884.966
223.36	381.218	364.589		1297.18	-392.961	728.033	51.9036			166.795	307.461
-148.899	60.4804	-7.54653		-1133.57	-1336.05	-222.238	21.6927			1682.81	631.338
-151.232	55.6485	-2.06284		-980.907	-1302.62	1263.42	132.72			1291.72	223.336
-23.4599	-168.982	-18.4798		-240.643	-621.128	941.671	22.1752			342.498	339.626
62.7005	-87.9559	-2.05899		321.338	-1046.36	-1118.67	132.625			162.473	162.473
-133.8	94.3349	13.9256		1349.4	-389.951	-722.72	116.735			163.181	163.181
-79.011	-433.03	399.807		61.1567	-79.9045	-612.966	126.711			186.596	306.843
-18.8522	-159.967	-0.8204		18.0917	290.854	-1346.76	131.514			763.464	288.258
-105.717	-28.2029	1.71874		1094.12	-119.168	410.976	38.8174			165.551	165.551
-7.46254	-161.227	17.1171		685.475	1097.63	139.008	143.849			650.366	496.807
-149.254	60.6325	10.0489		-35.5855	-39.9972	721.814	119.49			398.262	398.262
-154.748	51.9825	23.0299		310.439	-1109.66	272.112	91.041			1461.82	268.562
-66.9157	-151.315	28.0319		162.575	577.303	-43.5184	116.656			159.629	159.629
-121.279	110.925	27.4633		-233.562	-1025.83	1357.87	105.361			162.304	162.304
-99.2776	175.715	-502.526		975.253	1386.75	1350.34	35.8168			261.897	420.769
103.291	-52.426	-2.86657		-169.519	629.789	1155.65	80.2769			166.778	162.286
-159.578	21.1048	0.32469		588.366	991.982	-1123.26	91.621			320.375	416.896
-369.63	-45.7883	185.227		-80.039	-301.055	71.8719	90.0297			1133.19	606.119
-907.482	-281.656	102.631		568.167	154.003	-831.324	30.8868			164.585	164.585
90.2833	-153.419	-7.33652		1017.34	-1073.88	988.491	126.908			163.015	230.666
632.567	183.356	-122.366		-555.584	-236.969	968.361	107.861			711.513	311.426
-151.544	50.9387	-6.32627		-840.77	1130.74	314.749	60.8469			728.601	728.601
-145.052	87.8794	20.8007		640.671	227.359	-494.511	122.344			946.052	456.623
363.022	-184.993	-2.26301		502.681	649.715	-146.276	105.186			1420.53	188.476
-621.011	-92.7326	101.577		-818.006	1237	-241.887	25.1117			171.93	427.224
-381.286	-317.323	282.206		839.327	941.977	297.192	14.5915			1027.1	900.947
-43.6013	-155.614	5.77313		386.134	-1292.06	44.7172	23.4148			2050.46	765.926
83.6751	-183.274	9.34995		428.009	-1133.06	1016.72	102.297			308.643	199.504
-56.9586	-157.142	26.371		1398.17	-316.672	903.553	60.2572			163.053	163.053
-95.965	-153.892	0.15758		-464.911	-230.068	-119.477	34.4135			323.776	473.374
-356.821	295.038	303.725		-456.484	-1274.34	-1074.48	130.941			415.03	512.676
-399.704	-46.5133	-82.2916		264.381	481.652	-424.431	80.0322			1239.07	116.484
66.4989	214.775	568.031		-1252.49	-538.421	454.373	14.8397			1063.19	277.303
357.214	66.79	224.478		-472.288	273.04	562.958	49.0032			1089.99	287.522
-145.98	83.7785	8.68429		-563.856	-15.9893	-1362.26	54.7469			172.211	172.211
-390.537	-43.8459	692.53		-647.46	-785.768	-182.058	80.162			164.684	164.684
335.082	-139.777	38.0727		170.945	-191.614	-681.395	82.9998			753.426	266.512
-116.457	110.034	20.0222		600.638	987.118	-370.557	112.588			167.786	167.786
-119.285	114.912	24.273		-1247.29	748.808	-916.19	34.9995			163.63	163.63
-51.6628	-155.16	-1.43897		-535.206	-1304.76	59.4365	33.3799			1059.35	533.596
615.719	-75.8618	-115.06		-23.4518	-22.8436	-1150.75	143.123			613.982	593.959
362.896	1.24189	5.71922		847.621	196.01	-454.509	147.226			696.978	483.201
-126.231	113.374	12.9597		21.4832	-123.461	956.098	115.046			520.024	490.657
-66.4115	204.258	4.66459		1015.53	-935.477	-477.165	38.3278			297.291	268.372
-23.1559	-166.084	-23.2017		297.008	724.594	-727.997	109.478			266.677	266.677
-34.196	-156.069	17.9864		1143.31	1304.63	-191.199	96.0804			392.468	426.371
57.1772	184.599	-14.5231		-202.19	-359.578	-682.315	36.2316			518.082	270.257
509.03	-61.426	258.081		1197.64	102.858	1217.2	79.2089			174.082	173.531
110.933	-366.767	272.592		-172.148	409.034	508.79	100.199			168.599	168.599
-164.094	217.909	-62.6556		312.018	-1081.63	-765.623	95.4527			161.945	161.945
-62.0528	-157.684	6.05322		-1222.45	-44.7376	998.025	57.4783			68.7932	256.655
-126.308	97.7716	15.6339		641.486	-406.216	-272.042	60.7706			164.48	164.48
0.74488	-188.262	221.465		41.6694	-1037.97	-266.874	135.536			411.142	411.142
541.984	-41.8579	344.695		-498.306	-447.945	803.318	151.468			2139.13	304.136
-53.2706	-160.46	-25.5583		194.283	342.365	-999.892	39.8599			480.12	470.565
337.319	-588.8	-258.957		588.596	1009	74.1818	126.956			174.35	174.35
164.646	-5.36333	-26.9221		-268.65	1126.39	-580.937	85.4123			497.195	497.195
267.149	-22.5335	-349.939		-563.013	-580.508	-206.675	39.3589			260.646	260.646
-134.118	97.5417	20.279		-1024.7	-670.345	-1159.34	75.8151			163.538	163.538
-559.462	-426.529	81.3611		925.69	1122.21	-122.837	48.3526			163.544	163.544
424.997	130.68	20.0561		-1255.6	653.874	64.2762	94.8041			161.182	161.182
-136.794	93.2723	12.898		-551.576	-912.808	1344.12	112.27			162.833	162.833
-113.036	-304.72	-289.284		-131.203	181.248	-423.95	79.0567			990.328	416.935
652.355	-170.224	-527.163		-218.849	-868.263	-33.9358	64.0214			1183.94	400.184
51.059	-166.077	-22.1358		996.131	-275.971	-300.672	123.061			515.35	70.3851
248.465	-89.188	77.4897		-307.826	-26.9581	1158.54	47.5286			166.443	166.443
-171.559	112.223	-62.3117		778.36	397.143	1364.52	76.5326			227.396	227.396
479.067	-250.787	-236.648		-643.371	464.579	1170.61	142.895			2443.71	706.6
141.022	-96.323	-313.192		403.012	478.351	-979.286	34.3929			1402	397.187
-478.057	40.8364	-268.219		721.924	450.298	59.7211	18.0582			160.532	160.532
-55.7386	-152.557	5.67106		793.121	-1331.21	-674.316	91.5783			165.654	165.654
401.031	-348.445	184.278		1320.09	108.381	366.675	42.4059			178.032	178.032
197.837	701.616	139.303		-1367.59	-673.519	665.275	93.6863			160.532	217.962
-168.385	39.1586	-0.6194		196.396	132.846	608.379	22.8918			160.937	279.471
492.443	-75.7078	179.549		385.807	398.076	-431.895	60.3056			162.655	162.655
381.4	-574.677	-93.9458		839.759	154.691	-19.8249	16.0687			156.773	55.7875
-530.711	-174.009	256.745		-776.938	1000.15	-116.107	51.7472			164.205	164.205
-157.754	59.0563	2.24482		672.443	-1264.27	-280.945	44.1518			611.881	304.523
-632.797	137.764	-71.9895		388.748	587.351	-772.895	19.6414			1371.7	723.21
81.2242	-501.454	-683.981		-179.672	481.386	71.2287	113.592			440.633	401.202
163.272	-145.904	-68.1861		-776.713	-366.54	1317.83	142.378			163.459	175.145
-278.916	174.272	119.194		738.071	-154.651	1178.89	152.039			1328.03	198.879
171.517	259.702	-172.144		-876.695	864.215	-1062.38	54.8058			433.742	194.993
-291.424	226.485	263.803		690.943	-865.774	608.1	122.95			173.586	173.586
146.887	110.165	10.1013		-325.654	-1133.27	766.637	125.214			166.204	166.204
-166.635	50.6249	5.51171		520.333	291.293	992.025	17.8483			1629.13	346.229
209.46	13.4521	5.43424		-1084.61	449.298	-1008.81	122.511			170.824	170.824
179.368	-547.433	-282.915		860.084	1089.87	807.863	152.182			1016.99	544.123
84.1307	160.62	223.191		165.265	-42.1432	149.224	62.9637			161.148	294.51
-157.149	25.3544	23.1966		-1070.22	-436.443	-799.545	17.4342			267.606	461.137
313.932	-175.205	-41.7692		601.541	272.133	-909.197	34.4009			913.382	905.167
-162.299	-141.853	11.9609		-410.169	-1359.07	-504.47	139.333			706.076	156.946
-162.395	18.1971	16.5801		-834.117	-815.52	-248.463	77.8587			887.919	275.437
-192.669	-95.0841	54.5411		510.393	-1399.28	1020.45	61.6651			161.706	161.706
-163.404	3.40896	11.684		689.782	807.562	262.985	124.611			612.542	221.155
168.928	-254.861	-23.0651		-670.544	810.481	601.43	149.268			260.437	270.667
442.651	20.9002	-210.288		-299.031	-921.553	1139.2	32.6267			272.751	272.751
-48.5385	-156	-15.2426		-842.387	242.43	1315.89	135.789			875.669	394.752
275.701	448.173	-313.895		385.297	746.841	232.349	58.1555			342.735	409.041
344.292	-812.335	228.562		-1273.46	-1297.38	-113.235	28.0178			549.583	427.087
-29.0538	112.49	-2.34017		1227.23	255.046	1397.85	56.2159			524.193	578.174
133.078	181.303	-406.335		-885.312	489.481	-456.454	50.4524			448.097	568.415
377.859	126.105	0.24516		-444.495	1288.39	-1228.99	54.269			1820.25	328.054
-156.962	34.2211	-0.82368		291.545	-423.606	268.948	39.5297			164.373	164.373
13.4283	-162.113	20.3503		1179.51	256.057	-1351.71	49.4851			160.817	160.817
-165.817	45.261	1.09659		185.282	138.882	744.218	32.4963			2395.63	378.128
-67.3056	-149.883	-4.38769		-332.237	-428.286	389.891	103.798			911.075	304.983
344.284	264.472	122.978		778.547	-1093.23	844.524	20.7801			1135.79	299.173
-130.819	106.187	19.8711		-1360.34	479.319	-1074.28	19.5819			202.688	202.688
-683.289	0.52148	413.704		46.5237	666.502	132.394	36.1451			525.422	117.228
-159.355	71.7412	-4.90248		-131.465	-0.63008	-169.852	123.264			658.133	429.416
315.606	-126.894	-0.00325		-145.022	-661.385	-590.994	64.777			170.358	170.358
129.303	-420.778	374.245		-855.489	-486.769	1327.59	72.6423			244.576	228.643
-48.1365	-154.534	-19.2448		-365.505	-787.784	102.592	97.7364			3023.57	467.763
478.521	237.291	32.7385		192.374	551.751	-114.418	62.635			169.961	169.961
-117.922	129.514	23.8302		-873.924	-428.25	722.69	34.7161			582.718	547.849
210.875	90.8634	25.695		-640.272	-946.98	797.809	72.7357			163.848	537.389
-97.5606	-354.378	-203.114		720.72	-522.398	1175.39	55.5566			169.058	169.058
400.454	-47.3212	158.59		-652.258	1291.12	-494.246	93.7963			777.49	351.984
-400.339	-73.3824	76.7291		-900.468	596.775	431.698	27.1272			719.683	179.192
-35.3923	-165.751	-8.81208		600.553	-244.343	921.749	149.384			375.589	356.385
-731.589	-160.395	79.2817		433.458	674.196	-1288.36	133.322			754.977	332.993
558.473	174.53	89.1183		-468.886	298.534	586.345	72.1549			273.245	273.245
-31.8455	-163.943	2.02375		905.815	365.29	-570.642	144.551			170.527	189.95
-408.09	303.006	-286.17		788.288	-283.833	8.9462	108.358			1801.46	674.485
-452.284	-55.6173	-119.445		-1130.09	1213.1	-1075.23	110.015			165.756	165.756
-371.712	72.0844	-163.27		756.357	1363.58	1256.92	90.7321			591.079	490.352
-485.657	-191.161	182.46		1120.96	-228.722	-742.054	20.9921			521.817	521.817
-481.812	-233.067	-295.039		743.189	786.189	396.291	127.689			3388.51	429.16
863.526	180.721	-287.037		528.361	571.001	608.044	152.73			506.121	246.618
232.271	-114.869	131.276		422.434	815.518	18.6179	123.319			2968.53	441.88
110.167	35.7575	-183.799		-1269.38	-60.2456	99.5677	108.672			161.002	161.002
-57.6898	-153.218	8.24029		-1394.89	-969.905	451.856	59.7541			958.232	664.996
-8.71145	-167.303	4.59575		83.589	673.803	-377.078	87.4955			810.128	280.843
-21.5916	-162.809	-8.06877		-889.313	215.336	-1138.43	80.8087			225.818	490.062
721.775	280.546	-203.719		-453.297	-759.768	-1382.49	151.148			248.783	248.783
-163.33	6.38634	8.00451		-690.849	-485.949	207.192	77.6038			433.863	272.842
-121.131	110.612	18.1586		-292.849	722.108	765.483	49.1532			168.018	74.7567
46.047	-536.108	-91.6042		1015.25	-611.851	862.116	16.016			921.004	219.759
-159.896	46.4121	1.17876		509.407	289.786	1155.49	126.221			138.697	508.062
-331.223	-213.729	-168.853		85.8072	1339.85	-598.024	97.2906			220.677	177.244
-371.556	-45.3777	-143.707		568.883	506.743	44.2627	122.196			966.566	78.3655
52.1175	224.998	-28.2016		878.986	1261.39	-1029.84	63.8867			1381.2	637.563
-121.628	-168.919	1.55028		-995.323	-1071.05	-144.255	123.507			989.551	629.336
145.667	-752.838	282.157		164.71	-934.502	-712.718	113.549			534.556	189.74
-54.6888	-155.198	11.2148		1040.6	546.617	-99.813	129.099			160.134	308.668
-691.297	18.1431	314.907		-97.8933	1210.52	-157.115	92.5029			715.267	222.788
109.973	-115.708	313.873		582.895	249.462	556.344	37.9261			646.448	626.515
399.42	181.148	-332.615		1108.26	1273.95	160.373	70.1905			923.45	198.829
-107.02	116.15	29.4362		-644.049	-968.026	-1063.91	65.2782			637.635	637.635
-316.143	99.7269	-132.703		806.618	-555.757	632.443	114.819			580.908	540.563
-38.9761	-169.222	-0.85438		-744.635	-407.691	1237.89	40.4592			167.948	167.948
-157.508	47.2845	17.6825		982.356	-1329.3	359.014	25.4782			398.226	304.869
-25.6075	-160.83	-17.6093		259.294	645.373	-32.7059	44.4901			161.769	161.769
113.63	-58.9449	19.647		-423.901	-639.125	1381.98	53.291			1221.41	363.644
-21.3374	-157.549	23.8603		-5.22606	606.565	931.98	108.072			164.134	164.134
-55.5213	-152.199	-4.73522		-63.6607	-323.537	-765.555	135.288			159.917	159.917
288.215	193.645	158.931		-1230.03	916.345	-190.334	104.111			163.795	163.795
484.46	-59.4817	198.102		-631.842	-1292.97	1339.19	101.57			163.456	163.456
221.565	-281.852	-354.65		1256.96	-575.167	-1063.62	100.028			850.449	343.47
332.208	-64.2371	-40.5358		1019.5	-1189.19	-503.756	51.1042			2261.07	677.81
-3.00143	-161.07	24.5397		973.249	1359.39	-100.355	28.5703			168.353	168.353
-145.741	76.6611	-6.42453		681.321	-745.434	1234.29	134.262			509.199	546.296
-58.3744	-150.343	17.1642		643.398	-650.319	-846.882	146.948			504.725	62.2442
-289.369	-317.111	-288.058		1213.43	-501.83	441.341	22.3662			163.013	163.013
-68.1939	67.5649	324.086		-1270.88	-18.4789	709.501	77.8878			195.158	195.158
-35.8003	333.361	82.6497		-593.478	-765.965	1351.99	111.469			1805.02	62.1286
-49.7474	450.094	-160.5		-1399.7	-1354.92	279.895	143.233			161.891	161.891
-150.731	52.2142	24.4934		-1211.88	-305.263	1218.39	131.845			165.699	165.699
-59.9232	-152.744	0.64799		320.974	1080.69	-457.3	18.831			170.004	170.004
196.687	56.0187	-143.007		225.741	-1152.51	-692.27	20.5449			168.038	168.038
-108.513	141.761	25.1002		144.825	-18.9032	-1187.67	71.6061			654.278	487.396
-37.0134	-160.151	-15.0852		-969.292	-694.951	940.704	80.3039			161.151	161.151
17.0814	-465.606	76.0986		-223.495	-470.178	1280.59	26.355			162.309	162.309
44.7428	286.253	438.493		-1265.45	419.376	-648.864	58.5646			165.282	379.544
583.369	-53.4945	-146.914		456.15	351.546	-1331.07	100.686			164.016	164.016
447.614	304.923	260.484		816.374	195.444	-224.683	87.1351			538.398	314.592
405.64	-240.911	-161.939		357.143	-1062.41	-1380.54	137.425			1005.02	514.252
346.44	41.9159	449.932		103.962	1390.43	806.133	44.7117			179.634	179.634
-97.2765	-59.7365	9.96633		802.026	524.438	189.451	119.295			386.288	520.305
-124.361	109.93	2.94615		87.9054	-169.896	199.671	18.3176			2154.75	790.563
-155.322	55.2122	10.1193		-844.855	83.1128	716.209	99.1639			268.325	268.325
60.8969	-129.204	214.191		296.815	1278.86	-649.005	117.854			755.345	713.152
-66.1958	150.497	-0.41435		-474.531	-1175.22	-1091.29	57.6024			601.522	379.446
-32.6264	-161.501	-2.44615		187.29	-343.541	-123.68	83.3398			920.787	589.918
-159.401	23.911	0.46611		1272.33	-1244.58	-964.6	69.3811			251.918	251.918
118.406	574.531	63.4387		-1390.53	-42.3615	-740.391	101.313			161.882	161.882
-154.386	35.7016	23.421		-676.737	-157.51	-1253.15	129.404			2352.04	311.794
-92.5706	-170.914	-252.856		-1374.74	794.554	-374.876	141.019			913.914	301.856
-117.46	110.491	14.4179		834.631	-994.469	804.705	106.619			2479.53	690.819
239.501	-83.2722	-59.9195		-21.7128	-1160.96	-121.199	107.011			757.932	717.898
-17.2759	-161.948	-4.54535		-1244.59	-885.326	-544.735	40.1514			1270.73	243.155
429.922	-212.522	96.5807		-1286.66	-346.493	1263.55	60.283			365.328	365.328
298.172	888.44	-110.93		918.298	-41.7315	1137.68	35.5677			1349.33	303.001
-20.8807	-12.67	25.414		-967.465	372.37	-363.408	119.169			1912.08	258.684
446.58	25.494	163.56		793.184	-1010.31	-275.255	98.1052			518.085	375.574
-217.723	433.877	-147.492		-1188.53	-1378.57	-473.503	132.137			168.097	278.893
-180.575	-285.736	198.477		134.563	187.382	-833.894	104.049			166.663	166.663
-54.1458	-151.314	-18.0078		-161.367	-377.379	-1238.72	39.8713			1972.75	412.231
-164.409	361.314	428.794		909.199	309.499	120.859	60.5892			204.422	204.422
-139.319	81.419	19.9658		1394.08	609.713	534.36	111.292			714	264.617
44.6735	123.213	-0.06478		378.778	-1375.93	-757.821	19.7226			378.727	378.727
-226.542	-247.599	-61.217		1136.93	680.104	-1069.64	111.54			161.213	161.213
-273.661	85.681	30.9569		119.159	-664.696	-544.431	74.9394			3819.81	657.2
4.11073	-14.4672	7.31583		178.621	-648.812	-179.982	74.9144			196.382	243.77
668.92	-700.914	704.941		-667.242	1054.68	914.539	68.6862			168.463	198.692
-141.798	83.7078	16.4317		815.761	960.24	1379.67	68.0613			161.42	161.42
-98.3755	88.9228	-1.57474		-695.223	780.223	-948.957	69.4801			280.514	254.644
343.56	297.731	-38.5262		1280.46	-1159.49	579.694	86.4754			282.491	282.491
-14.5601	-159.703	-17.7876		296.716	76.4662	1148.21	120.845			940.553	217.954
-122.312	113.937	23.2965		293.258	-483.349	-969.857	42.2174			163.247	163.247
434.322	-82.3481	143.511		1334.53	-535.013	1322.48	136.204			350.985	800.056
63.2274	69.5865	-401.832		790.054	1227.36	-265.284	129.434			166.644	166.644
218.461	191.236	168.637		-786.698	-1368.26	-81.175	24.403			169.305	169.305
-91.2223	-729.87	-408.158		-997.724	-1226.47	606.582	31.7656			157.714	316.115
-215.796	-664.801	-315.465		1057.06	640.034	606.635	98.6729			286.906	174.769
266.686	-414.289	-78.9243		614.721	910.183	-121.882	30.1158			166.031	166.031
188.251	-448.961	-103.786		305.432	-1075.16	-695.256	87.3209			502.308	486.873
-42.8713	-518.028	-296.817		1059.14	1118.06	-1311.19	145.754			416.943	471.915
157.765	-162.743	2.79719		1399.28	1327.22	580.396	113.016			1113.44	374.916
-157.82	23.6102	12.9419		-1152.83	-1066.51	-1306.55	21.2495			166.694	166.694
428.752	-744.729	266.211		-1059.94	-1119.07	800.72	86.8704			685.881	607.611
25.5414	41.8112	-1.81358		826.796	796.414	-982.918	68.4918			161.556	161.556
-18.9578	-160.35	1.20657		54.3032	-994.217	1317.42	23.7515			166.79	518.039
-155.312	34.8518	22.6083		-1026.75	-996.796	395.271	66.0361			1216.7	530.866
-468.093	26.0603	-64.1093		-1161.72	637.199	-240.332	24.0778			516.372	451.096
-56.3984	-153.73	-1.96314		-1142.56	674.393	-1210.78	87.179			167.048	167.048
-152.676	54.264	20.852		1181.04	154.174	54.1943	18.4313			162.292	162.292
138.66	711.89	-148.893		617.083	-637.769	457.639	86.547			2051.88	639.496
138.273	306.973	253.517		1195.03	132.849	-980.077	88.867			160.447	238.98
-18.9863	-161.302	-10.0005		-306.529	-516.104	-575.242	111.137			2306.46	180.557
-118.036	28.8753	-307.534		-546.543	126.159	352.326	152.639			586.238	586.238
-129.352	115.68	-8.58752		-7.15486	-1142.24	-850.724	91.8989			400.853	217.053
57.7751	-56.6605	-28.8423		-509.193	-434.707	1328.72	84.2458			411.957	481.704
-56.2624	-151.493	22.193		-307.781	155.049	-48.6104	91.8457			927.196	496.495
-139.805	86.7915	5.4915		-840.848	-1291.29	-1027.58	150.395			164.095	67.4583
-38.7824	-158.662	28.3621		-1132.62	-438.36	293.096	60.5363			336.001	336.001
8.86641	270.39	158.592		584.4	-1059.19	-1306.71	145.797			166.23	166.23
-37.1537	-163.031	3.94137		-1145.86	-314.706	1175.65	98.9471			669.433	548.755
-149.112	74.0261	8.13106		1386.8	1079.61	-453.211	42.8765			164.118	164.118
862.553	304.357	-72.2961		603.063	921.515	103.755	38.8735			385.806	385.806
-140.075	82.8821	26.5736		470.587	-787.309	1323.45	90.918			172.44	172.44
-149.357	82.8418	13.795		-809.537	-889.492	322.015	30.553			159.903	159.903
215.031	-343.739	111.451		418.951	-137.202	-981.351	115.237			1851.75	417.185
185.323	-237.823	164.858		563.809	-430.417	-577.489	45.0784			164.954	225.131
398.018	-196.405	-118.672		354.953	-958.173	1344.45	14.5663			640.101	111.56
459.618	225.006	83.7047		-401.335	962.747	1222.41	153.271			319.064	577.222
255.911	3.90255	-23.5089		-805.516	-301.613	-48.5767	138.82			502.933	502.933
134.518	105.194	2.34839		-775.258	1346.86	-427.661	29.0488			1440.37	514.087
-208.447	306.038	252.689		357.866	653.486	550.002	126.013			1011.04	232.543
-163.235	10.8874	7.35898		-1196.92	696.413	-797.579	125.55			1323.7	524.759
566.982	-245.951	491.9		-891.991	274.663	452.718	92.4578			945.191	368.164
-642.604	80.8169	378.535		-1381.11	1228.35	-199.775	46.0446			162.697	162.697
217.152	360.014	129.251		-193.583	-469.934	292.744	61.1709			164.613	164.613
-160.977	-18.2553	6.22007		468.424	890.633	351.862	28.5759			1364.01	262.581
177.836	-571.565	24.2411		546.037	-128.787	-736.592	23.6795			731.797	312.998
100.795	317.975	707.07		-1105.73	-1113.11	1299.59	72.5431			988.869	118.654
-320.146	-88.773	110.083		-1030.81	-929.028	650.413	68.6258			224.352	355.119
3.37064	-172.942	4.17058		290.986	-261.164	-270.378	135.37			436.433	481.473
339.921	-369.367	8.37565		1081.3	-1377.87	1376.75	43.6959			754.736	414.324
13.3298	-170.199	15.2649		-660.401	-602.197	1260.44	88.0984			199.744	199.744
335.033	-182.499	288.083		-1232.12	351.15	-1390.33	151.986			374.5	374.5
-158.205	32.7141	32.0423		2.00031	-734.523	-140.731	89.301			1249.12	362.604
-35.191	-162.463	-1.39312		1155.98	1370.26	-820.451	98.4793			323.457	323.457
322.986	-331.901	153.191		591	-621.586	-938.982	102.173			2107.4	481.271
-22.1224	-169.67	-12.3256		-1198.94	507.921	28.1607	57.1222			799.182	646.005
608.169	241.615	-213.933		-602.949	880.437	200.732	136.577			166.51	166.51
-140.408	77.7631	-0.75402		352.889	-1101.73	397.588	124.923			160.297	160.297
111.165	-328.386	-19.2448		136.12	166.652	1395.1	14.0806			166.296	122.388
-117.077	106.742	22.8773		700.429	-952.519	694.567	140.064			719.65	394.268
-36.786	-151.707	-8.8986		979.299	-654.894	-615.075	120.839			1010.14	130.344
-158.96	28.0538	-4.35332		-471.294	248.206	824.387	134.086			167.322	167.322
184.039	-34.4339	-122.128		428.537	897.949	89.5342	124.579			2334.45	277.536
-41.4286	-163.352	-29.1778		1247.8	856.554	151.455	19.4915			161.294	161.294
167.12	-103.953	12.8484		462.128	1162.07	89.2361	61.6779			164.517	185.443
75.9948	-111.393	-14.3945		391.441	602.592	155.523	150.209			169.252	169.252
-43.7179	-160.63	3.31891		-1207.78	-49.9166	1134.25	25.1746			304.078	304.078
-161.918	10.297	7.71695		-1297.11	1312.38	-327.292	106.273			332.9	332.9
-502.012	65.7819	-154.404		-405.965	-1177.71	-513.993	110.82			1613.56	941.731
-159.025	-11.0428	16.107		0.71767	1129.68	-463.95	19.4693			553.684	407.332
-140.111	162.541	-117.175		-381.892	624.601	349.638	58.738			1384.08	409.949
-316.895	-351.121	-173.96		343.9	-532.132	114.533	72.1583			590.919	276.7
583.015	199.122	186.118		1225.51	286.55	623.425	16.9953			2113.48	246.793
-116.405	110.457	27.7827		-974.667	1067.67	-617.166	97.4652			605.24	734.199
-237.948	-175.775	-546.362		-709.817	-1015.66	-236.845	21.5859			164.052	164.052
116.208	-146.09	-44.6809		-342.846	1371.76	1086.71	60.2188			842.001	687.225
281.166	-525.707	379.291		-62.7218	58.8012	988.615	90.5793			1265.88	358.931
-388.356	104.911	52.2411		-230.08	915.722	902.394	32.1657			172.86	172.86
-57.6448	-152.545	-16.4569		917.788	-846.116	1391.97	125.014			196.78	196.78
-145.209	67.2861	11.9828		-498.459	556	-1397.24	24.0111			311.974	243.947
-467.936	331.422	-604.357		36.9038	-1128.35	-915.13	119.054			1538.25	795.395
5.2637	207.036	24.8989		-278.353	466.262	276.597	141.437			1175.67	128.032
226.171	307.333	130.228		-1379.24	1201.3	788.186	20.9187			167.535	210.39
-6.72432	-166.739	-23.5912		-497.435	-311.742	119.206	59.9626			380.629	380.629
-87.9153	-129.709	-2.21571		579.051	829.024	-473.703	39.6173			164.817	164.817
-48.6765	483.323	-7.76342		-376.845	-213.081	-609.016	73.0808			160.11	160.11
5.80309	-161.114	12.0975		1159.24	1295.45	677.479	79.0546			168.25	168.25
-174.96	-333.66	-127.348		-111.259	-432.413	-564.991	106.771			532.246	189.066
-358.912	42.3232	390.207		-738.555	311.363	-545.413	112.511			18.1682	18.1682
-3.33596	-172.851	6.54994		216.791	1211.46	786.9	126.639			262.444	139.786
-171.558	16.3295	15.2474		350.215	-926.705	144.078	56.8371			396.195	396.195
118.019	121.481	14.5239		-449.433	1005.07	589.54	33.1688			2146.84	962.433
-45.417	-158.438	14.0553		20.5783	-608.873	-257.18	53.2484			2490.92	102.426
-1.34035	47.204	-305.493		-460.826	-1069.39	-1259.57	85.1079			687.259	539.485
-167.234	-334.457	-18.4333		745.827	-1317.17	209.573	87.284			174.07	174.07
151.063	-305.861	330.185		314.365	425.096	1214.6	135.364			173.873	173.873
-318.295	259.309	232.026		788.58	553.468	352.253	109.408			785.827	127.571
-21.9095	-166.606	32.1538		1200.95	1044.06	89.3209	52.6491			3598.1	921.167
-315.312	-287.302	-472.641		476.755	-291.184	-1099.65	137.506			2444.38	572.736
-171.848	-2.28483	24.9277		-1377.3	-823.554	1390.78	37.1905			1982.23	497.216
35.8117	-200.39	-560.788		-158.213	-1087.4	-315.316	124.412			169.849	169.849
-315.163	-225.903	-423.436		-1344.63	1141.05	-1052.05	95.2454			1579	274.573
641.803	108.592	-178.136		626.987	934.167	1288.7	48.6743			802.391	1203.45
62.6117	-179.129	-29.6721		1152.38	-640.565	1064.13	123.491			903.884	403.014
-167.774	24.2887	3.13323		1047.85	306.816	1150.16	146.675			490.094	490.094
329.689	278.387	172.045		-1289.87	-875.637	-622.201	125.775			912.121	196.671
356.689	-38.1698	-37.8421		-767.085	687.015	854.301	93.4887			219.807	751.908
146.705	213.371	-187.241		-1203.6	-537.559	248.173	67.7964			893.633	442.059
414.023	-72.1783	-33.603		53.9942	801.506	-1339.39	22.0047			540.866	182.303
-13.2616	28.0712	-12.6327		162.619	670.252	-385.471	64.527			611.948	611.948
-145.832	66.6499	13.3312		-1259.05	1006	1029.29	31.1399			161.53	161.53
-9.28614	-59.2054	-460.359		994.383	376.676	-530.744	26.3289			160.261	359.036
-130.543	94.4294	19.8629		1006.7	-920.707	-1214.34	133.615			170.647	170.647
-188.174	-146.27	-413.098		762.85	1108.16	-550.516	93.5244			162.534	162.534
475.884	-73.6988	57.756		1172.97	-1018.02	-343.858	69.9455			284.206	485.465
223.488	-281.058	-115.905		-959.296	1274.22	873.615	115.978			328.731	271.423
-205.025	-84.9527	-11.9003		1078.66	347.818	-719.404	137.86			853.381	244.724
-445.719	212.25	-75.928		-1344.67	-28.985	1239.27	140.665			162.678	162.678
319.813	608.412	37.4891		-616.874	-41.0856	344.98	58.6796			172.994	172.994
-250.823	-661.172	660.111		239.042	-683.34	-616.173	131.482			721.08	406.599
-3.00309	-160.822	-15.5304		819.37	-996.385	181.708	153.177			721.025	347.649
-461.293	-342.712	-286.044		-193.673	-312.237	322.406	49.7855			437.376	256.533
-47.0167	-154.609	-12.5834		-291.878	719.063	-398.339	59.3251			362.09	465.577
-47.5337	-154.664	-15.4858		1229.79	1166.81	1247.93	120.483			1194.24	579.888
-145.256	-149.814	-64.279		954.578	-30.8967	667.727	99.6022			605.006	636.08
-40.3971	-160.074	12.4118		-1139.57	-209.212	-958.776	124.355			1936.08	245.886
337.818	151.738	-57.371		345.005	963.904	-779.095	131.205			483.47	679.237
-114.171	-221.509	-127.381		-346.63	-191.974	495.786	37.0061			170.356	170.356
2.77358	-404.359	305.55		-1321.1	-367.828	263.08	141.34			528.693	456.055
319.14	183.753	-16.4047		-1159.27	1259.54	-1139.33	33.4322			557.237	469.831
334.959	-191.124	56.0625		837.661	-483.404	54.4398	38.6313			1445.46	449.903
618.947	141.492	171.206		1388.95	-1276.45	-798.716	16.0563			1942.2	126.526
-126.246	101.368	26.0572		-478.105	-1104.96	-709.698	74.8648			174.864	377.227
265.242	227.153	169.606		295.489	849.545	-594.677	46.3134			746.224	651.531
-70.9762	539.254	445.848		-306.631	770.165	867.709	131.611			164.378	163.893
-5.97222	-115.755	369.409		959.683	-142.208	-644.392	149.975			165.418	165.418
-21.7189	-160.678	26.6938		-1102.97	798.983	-547.56	135.352			161.839	149.624
521.797	-13.0788	64.5201		652.277	-1102.18	-1304.31	129.601			436.23	359.785
349.284	329.593	-132.204		572.154	1019.49	-1082.59	108.651			1769.45	613.258
-31.9902	-161.87	-6.99322		313.342	719.827	-513.725	72.3924			705.017	438.253
380.962	236.364	-258.929		1257.93	1089.44	675.048	120.751			448.652	448.652
747.811	29.243	-432.232		-1105.33	1150.84	-708.492	39.1159			533.289	494.633
-75.166	405.248	-474.73		655	-472.906	1011.02	51.598			323.603	478.529
782.406	-195.769	44.0088		-258.044	-1196.58	24.6322	95.854			163.01	105.504
-132.543	88.9455	12.9792		-976.99	-577.177	1054.29	14.3541			166.248	166.248
90.7503	-2.79432	-4.49375		-14.1793	256.593	-256.121	69.4502			854.546	410.495
-35.0849	-158.641	10.739		884.688	-1326.91	761.112	121.452			168.581	168.581
-363.748	379.082	69.4838		-1226.06	487.451	-1303.04	151.025			106.348	458.885
-51.5832	-157.282	11.6341		731.483	-10.2154	1108.53	150.209			1120.74	752.393
-165.271	33.0602	0.17768		-766.267	137.666	-963.074	23.6861			165.273	165.273
494.996	-11.3394	-157.949		-936.624	120.464	-876.32	132.031			3745.47	423.841
-741.879	-400.197	151.855		1253.96	-655.883	107.168	47.2202			690.337	205.716
-265.997	-10.8007	-8.95432		1078.19	-863.385	627.495	53.42			159.73	240.003
309.223	64.0035	-36.2902		655.223	-1003.09	-297.01	49.6233			314.065	314.065
538.63	-129.905	-160.945		-1177.89	1267.95	685.653	112.716			305.742	305.742
-82.3968	-244.953	-710.486		1044.53	300.793	1115.15	16.566			608.116	350.313
-160.594	-8.71313	21.4959		-256.955	510.665	1132.25	25.1202			174.203	174.203
-30.0251	-157.909	19.3688		-693.146	-291.291	-900.705	18.3968			813.223	556.366
-213.969	193.265	-36.4076		-685.48	401.826	947.024	136.688			225.96	311.304
-16.7376	-163.23	-9.80283		-588.413	22.4969	-711.644	130.319			259.317	260.504
284.209	-102.283	222.794		690.418	-933.195	-978.166	142.638			162.396	162.396
152.016	106.053	-185.839		438.304	-812.988	329.516	92.4993			167.151	167.151
-254.344	144.055	224.107		357.355	-350.142	-1156.72	22.7745			431.351	588.293
139.094	-14.6437	-15.6023		1304.84	629.72	-1231.25	27.3842			582.986	292.76
-47.4674	-159.393	-17.5053		-458.677	245.799	-802.306	70.5678			296.749	336.338
-2.87794	-173.845	19.4758		-1110.47	-487.2	566.192	34.7323			1163.39	665.323
205.454	-69.5174	324.471		-1001	1188.12	705.02	20.7859			171.848	171.848
-34.7672	537.246	0.61778		-220.755	124.391	-357.377	18.0881			292.069	276.639
18.0357	-147.152	5.45575		-356.318	638.933	-461.147	47.7101			445.964	212.056
376.01	-573.559	-233.801		1397.75	735.785	380.483	93.3888			168.563	476.824
178.843	541.557	69.5693		498.949	-1065.46	-378.932	85.7427			1601.42	453.962
-130.89	122.283	15.5912		-438.869	-1234.46	-722.415	67.4241			779.872	367.13
7.70785	172.429	-20.0274		218.751	-778.492	507.023	48.451			803.843	543.961
117.13	271.071	22.7618		-918.114	-6.88846	522.342	19.9719			975.646	849.227
113.61	-91.2799	-115.791		156.547	69.3262	799.001	104.659			165.209	165.209
-159.724	43.9714	2.8045		1028.9	-1085.69	-1227.18	104.652			171.291	358.622
-166.722	-6.97266	23.9026		1186.07	-1391.36	325.341	81.4717			245.426	367.406
35.7433	-19.0047	5.36472		290.866	-345.379	53.1565	97.5837			162.304	162.304
-157.335	40.7546	0.99921		1309.74	-1319.93	468.324	100.573			770.277	351.856
223.315	43.2024	-249.515		-430.627	970.962	-871.998	125.619			1627.53	430.226
145.066	-72.6505	-19.8097		500.597	998.923	-1210.25	144.107			164.916	164.916
525.183	306.212	-392.051		-624.872	-179.174	915.214	89.4649			458.628	264.148
139.281	-133.84	-627.632		1018.18	682.966	-468.209	48.6265			2232.78	773.448
-19.0689	-164.314	-3.69751		203.591	713.616	910.691	87.7649			919.574	61.5289
-19.9699	-163.724	-0.64241		937.713	291.363	-469.73	33.9252			371.199	371.199
-294.807	26.4779	85.9872		-1162.47	-736.866	1046.36	69.5566			169.779	226.647
247.607	90.8831	-321.837		-544.405	-853.453	-787.159	25.8863			240.753	176.124
34.5724	-313.393	-200.455		-1052.34	365.571	-699.113	124.362			162.779	162.779
4.50072	-160.892	13.5262		-478.092	-427.492	1324.26	111.725			162.963	162.963
-62.3755	-152.643	8.02875		-975.373	1340.15	-1149.23	14.2391			1103.74	483.219
-54.1128	-152.734	1.80627		-977.572	-930.6	295.622	69.8761			165.465	165.465
193.26	-116.85	291.617		1067.68	-567.049	266.428	111.246			791.022	114.032
452.769	-174.245	-382.174		507.836	-595.246	-564.878	69.1908			755.562	302.793
-594.135	104.881	-210.482		-803.766	1378.07	-1341.94	65.794			809.898	259.702
44.554	-886.806	-235.051		862.782	-47.9135	-1185.28	80.5362			688.834	118.258
-960.626	-201.291	-459.062		633.292	519.159	988.443	86.3589			169.52	169.52
5.59608	332.936	137.042		-672.305	483.167	154.717	108.151			3936.14	879.241
192.321	28.4493	-60.3497		-1252.33	280.786	692.088	18.0655			165.04	165.04
251.55	4.33292	598.816		-609.425	79.1951	504.282	16.2752			162.027	162.027
-0.59355	-169.834	7.2147		-783.83	-550.569	242.335	149.571			570.243	517.846
320.469	514.227	275.635		-663.29	-1048.74	412.198	89.6134			308.456	254.993
-156.828	58.2662	13.1639		-965.645	-1128.74	-733.399	140.017			354.935	214.849
-62.3675	-149.864	0.17294		-853.629	73.7014	-327.169	93.5515			167.356	167.356
-151.882	60.5884	0.65246		-80.2215	-928.999	1223.25	129.435			494.681	220.196
-273.912	293.563	170.141		1052.41	1326.8	-314.912	30.5001			165.001	165.001
-21.9815	194.345	56.7037		414.936	-294.933	-679.783	146.763			162.994	162.994
-139.686	-156.074	-51.614		249.221	-875.105	-642.962	58.9206			1313.89	206.455
-3.80738	-162.445	4.76849		-634.145	270.869	1308.94	52.085			249.293	249.293
217.445	-36.8904	40.3116		1070	1049.67	518.13	135.664			1232.13	312.731
-5.73633	220.873	32.7884		1390.91	-93.1538	84.862	101.927			2354.64	771.379
-149.024	60.1895	-9.74054		644.869	636.637	-611.837	34.858			163.403	686.306
-125.728	120.975	6.98495		-1234.27	-446.747	673.614	16.204			164.632	164.632
15.6849	4.80201	-5.61872		998.144	1336.19	-964.576	116.3			1001.8	540.334
-54.5037	437.655	309.359		153.987	-176.367	165.754	42.5104			2068.65	331.415
-153.893	49.7606	8.91909		-209.924	-395.358	-1004.15	113.864			344.566	344.566
198.113	81.9252	12.2726		-767.536	488.906	432.135	16.0508			168.198	215.645
114.338	469.271	-100.82		-1041.74	-846.585	164.193	44.5807			163.7	163.7
-154.53	45.4917	3.03056		346.243	366.15	408.093	24.297			615.836	269.613
-145.542	76.0535	-9.65672		27.8609	1140.84	1192.19	45.1756			170.642	170.642
318.297	-161.663	272.545		635.413	363.346	753.427	56.8728			160.056	160.056
-146.335	70.0595	11.754		-813.588	-781.502	342.61	110.944			1038.38	411.076
-324.743	56.1115	48.8744		224.787	1331.5	-441.496	71.1971			399.129	236.63
428.467	94.2565	-89.6458		937.953	-73.3583	849.773	80.0664			431.034	431.034
-12.5669	-171.065	-12.9502		1187.87	-963.505	-1026.48	92.0352			163.754	163.754
-140.315	105.058	-66.0906		-264.812	1300.61	-512.083	20.9821			749.944	749.944
-148.454	66.6548	-4.59441		-552.746	500.93	-1305.02	45.8874			89.2604	349.709
-15.0837	231.724	-164.817		-684.192	766.065	-748.05	54.523			299.092	299.092
521.721	83.9402	126.104		-1299.23	-1396.64	587.44	28.0518			160.793	160.793
-136.434	85.9685	11.2333		1234.1	-348.775	-461.112	43.5005			1249.76	460.671
-546.506	295.212	-605.022		-404.09	-1071.12	-601.757	71.1269			991.056	448.467
-39.3336	-162.505	-26.9352		-1272.17	319.4	-169.966	47.6568			166.299	166.299
-95.6185	352.161	-184.734		1380.57	212.059	127.902	31.8962			160.656	398.337
513.917	-123.129	40.789		-1292.35	-187.043	-719.389	76.4759			588.995	193.505
477.895	-221.557	207.067		199.99	-608.605	-54.9818	107.016			385.398	529.222
405.448	133.697	-76.812		-291.628	1388.75	-486.694	57.5541			2159.41	484.32
381.019	-100.05	-85.2093		367.027	-480.609	-52.9756	99.9488			1078.93	682.629
104.882	352.419	-179.814		773.446	1291.83	-999.013	96.5801			1059.41	684.207
244.491	7.61183	544.765		-1097.81	-228.1	-601.683	62.3409			337.385	366.821
-18.6884	-160.447	1.84822		1268.56	-155.344	-137.52	121.126			1669.72	860.651
-368.429	-104.198	204.694		-776.213	-732.172	1038.98	140.682			358.609	358.609
-89.1799	433.99	-465.179		6.27055	929.85	-1206.32	106.315			171.752	171.752
-58.8792	-159.462	4.93407		956.337	1122.52	-1375.96	127.892			167.867	167.867
-51.632	-154.001	5.0059		-600.495	-968.708	-556.984	46.1463			590.416	668.402
-320.687	225.11	-236.021		397.347	-1156.68	-304.406	149.754			853.885	464.153
180.007	-87.7626	-162.018		-722.423	641.368	1171.23	108.048			161.275	161.275
172.352	242.048	-221.655		488.946	454.651	-1124.68	85.2321			218.331	108.402
-167.502	17.7829	20.0403		641.059	-686.161	-358.597	16.1758			160.448	72.8861
173.7	-229.143	-28.9879		433.115	83.7318	1303.69	138.739			923.16	326.1
-321.851	9.34253	-69.9507		-743.379	855.989	-1385.18	64.9282			169.846	169.846
-422.648	86.9891	-198.668		-1266.63	-463.305	611.648	117.533			2610.44	685.756
-150.512	58.0702	4.94315		759.372	1307.3	-884.619	40.6352			1642.12	518.46
228.623	-97.4854	215.678		-595.625	160.084	830.167	74.4569			171.715	171.715
545.281	-19.5049	-171.199		1291.71	-370.497	778.11	40.8566			208.913	565.593
401.469	-6.71862	-78.9964		-1387.81	1221.41	1228.66	69.6621			754.027	375.701
158.768	-349.724	357.712		1391.62	531.384	641.45	97.2207			372.306	156.911
-150.739	56.8997	-11.1603		-588.514	699.129	32.6788	33.2032			1731.75	343.472
-158.281	45.8662	-6.24533		1249.02	-307.956	609.886	31.9777			164.475	164.475
-30.9511	-162.119	-3.48201		-858.226	-302.031	809.915	152.208			1223.21	552.455
-302.25	-471.329	-358.144		848.181	340.647	1099	81.6516			159.73	497.235
-30.0954	-161.826	1.70024		-65.2844	1190.68	130.139	126.942			166.424	166.424
-22.3726	-157.43	-30.1061		-658.385	-789.429	100.996	120.912			1296.52	458.305
-160.03	2.45974	24.9927		247.593	1056.62	275.134	140.108			163.056	163.056
146.078	-87.8247	126.617		-83.3809	-116.496	183.396	131.732			895.259	448.186
275.467	335.495	201.16		726.016	-1082.13	811.222	27.6446			580.652	540.47
335.987	-138.985	57.0885		494.207	196.161	-989.427	69.0822			160.346	160.346
-140.662	-131.675	-15.7347		-327.16	114.31	902.675	34.4068			157.952	157.952
193.428	-132.299	-58.804		785.978	-1168.64	163.862	55.6191			161.775	161.775
403.936	-80.8746	-100.081		882.548	-729.449	-1145.26	136.557			165.299	165.299
389.585	-512.526	-234.663		1182.94	-1024	-513.772	83.2523			365.72	290.634
-45.2723	-153.19	-16.523		37.4249	298.909	1113.32	40.2143			861.176	592.404
-457.619	-385.828	-359.298		-3.39586	529.171	-1301.33	15.673			169.683	169.683
294.041	267.066	250.407		1196.52	-725.603	-369.457	134.195			163.073	163.073
-153.992	48.9458	1.88327		-491.946	-25.5965	-211.242	92.7634			169.117	181.758
-166.323	39.561	24.5171		63.0001	-883.253	-455.735	33.5466			156.593	156.593
-38.0597	-158.345	20.7547		-1097.1	377.895	-662.086	105.985			1823.08	129.393
120.823	520.082	-451.865		-974.015	938.963	895.409	127.583			2107.25	430.245
97.9483	134.606	-29.2958		997.568	1242.84	-578.84	15.464			408.5	609.425
-150.263	54.558	-8.41685		-1234.62	866.255	482.349	46.1511			350.501	320.333
-830.852	598.642	-411.012		1148.4	-510.663	-662.624	33.0381			1192.82	294.115
-155.248	37.7551	9.3193		-106.431	-336.615	1398.97	23.4372			339.739	547.208
5.28719	-161.066	11.9491		-147.772	480.24	1392.87	114.436			434.937	348.885
273.603	-98.5062	131.441		259.641	1367.85	-1104.5	105.265			165.983	165.983
-175.121	380.33	347.094		-1370.04	803.263	-1296.96	122.903			978.005	470.136
669.135	140.839	-142.983		334.028	38.1296	-1064.85	70.699			580.346	385.058
196.788	-37.1799	53.4142		579.794	1272.73	1203.14	111.33			1167.52	460.655
-76.8067	12.4473	309.073		-549.648	632.247	360.057	89.5533			737.305	607.301
-149.979	53.1928	31.3565		-1221.79	-45.5662	-736.862	64.6253			873.277	474.819
331.449	-302.019	95.7591		512.042	1074.98	-617.018	151.602			1497.07	411.913
287.621	377.98	288.059		-164.877	302.496	-1371.17	129.542			1324.76	449.363
-7.67337	-299.141	-199.332		459.839	-276.056	-1025.14	104.96			629.156	136.365
412.618	443.292	-1012.43		-653.339	-1118.67	-586.637	63.9849			1927.25	510.53
69.6898	-762.8	-176.585		-288.584	911.103	-80.8999	145.729			162.066	275.326
-163.817	7.87212	20.8853		-907.901	702.554	-325.755	78.9451			1603.09	264.822
493.244	-89.9048	22.0808		804.125	-967.303	649.412	101.987			600.09	381.139
-9.64995	190.71	13.4047		30.9507	-1116.22	-659.858	98.2518			1948.23	530.884
713.796	-525.563	-537.771		88.5963	-497.227	-1259.89	128.504			326.814	141.451
239.234	-36.7641	447.23		633.991	626.613	396.649	51.9291			165.001	165.001
145.936	270.766	62.5857		-328.14	840.405	-170.457	19.9684			163.424	163.424
7.95457	-162.547	26.4751		-1316.07	-951.113	985.25	102.834			209.105	129.34
335.087	-149.699	32.1461		-888.858	-192.046	104.315	86.421			162.866	162.866
354.791	-374.934	118.976		-776.544	962.006	-1368.03	27.3525			163.919	163.919
-206.049	776.884	-129.061		989.122	1189.69	199.012	38.7946			1256.01	660.316
-481.467	4.38158	274.852		-891.688	-1396.39	1388.77	83.1511			790.325	241.905
-444.262	-385.044	-620.389		1326.37	-840.444	646.536	106.909			2681.73	833.839
-272.842	-155.799	83.847		-1068.85	1184.78	1278.96	125.602			707.723	658.448
2.46507	-169.621	1.74402		-612.44	-1247.32	735.1	50.2967			151.087	455.282
1.21185	-167.899	19.3031		-188.811	451.55	460.209	90.9157			171.79	171.79
147.478	86.4305	-30.9777		-533.751	1107.59	-641.9	36.5962			161.366	313.565
314.129	-4.28644	-75.5616		-1267.78	-1033.58	-225.282	32.9575			622.638	705.277
38.5952	-620.682	-153.953		1248.55	-61.2239	656.74	131.916			549.685	588.913
-60.5032	-157.117	0.59315		-741.203	-661.086	590.244	14.0892			160.973	160.973
-37.5498	-156.918	-12.3942		-182.632	-848.852	882.692	65.5559			166.804	166.331
-164.129	27.7468	11.1184		1128.07	-1343.88	-911.265	144.524			353.14	181.701
-55.5277	-159.707	-9.58963		-294.756	683.82	1362.01	127.111			275.216	463.242
-312.972	-78.482	107.776		-1393.78	-18.725	314.549	87.4702			708.163	442.563
-147.636	64.6034	-4.62741		-77.5413	-128.077	-102.325	26.6574			654.769	142.841
-145.692	85.9304	25.6329		-360.489	555.557	803.224	56.2539			508.954	470.723
-8.05407	-165.726	2.72708		-303.318	-1247.43	-502.334	102.248			705.677	152.427
-214.833	127.552	416.442		-759.486	-939.948	778.975	118.297			790.573	707.014
-781.629	-223.958	108.59		-874.698	824.135	-1223.16	107.694			160.013	160.013
-16.9607	-445.95	-134.919		603.774	1400	-959.245	113.174			159.162	288.362
-121.056	110.779	25.4176		-1378.08	-1269.85	-128.221	118.98			172.398	172.398
534.943	98.9615	-155.221		211.323	-614.555	-323.061	113.128			1855.29	269.893
-155.418	84.5082	5.36785		-288.267	698.059	-1015.66	32.3034			169.837	182.353
-16.654	-164.624	11.2233		-895.749	-902.82	361.352	129.813			634.315	337.988
-23.5049	-158.368	-5.09801		-571.585	1340.19	839.679	137.713			1019.31	270.105
-153.074	58.851	3.18613		-478.223	-709.649	-493.998	60.3625			159.933	159.933
114.071	159.45	-294.479		1392.83	290.873	1161.27	19.083			163.376	163.376
-339.774	-64.609	-224.256		524.728	379.52	-1090.3	36.2394			162.766	298.154
-146.138	-262.271	-164.198		-1241.66	-60.1623	89.7144	106.667			527.301	269.604
-155.008	57.213	10.4992		-677.692	-308.294	245.165	71.531			169.83	169.83
-138.332	83.9576	-1.58591		838.828	495.12	-629.325	70.4799			117.182	282.904
-33.2348	-154.979	31.2756		287.601	-1250.44	-681.528	144.818			163.425	163.425
-128.953	96.3052	21.3709		-130.22	-989.222	723.343	84.4548			1994.51	374.236
-53.6941	-153.887	-10.221		728.801	990.281	837.272	25.31			171.235	383.849
-33.8351	-161.927	-8.59026		760.623	-115.27	1101.78	103.33			161.694	161.694
-211.551	-352.762	-321.455		-766.851	-275.277	-155.97	46.1493			212.398	212.398
441.296	-226.872	-14.8612		883.386	-1105.21	320.783	38.4746			349.752	330.852
377.946	135.222	-144.324		38.3559	191.203	-450.207	87.873			377.595	322.014
78.9243	-176.658	13.5594		786.179	963.897	-638.343	46.3408			1076.46	223.934
-53.5817	-155.495	14.1252		-533.075	784.243	-312.013	45.5117			1088.73	134.008
-113.105	119.542	27.0768		-749.554	502.077	677.982	45.7699			165.809	165.809
-156.22	42.6893	5.2827		61.9354	-336.962	1213.25	76.9634			174.714	174.714
626.407	293.152	-340.284		990.314	-634.63	777.201	14.5569			1494.18	164.501
-521.382	4.30841	251.594		-1121.23	-70.356	528.758	79.0068			267.128	438.945
121.676	7.32578	-6.97294		-1049.52	-1248.26	-844.835	98.4853			1030.08	130.521
-748.893	-382.505	-33.0297		33.752	504.169	-461.509	75.8564			159.785	159.785
-263.031	-181.958	558.104		90.0336	-351.657	-1060.02	26.4034			2522.27	508.046
-62.8981	-155.2	-7.25364		-791.418	-568.832	-872.36	87.8956			983.306	267.722
-228.997	-387.938	-158.297		708.358	1039.62	-1089.81	110.863			163.084	163.084
99.3379	-377.31	318.02		-703.954	-1055.55	-818.057	37.4434			683.786	494.199
-307.663	55.2267	-19.5844		856.003	1047.18	-2.63374	22.0409			160.315	160.315
-34.319	-159.121	11.4926		134.006	510.367	966.63	152.202			162.406	162.406
806.521	37.6032	286.675		-352.623	440.276	495.116	59.7775			161.493	161.493
400.89	-355.956	214.963		-967.825	283.327	-1208.62	44.1318			425.035	167.836
-157.35	61.6412	4.22235		-936.453	-1104.92	-144.543	108.454			2757.37	396.826
549.956	-55.321	122.133		-532.692	1076.2	-183.264	63.2123			193.471	245.121
319.29	114.459	-294.124		-97.5797	697.318	-308.912	120.661			1646.25	118.069
-239.266	-493.424	-36.4549		-1283.35	-547.53	-1171.05	115.655			163.823	163.823
-21.363	-160.43	-5.44005		-504.368	1270.88	-453.245	142.705			1157.15	225.253
247.146	-322.788	-106.372		-1194.01	-1165.4	-268.505	55.9565			1412.46	208.294
368.71	491.421	476.668		-1257.14	-771.511	-1385.32	42.8946			880.606	578.653
-301.032	476.717	48.9872		-544.023	751.411	1013.26	46.5812			1002.58	294.828
-26.8585	-164.099	-3.42638		-1365.05	641.26	-695.108	122.33			429.572	242.785
-13.4281	-490.693	328.742		1041.22	1245.12	133.402	139.009			477.805	138.134
-27.5626	-165.844	-2.59143		-590.174	-1196.4	51.426	70.7824			2686.78	297.936
113.749	-639.533	-75.7743		-672.458	1104.22	-1245.81	30.4707			836.885	556.24
165.826	210.463	11.9504		-883.824	-453.622	656.061	143.433			1088.53	472.624
-205.301	-268.219	-165.23		-1323.97	319.445	1326.99	105.742			165.326	165.326
-449.923	-51.9853	210.006		-1334.76	528.961	1177.92	101.188			172.713	172.713
62.7479	279.087	-12.2974		-1192.82	368.257	385.405	142.975			1188.05	386.965
-76.2065	859.232	-171.207		334.325	-16.6414	79.0159	19.5137			672.186	684.415
-462.168	-83.9191	2.68302		233.562	1193.41	-238.678	43.8691			166.036	592.772
44.4774	252.413	-23.0631		-366.078	10.4141	-264.353	20.0701			161.453	161.453
355.463	-443.283	-197.697		-938.898	-1142.43	-921.698	148.288			1032.77	490.758
430.652	291.453	699.835		391.674	-1377.05	-1050.32	78.4342			950.656	359.701
202.901	-143.572	164.532		779.177	91.3593	-1238.21	54.7657			171.407	171.407
117.879	-707.719	266.116		970.897	357.651	1266.67	86.0138			486.817	310.181
347.183	-49.0978	147.594		-31.5641	1399.94	367.438	36.1351			166.855	166.855
-155.225	62.6025	0.30663		446.335	-691.695	1076.34	109.107			1042.86	395.914
67.3362	-196.598	46.7003		1035.44	1030.54	199.212	147.457			189.97	219.511
-24.9455	-156.95	-28.7513		-1115.38	-373.553	-1346.99	88.9148			165.117	165.117
583.128	51.9003	-159.439		-575.509	-958.924	-1305.4	86.4736			163.249	163.249
47.095	-209.496	-37.7619		-1202.64	1332.63	-860.896	110.589			521.779	354.595
69.4184	297.845	-200.51		143.993	-1275.22	-897.43	47.4918			169.024	196.062
-147.031	74.3115	-6.35394		-587.874	-1395.53	1225.42	122.093			419.96	306.376
-54.8169	-159.047	-9.62763		-1041.29	516.111	-669.058	68.7449			228.1	298.932
-152.19	52.0244	21.7625		17.5954	-396.737	772.308	41.1549			161.617	161.617
45.6744	-223.134	-201.746		-710.124	-1086.22	-1207.36	52.4059			160.287	160.287
404.854	286.497	14.7216		-353.656	-60.3139	1269.82	50.5218			508.946	521.208
-18.263	-166.765	-34.0543		-1200.43	1109.38	-412.537	36.3569			158.362	158.362
328.387	59.2334	255.998		1.06726	-428.01	1321.72	52.1612			165.916	165.916
-41.2047	391.46	258.69		959.913	627.052	-813.981	46.4875			194.586	194.586
-306.709	-211.095	-471.295		-713.865	919.479	-31.3168	44.3387			166.47	166.47
-240.716	-376.72	-287.8		-295.487	283.349	870.101	43.0357			2129.31	303.719
-19.3747	-160.119	-12.6545		-1346.12	-541.103	309.725	150.913			997.589	751.609
-18.4015	-162.009	2.00687		1024.55	-1210.78	-1001.47	67.7168			168.492	168.492
-141.215	75.2273	-5.04246		646.318	872.856	-11.4771	36.35			506.336	425.331
291.024	-185.548	-78.037		88.8296	-1139.69	-405.674	153.405			855.177	374.881
-6.77594	177.513	-3.21442		251.514	-1044	701.011	35.7713			924.937	702.538
-158.438	20.7903	12.298		-748.451	1246.46	-288.755	106.638			337.461	175.597
-336.66	-191.063	121.095		517.093	-1056.74	1229.92	88.8017			163.585	163.585
26.357	-91.1697	488.347		-521.829	1346.21	1316.24	77.7138			402.131	296.18
-353.787	-398.46	111.251		963.669	-1057.87	550.258	20.9984			171.974	171.974
363.737	459.937	-872.057		-786.36	-1055.52	924.454	143.856			688.75	253.625
43.0975	-122.089	-8.68757		-1103.57	-175.416	756.085	62.8			169.733	421.358
-5.25656	-165.525	14.7638		40.2651	886.634	42.8591	16.1807			371.408	135.19
-57.5438	-152.242	20.0734		-1037.28	120.569	717.591	31.2893			165.849	165.849
411.926	-59.102	-86.2048		947.939	1209.03	-462.494	58.8415			164.382	159.751
142.928	-114.945	7.35661		232.705	1305.7	-1207.59	21.5686			1036.35	393.215
-149.03	59.018	-11.431		1358.88	843.168	-732.622	40.8072			160.301	160.301
-342.647	110.574	324.338		270.216	1100.55	-1033.47	37.1406			340.363	203.277
594.609	172.346	-303.555		-841.371	333.787	-586.316	146.988			164.6	164.6
-178.22	20.3147	-21.7526		-39.4081	809.006	612.759	68.6851			167.539	167.539
-493.49	-156.116	-432.176		-891.241	659.1	732.328	66.3523			2095.87	491.249
-37.4614	64.377	481.118		-516.954	923.223	1077.32	20.6285			2342.76	256.86
459.152	-493.406	129.87		-804.728	60.7301	1192.91	141.705			477.695	632.791
-575.393	-418.229	-453.228		-1223.52	-1286.47	-739.553	72.3766			1891.3	326.71
-241.343	357.132	286.484		867.046	-688.363	97.4667	75.2113			495.863	495.863
889.701	-511.848	229.4		978.917	-785.523	-1387.55	130.025			167.305	167.305
-24.9596	-158.299	5.18088		963.972	1056.93	-321.263	105.971			1251.31	448.013
592.804	-378.223	-276.205		440.466	764.585	-153.933	86.3186			476.411	478.901
-46.9835	-154.259	-8.98138		-536.83	-83.054	697.929	53.6273			160.107	160.107
232.238	88.8091	-18.2891		813.218	714.068	252.501	144.296			622.015	96.8403
-32.6021	-159.881	-27.2944		1203.67	933.819	-956.021	46.4054			165.21	165.21
134.728	-491.558	-311.163		-1308.83	521.19	-192.693	126.216			381.383	444.384
687.338	486.169	-482.966		1058.83	143.205	-36.5189	144.614			634.369	573.744
-163.102	31.7045	24.6277		644.176	1001.32	643.82	86.894			282.687	674.41
0.73831	-163.25	7.26803		291.241	-267.896	394.419	108.759			170.84	170.84
-512.498	-76.902	82.5326		-988.971	-134.41	1162.81	46.089			1128.59	382.065
-43.1947	-163.816	-4.74923		-929.925	1388.32	81.7797	124.324			270.391	270.391
-254.093	86.5615	37.7408		1276.16	1292.21	-1338.31	102.407			320.849	320.849
384.591	-187.597	260.75		1287.1	1165.68	-967.253	33.1131			2514.09	779.847
-220.228	-68.6731	21.8302		-832.599	682.044	-993.864	86.5514			589.856	661.821
380.775	-39.2097	-68.8486		342.424	-1182.45	1276.38	87.2062			160.868	160.868
-120.587	267.811	77.6459		1395.06	-762.058	-550.227	107.909			422.414	422.414
-439.331	219.481	-103.178		613.123	663.516	-586.834	71.9689			459.086	105.787
-164.244	38.9069	16.123		564.024	1060.63	-375.923	73.8848			162.092	162.092
-77.9374	467.104	558.195		1229.59	-732.202	1292.25	94.3019			169.789	104.778
156.203	368.101	-148.935		1106.44	550.417	-158.949	45.5401			160.754	160.754
453.8	27.2236	176.877		332.784	744.538	1097.98	88.3999			365.953	365.953
-156.389	-19.4212	29.5755		-1023.39	517.042	408.816	60.9622			789.734	481.872
626.626	299.058	512.737		86.032	-476.267	449.381	131.573			173.98	173.98
-357.446	143.157	681.227		393.804	-988.554	-39.6638	134.312			1055.3	367.132
746.145	31.289	425.765		650.381	-872.919	747.067	136.243			130.029	715.553
-133.463	90.413	-0.53053		-359.366	1221.94	1198.94	74.5829			314.291	525.563
-162.615	4.45146	16.9855		496.048	-668.627	-322.017	48.0829			160.874	160.874
-65.4209	-147.35	-26.9673		-810.396	-406.085	-905.716	137.136			405.954	405.954
-34.3707	-156.457	10.0134		-1029.38	-315.075	1052.7	17.9891			171.652	431.769
-4.09568	-414.422	-290.245		-685.501	-1029.28	1104.72	94.5601			553.588	553.588
-161.496	20.7186	2.04217		417.987	-389.159	324.208	45.1175			347.136	347.136
363.034	425.205	110.564		262.475	-47.5544	-773.602	77.8902			167.909	167.909
3.81433	-167.573	9.48867		1056.01	1126.09	1369.83	59.2675			163.852	163.852
136.033	113.545	8.70774		-639.283	1129.99	1316.96	30.7831			162.135	162.135
-140.169	83.9764	26.9109		478.447	-288.39	751.618	42.3351			161.177	161.177
112.082	37.1335	-12.0239		-1171.71	-364.908	-626.276	46.8722			163.245	12.7316
-144.849	82.2234	5.92361		-334.806	701.195	-267.447	127.27			166.074	166.074
-10.8441	-162.324	15.6523		1055.53	1287.67	114.492	146.909			887.061	651.468
-63.6667	556.02	-56.2431		-256.957	-169.501	-324.902	135.089			728.457	403.999
-65.825	-148.616	33.0635		-565.776	1118.22	-152.202	142.69			165.767	165.767
283.284	-410.515	-278.21		-1114.56	-502.333	500.783	126.019			187.31	234.977
-149.683	59.0791	11.2072		-1325.65	254.549	260.157	46.2227			611.773	152.785
161.292	242.711	60.4451		1284.93	-114.997	-1252.4	60.0256			860.767	535.122
303.371	-234.278	192.933		1163.39	1027.71	751.239	130.986			164.085	164.085
305.878	-52.848	146.467		824.373	-1225.1	458.139	17.6083			233.988	199.723
410.618	298.084	-203.776		-737.028	-1189.27	-1143.09	111.596			378.91	378.91
8.68571	636.797	-277.705		496.116	1156.19	449.436	127.089			990.461	830.407
-47.6243	-159.241	6.40151		469.148	171.509	-730.277	143.701			501.613	398.991
-159.58	1.23378	19.5886		-169.9	313.182	-877.436	20.9515			1270.72	510.595
-40.9184	442.906	-121.013		492.938	-1057.21	1132.49	16.0258			751.869	640.175
-93.5116	133.692	-6.95574		-568.521	783.368	652.219	117.808			164.632	164.632
359.742	-408.494	-32.5399		738.663	1129.84	-758.048	27.6742			567.547	266.858
189.718	11.728	27.4585		611.026	54.494	-147.268	22.0935			653.233	445.358
-181.32	265.948	-35.3245		113.296	1377.74	-782.377	134.397			1315.33	477.372
112.288	-282.25	-24.4567		-818.447	-104.209	-359.236	37.6207			1086.78	538.995
484.082	-59.6036	-107.552		1199.53	1002.71	-886.269	151.533			168.291	168.291
-115.556	109.314	34.5155		-968.877	861.662	708.931	137.088			906.805	138.02
452.706	-16.2961	-95.3365		-404.804	458.387	882.122	48.1841			2802.09	564.677
-158.843	45.7016	-8.89402		-1087.1	358.121	687.267	136.224			897.352	151.777
-162.146	-2.36228	17.8736		768.791	49.6097	-172.927	38.8317			161.996	161.996
116.766	-222.846	158.467		-80.6094	-928.399	758.117	119.269			979.238	445.829
74.794	-52.1697	13.9287		39.1986	354.264	857.173	69.5128			162.425	162.425
-6.41421	-111.581	4.13505		-1264.85	1284.54	977.295	65.6427			333.38	60.956
414.008	145.042	-304.812		637.815	-1247.2	341.18	141.881			165.83	165.83
-22.8866	271.18	107.464		160.96	476.62	-322.704	136.679			166.26	166.26
-246.49	534.302	-75.128		-947.424	-863.735	-1037.18	61.6869			172.703	172.703
-153.025	66.0005	-0.60032		-368.008	-1098	1252.67	57.8931			162.338	162.338
-130.162	106.033	12.6632		513.664	-1039.53	828.809	21.0116			671.57	540.035
72.8207	-93.946	-14.5981		-235.547	196.885	-885.603	132.962			365.702	398.902
-163.125	28.6897	-3.72564		-580.775	629.171	794.676	150.165			160.683	160.683
-166.428	19.4009	16.5453		-1274.77	230.124	709.766	32.7805			459.784	131.635
284.213	-170.184	-79.3287		-229.33	201.581	556.673	54.1633			599.104	599.104
-221.145	-48.7355	51.0975		1186.83	-80.0431	-828.853	78.5856			163.167	163.167
-260.885	-13.7894	16.6508		-1039.29	-150.297	1244.63	16.0875			163.863	163.863
498.816	67.3943	-125.181		466.625	603.972	-1099.95	110.616			160.374	160.374
453.076	213.141	41.463		682.849	304.297	833.62	127.314			165.431	73.9193
-130.563	106.654	16.5838		-251.309	-624.57	-862.63	26.5941			778.806	433.249
67.5889	-280.701	192.219		-1356.04	1217.2	-740.111	48.3707			512.956	210.369
-43.9804	-155.428	28.5941		647.63	1056.28	432.207	152.919			758.447	533.424
-265.33	-139.662	-186.6		1210.34	405.143	1014.97	55.7335			165.874	165.874
198.723	130.891	-220.466		483.323	-1238.55	259.318	67.7028			854.22	502.089
343.946	105.419	217.722		14.6862	-552.13	-499.478	42.5473			609.356	401.254
-225.692	-98.5274	32.9912		114.895	870.87	-1.71712	120.462			247.117	590.385
-120.811	107.889	26.8958		-134.239	174.469	-282.347	143.914			164.716	164.716
-52.5361	141.456	3.00394		-1216.24	255.186	353.083	61.5143			522.684	308.132
-160.632	53.531	24.308		-921.28	363.076	1.02678	91.1732			622.461	347.599
441.237	-61.3924	127.224		1175.41	-897.893	1214.7	82.9873			168.742	168.742
-39.5824	-158.483	13.7112		-1209.04	909.203	-1081.18	111.273			171.74	171.74
466.236	163.347	-67.2934		1301.71	-1184.34	1399.42	100.172			983.601	521.678
68.0291	-48.9285	-315.661		148.471	-467.793	11.1597	78.9896			471.181	497.239
22.1452	257.939	696.302		1067.48	-549.302	156.279	46.134			326.93	326.93
-158.413	48.4841	2.06449		1078.83	-1041.37	-806.04	153.736			221.747	242.765
-178.021	-396.928	-27.5652		1179.53	764.871	-1098.24	101.438			161.559	161.559
247.452	-39.6919	-53.9644		45.4116	-1233.02	-258.932	121.202			1085.47	570.879
-322.529	-125.219	-254.967		60.0259	882.091	-427.84	23.1518			110.916	176.305
-4.01795	-162.55	17.3727		-140.913	-97.0407	-1170.04	38.4226			3141.12	610.115
-145.1	73.752	8.648		-195.262	555.601	-16.5018	56.2332			201.421	399.128
-452.102	-137.644	-149.87		52.3877	555.786	769.295	99.8449			483.308	466.11
112.59	-229.609	-75.8971		231.231	992.451	79.602	104.697			168.298	215.452
-153.397	60.3633	-6.89559		368.332	-749.575	179.281	63.1238			1555.66	166.778
-70.0224	149.348	16.8365		1297.08	-420.306	166.946	142.144			157.418	420.879
-156.656	43.2851	1.65204		-1380.5	1176.24	499.911	93.5988			1912.01	468.129
44.8398	-133.296	-296.375		-195.246	1073.02	781.917	73.7116			960.094	350.805
-36.3993	-155.98	-7.13604		-435.309	1284.7	-1147.85	24.3637			1119.12	551.268
-138.792	241.786	-513.329		-1218.54	1284.49	1256.6	88.3635			173.386	173.386
-184.05	-341.525	-235.669		1060.01	-1131.33	245.329	25.2946			449.619	449.619
-8.5712	-171.702	6.84291		146.944	131.388	1018.36	105.904			214.411	45.8767
-13.6683	-161.364	22.9562		1339.74	-715.826	-369.383	83.9006			163.635	163.635
-287.223	275.839	-156.248		-195.053	-1366.17	-1231.99	26.8317			174.79	174.79
-153.263	69.1649	-3.18164		100.032	711.772	1119.49	73.4069			168.709	168.709
-20.779	-165.16	-11.9316		753.89	-835.773	975.988	24.5207			166.401	166.401
178.606	-714.312	48.6242		-269.915	1282.27	-991.668	27.6151			161.928	167.346
236.637	-238.017	-61.6323		-218.721	482.228	265.968	136.647			1792.07	270.145
198.328	518.817	214.268		-656.101	880.471	436.122	59.2503			1849.12	159.81
-38.5406	-156.79	-4.63031		-490.721	-1272.71	-723.49	134.262			1214.95	462.248
-3.6768	356.707	-412.221		1089.43	-6.79527	1086.47	104.73			1009.87	785.837
174.284	251.82	4.4854		-943.739	1053.97	532.006	90.1578			662.527	566.036
110.854	226.872	-84.3381		-1070.94	250.077	347.55	148.789			160.396	160.396
-29.2959	-169.019	2.33949		256.956	-449.321	88.6674	147.243			1565.78	476.376
-153.284	53.3011	-2.87009		-489.12	-1126.37	-603.151	90.1294			257.612	169.654
321.667	103.515	-337.865		307.57	1162.39	568.162	39.6008			162.256	162.256
-405.138	-61.8869	208.451		27.7101	1141.02	-26.8072	123.564			380.447	330.94
-156.198	-218.141	-741.35		-1017.36	-1091.63	-95.4656	76.4129			163.805	163.805
516.262	-38.2385	-17.2836		1200.19	-1244.6	-1143.63	146.33			395.87	335.626
-39.0388	-157.837	12.2161		1397.73	-262.209	782.406	99.4214			160.334	160.334
-67.4386	156.664	19.0107		-1060.58	331.572	1085.4	47.5786			892.304	376.158
-37.7552	-2.93592	8.79232		1129.83	-927.689	1280.7	57.1812			3689.91	691.883
-117.626	149.505	-56.1487		894.824	-857.598	437.275	39.1859			862.14	124.947
243.721	-222.549	189.95		1282.15	998.563	891.065	34.7327			165.008	165.008
-44.3833	324.771	-219.692		-859.208	1120.38	-460.475	58.169			160.141	160.141
-493.453	243.852	-103.112		-811.691	906.499	1213.82	64.1327			305.978	144.825
-155.985	50.7199	7.41617		-1348.09	621.008	-24.1967	88.1663			146.199	445.453
-150.686	61.6681	12.5674		-1132.7	868.517	736.908	98.0574			1233.1	107.039
-144.043	76.4335	-5.00092		-1034.94	713.029	-911.458	42.1823			1145.31	594.343
149.048	51.2387	0.15889		130.515	883.583	826.351	98.3381			167.41	167.41
-112.092	33.1132	-272.772		1128.36	-672.62	-1293.63	41.8241			799.853	94.3124
-223.416	-616.051	161.399		-61.146	-1005.57	349.04	22.1471			531.503	483.559
-165.533	18.8805	9.9099		226.899	-309.96	452.788	53.4568			161.198	161.198
111.906	-198.637	126.43		1336.6	-373.552	-224.253	73.3458			324.459	324.459
-516.941	-295.924	-12.7054		1324.33	367.547	-1338.2	81.664			688.342	358.195
-164.627	27.4893	7.83626		296.38	-1129.56	-61.7126	139.987			168.708	168.708
-138.176	86.8368	6.15876		-1053.04	176.368	-421.427	121.596			614.629	473.24
-2.693	-161.608	-18.0061		423.605	-796.164	-1212.61	135.022			163.013	163.013
148.206	-93.4451	6.01455		477.747	-1181.42	-755.43	120.836			132.544	385.141
188.035	13.5115	-84.1988		38.1773	992.882	659.08	148.631			456.185	628.719
-270.409	452.411	539.707		561.133	935.334	-719.747	42.2021			367.934	150.487
83.2342	338.376	-168.327		1391.86	-1183.2	-362.457	115.116			593.346	442.443
-21.5254	-168.358	-18.5435		-338.84	1240.24	175.304	102.593			167.738	403.113
494.238	-218.215	63.724		734.624	-734.853	-764.307	33.5208			678.634	259.062
-62.6648	-148.589	16.2949		-1148.1	-25.4312	1156.26	104.357			2271.54	468.756
219.518	-396.684	-391.417		1154.63	-643.476	610.42	139.133			164.987	164.987
-134.833	98.9701	23.8884		311.516	-1372.2	388.026	89.0331			349.169	349.169
563.742	149.35	-122.438		-88.783	820.961	-778.384	42.2682			1423.49	197.189
-439.091	668.153	146.01		-227.196	735.203	323.21	139.255			760.858	570.058
38.7454	-311.353	710.376		-647.259	-794.547	1028.6	127.847			633.125	285.282
-143.879	69.9304	15.6921		958.207	1126.83	148.051	147.596			161.97	161.97
-160.682	34.5324	0.05127		861.575	-560.444	-1271.25	66.6664			168.235	353.354
-156.859	38.3296	-0.1478		-1129.53	-308.62	508.429	57.1194			160.141	160.141
-137.416	83.9609	9.39912		-1031.69	512.98	-840.266	37.8753			160.775	160.775
-298.017	-41.8525	-73.8557		510.347	282.269	-557.029	97.623			161.589	129.032
-14.4111	-163.714	4.40778		839.494	-1386.78	-441.399	33.1117			571.185	329.869
150.038	-66.5908	5.68097		-1069.77	226.829	218.557	35.6426			1109.72	303.621
-158.794	32.0165	17.5146		465.675	273.813	-113.596	130.08			856.604	647.998
-11.1605	-171.719	-0.08822		-1175.79	-221.097	-1246.34	127.125			876.387	160.018
-148.46	-255.212	-84.9751		886.048	-1211.42	997.268	59.3311			446.546	420.37
238.83	-172.565	69.1971		-369.497	-70.9377	-798.026	150.846			168.154	168.154
-42.3425	-161.756	2.82511		-280.014	73.3987	-253.64	87.7974			160.537	160.537
169.098	332.386	-194.597		1343.89	1045.51	833.759	152.55			1033.34	386.902
171.65	-283.114	307.56		360.059	-250.627	-881.902	108.185			2287.08	256.288
-162.224	28.3605	7.74189		-478.729	-269.753	1083.35	91.35			166.932	166.932
-398.337	177.178	230.795		-1023.49	-238.114	-259.16	99.1864			335.024	335.024
113.52	125.689	-28.7662		281.328	-613.296	-305.573	94.5994			170.166	170.166
-157.791	37.6714	3.61198		-512.676	1323.68	500.586	29.0596			636.763	283.865
-51.9423	-158.925	-9.61919		-246.294	817.331	329.257	45.2511			1008.82	496.364
-132.815	98.2056	23.1682		-685.921	-183.235	-774.677	22.4627			1259.55	902.639
243.054	-167.357	564.173		538.608	282.322	873.658	83.5739			1117.32	399.437
127.413	-84.8966	-0.78613		-1323.71	-578.254	-417.651	115.061			175.28	175.28
-138.725	80.2127	3.61596		345.435	73.9049	1273.02	39.2152			168.308	168.308
86.2327	-234.931	138.904		-1223.4	-479.741	1289.74	80.9619			961.873	243.78
-41.5353	-155.591	3.41302		-1358.14	-327.051	-254.584	35.2358			171.183	171.183
-35.034	-163.259	-14.2087		218.451	348.922	945.639	145.639			160.15	160.15
-53.3994	-155.024	13.476		-179.12	-747.289	884.349	149.568			1191.09	342.088
42.4502	138.305	-10.2817		181.084	-1318.82	610.197	71.177			598.914	566.74
-324.538	-241.821	-221.759		-725.88	-859.715	-1076.99	69.0712			454.493	454.493
-140.148	75.9045	26.9526		-904.372	1042.66	-803.956	45.3261			487.965	461.7
-544.704	-129.503	-264.804		1376.39	-906.998	97.836	95.348			212.757	182.752
-169.194	49.6529	18.3498		103.626	920.328	-1033.7	17.722			168.919	168.919
-328.083	117.039	179.863		-1028.26	-1169.31	-824.376	120.667			394.62	706.385
-128.517	93.5561	20.1889		-677.486	1230.62	-989.998	136.927			168.777	185.208
-61.4936	-156.688	-3.18211		639.259	-1383.46	1355.59	119.819			787.936	787.936
698.135	-344.949	-142.246		1095.42	968.226	-897.568	52.6036			592.102	424.984
133.242	279.638	-139.758		-802.527	-790.851	199.209	140.12			213.378	213.378
-187.08	13.7377	-15.4585		481.06	-1016.08	312.933	71.1273			522.048	547.762
-158.407	35.6605	-0.43658		139.986	809.563	-67.0088	85.4587			2901.54	228.519
-169.889	22.705	3.85946		-607.006	16.7961	-751.94	45.0859			970.403	333.343
482.622	-734.625	167.475		223.55	1301.01	-1321.66	106.826			294.739	632.766
-62.081	138.188	7.25865		-356.306	-313.193	-370.621	68.4836			457.149	457.149
291.721	-196.782	-24.0208		1095.47	-570.614	218.484	109.933			434.266	188.025
-44.8909	-155.573	-23.2605		-383.635	-1224.66	-182.933	19.9901			1081.91	295.25
222.358	-122.211	212.896		-550.656	26.3954	-949.749	62.9045			526.895	385.687
-208.376	344.104	331.924		699.086	-279.634	-1264.59	100.385			173.293	173.293
-153.091	46.6015	17.2805		-838.528	-469.255	1396.46	63.7297			492.237	369.632
-253.424	123.648	71.6671		59.6497	1132.89	40.9867	74.6704			168.01	168.01
-41.5707	-155.323	-17.2751		739.645	1026.86	-261.331	28.2276			1222.74	385.263
-22.8511	242.006	-183.644		1132.18	641.592	-709.456	100.215			162.281	162.281
312.681	58.747	10.8583		392.682	204.568	-438.934	123.782			167.364	167.364
286.358	210.971	312.881		-1072.76	189.765	779.761	147.389			682.558	444.919
-161.184	22.5371	1.64518		1103.22	211.36	-813.87	23.4114			161.607	161.607
-160.132	-4.21185	26.7995		1105.24	484.703	1061.28	84.5761			172.794	93.1748
84.3563	-89.068	410.694		1172.73	775.134	-35.1453	150.931			821.14	251.322
463.763	439.043	662.676		-1065.2	299.736	87.6748	20.209			163.491	163.491
37.5481	88.6398	2.28969		-99.9608	8.76308	-820.429	126.779			1034.96	208.018
-29.3756	-161.367	-6.49637		358.482	652.682	1007.7	147.559			143.464	143.464
-162.193	36.2976	3.92468		-301.503	-1364.91	-477.77	14.096			488.776	122.457
226.294	341.945	-190.731		-1134.09	-475.878	-1051.74	89.1685			727.79	393.682
-66.7019	229.859	18.2512		-975.294	-1228.58	-731.622	20.3545			172.294	172.294
15.3487	-499.204	106.959		810.581	-1138.31	-632.04	49.719			168.993	168.993
-240.981	-66.875	48.5958		-180.842	548.868	721.032	140.356			163.254	163.254
94.8252	-350.619	-45.9275		-250.351	105.516	-290.106	135.497			358.432	26.538
-421.66	-869.876	-245.893		-733.896	975.272	-1394.9	97.1443			168.355	168.355
-156.35	40.2238	13.9314		201.342	-1263.56	324.401	117.591			975.002	490.614
-136.999	88.5667	5.66471		1057.23	-452.02	317.933	87.584			166.067	166.067
94.6413	562.919	68.3738		-722.604	-1104.1	-0.62514	94.8378			315.001	44.1456
-401.854	729.488	140.399		90.1013	526.281	243.158	151.755			167.216	157.681
-148.343	62.8178	9.5204		-485.066	396.04	729.144	125.334			257.869	523.657
-2.85697	-161.933	12.997		133.026	1141.48	562.735	63.5732			672.83	417.101
478.3	114.152	136.85		44.6388	-347.023	-1348.48	129.298			173.422	173.422
184.939	-18.8233	-203.741		-385.574	467.248	-1150.3	93.609			410.876	425.398
-410.473	-350.654	720.595		869.63	-708.992	-1011.97	87.1358			1091.57	574.239
261.212	-247.849	177.437		1304.5	1125.75	-66.8725	84.133			1196.86	355.077
-52.7259	-151.595	-14.0076		-977.868	509.375	616.119	66.7658			387.582	387.582
158.3	-172.19	19.7531		623.298	22.9676	891.451	40.8862			1807.94	726.225
-203.679	291.753	-323.031		507.8	-227.258	-1209.49	102.97			769.492	394.334
-163.065	20.3903	19.0249		-847.291	869.861	-613.484	60.9578			1325.4	304.753
-132.685	103.201	8.75656		-246.827	1131.67	-765.447	146.659			175.033	175.033
-149.842	49.7824	29.9283		26.7792	-641.041	-400.944	52.0775			1366.88	653.593
325.206	214.555	181.881		-1271.43	-395.707	745.595	23.3532			164.798	164.798
-6.90021	442.711	571.322		-611.872	919.811	-1199.99	74.274			481.175	481.175
159.018	67.6442	7.71259		1095.81	839.395	-921.505	68.7432			624.218	393.622
-157.425	28.7508	2.55849		-247.521	-273.461	888.825	69.0166			1032.11	905.935
254.249	206.786	205.941		-695.485	789.699	1334.63	134.126			162.681	162.681
-134.602	-435.082	-188.079		1104.08	1217.2	244.444	82.4602			160.731	160.731
-102.242	126.279	-72.6985		-714.761	265.432	-432.933	121.615			164.317	164.317
-173.486	116.236	304.352		114.518	328.455	-885.83	128.109			162.012	162.012
-26.8517	-161.401	-4.26357		-196.298	667.191	755.368	39.4836			160.748	160.748
312.821	100.492	21.9224		-1202.51	160.073	91.8693	57.8701			780.332	675.869
-159.377	8.26722	18.3658		-1144.19	723.256	-1027.71	152.771			164.486	164.486
-54.6377	-159.863	7.73632		1380.64	347.092	579.699	53.8614			1351.8	542.381
-141.961	84.4207	7.41498		-75.0753	141.423	294.204	91.2156			1185.02	484.906
-292.875	179.793	309.849		-885.318	667.544	-242.666	55.0336			165.89	165.89
-165.553	-46.3184	-90.5371		-991.66	-553.919	560.71	63.8857			160.942	461.93
-29.4529	-160.143	1.73898		749.154	-615.574	200.973	37.6214			194.565	267.87
-253.326	79.5568	262.132		85.1459	-169.679	270.661	72.2521			170.349	170.349
215.516	-309.423	-32.2033		1266.06	1023.95	-669.792	137.186			371.143	371.143
38.3901	163.777	-34.3547		548.912	-633.578	484.695	37.4999			429.882	218.259
40.6061	-30.7125	-3.58681		914.364	589.032	20.6403	140.341			166.916	166.916
150.791	-279.521	-442.634		88.327	230.718	-639.842	100.775			291.872	261.201
-13.8145	-160.85	-12.2571		-922.252	832.16	509.685	60.7907			168.116	168.116
-322.194	104.383	-114.394		-362.722	109.974	20.718	29.1835			714.933	338.721
-586.331	-229.368	-54.5624		1060.97	-899.487	1125.49	43.714			391.203	316.205
438.054	404.098	-219.058		-578.353	-1079.78	1162.58	34.6832			162.161	162.161
164.626	717.804	283.663		-1314.37	130.153	-650.836	62.4422			199.652	557.518
-19.9126	-159.199	-12.9319		-570.995	754.39	-269.885	80.6381			2121.31	636.389
267.256	-14.653	-146.806		866.633	883.632	-600.162	54.9252			405.648	405.648
-36.2734	209.439	-193.441		36.2897	-753.154	1231.18	113.408			1143.17	492.374
-415.041	576.959	225.525		1220.76	-957.902	-17.5585	153.572			167.622	167.622
-55.597	-158.587	2.33088		-1011.14	-1007.74	-199.529	138.525			518.903	109.076
1.65429	-162.991	17.5316		152.579	1399.79	299.252	145.041			482.703	482.703
171.115	252.707	59.565		-115.344	-81.4938	-571.4	109.425			892.581	80.0259
-23.2189	89.8087	324.343		326.051	-570.469	674.282	151.051			160.056	160.056
-157.273	29.1931	15.374		-595.723	-1010.01	-648.96	32.5488			169.34	371.136
-42.7216	-155.651	-0.93256		438.491	288.614	102.698	61.4742			164.446	310.065
-22.8401	295.21	55.025		-923.325	-1026.78	68.5504	49.5004			402.432	251.552
-37.3628	-159.032	-20.0356		-127.105	331.004	255.69	32.5544			1007.47	263.817
202.765	-136.503	170.239		540.295	562.503	-1333.62	76.6479			160.43	160.43
-122.339	106.61	23.1083		857.724	-634.432	-247.091	138.471			1286.64	426.502
-537.126	-60.9529	126.519		-1026.64	-64.9247	-1072.47	73.3718			545.602	407.777
-21.7888	-160.542	-4.74843		-633.413	628.499	550.316	38.3423			620.914	591.785
-136.107	86.5012	14.5744		-191.628	-878.997	1047.32	132.856			2464.1	395.789
526.818	-313.986	-15.6132		-694.638	539.293	587.057	128.968			604.5	277.526
-149.118	59.5275	5.3802		436.221	211.846	-134.348	60.4245			160.335	160.335
-548.053	40.6799	156.973		-225.175	58.7097	-1006.45	90.9516			1689.1	286.479
1.11803	-161.661	6.00173		-1024.41	-429.363	-667.86	78.9864			3025.14	163.151
-143.937	73.2877	19.4658		-576.604	-26.5473	163.479	83.3303			171.292	171.292
60.0438	-475.297	-195.723		569.086	-1250.37	-1158.76	41.6943			593.768	430.147
-152.483	75.9981	-1.89316		50.9787	663.628	910.225	61.5077			890.602	506.706
-10.494	-167.498	-11.8118		-982.739	-1017.99	-1290.16	86.3032			162.25	121.619
-44.3097	-157.829	-0.20264		363.043	-1202.32	-335.125	81.1637			603.03	673.157
-598.018	-383.213	-34.4275		80.5938	-1179.49	1291.05	122.7			724.747	408.87
-159.759	-1.12469	19.546		-617.725	-136.741	609.987	31.5901			576.688	371.221
-54.5777	-159.557	23.6698		-286.27	-1266.49	874.147	66.4693			1332.59	204.978
128.6	-528.203	163.216		-1356.34	-741.769	735.613	145.019			684.813	265.753
-154.021	60.3409	2.25469		-1068.92	927.224	-545.772	144.772			160.957	295.857
274.151	-169.051	11.6845		-1115.61	-810.017	-283.218	29.488			246.806	246.806
443.619	331.746	-269.949		-850.88	815.419	-1387.93	127.253			1255.46	633.223
-331.575	-426.535	234.792		-610.59	419.896	-725.1	40.151			260.157	138.706
386.647	504.644	693.219		58.2728	-614.119	721.104	97.3736			1169.47	219.049
-183.4	0.76521	280.136		148.616	-821.766	1002.51	95.1063			1471.49	376.144
343.371	140.15	-70.9248		750.816	-947.323	1313.1	115.43			162.506	162.506
-19.8651	-161.392	-12.1139		627.903	-433.515	-1247.34	140.936			160.184	160.184
-60.5967	-154.654	8.60981		-832.967	-869.206	950.103	23.8638			211.372	428.044
-155.569	52.8142	-3.81243		-439.466	405.788	-987.725	86.6581			364.175	54.8175
179.384	235.178	-234.447		-965.579	765.542	-996.239	97.9771			165.419	165.419
15.5177	-34.6075	-13.6579		-919.901	1210.94	711.033	133.281			167.38	167.38
277.351	18.896	446.604		-431.471	757.259	-959.932	20.7888			164.548	231.309
-294.22	-35.8182	-203.923		-645.236	260.089	798.736	125.347			731.033	582.09
-69.4441	277.721	488.557		-1349.63	-1129.01	-953.06	110.196			1079.9	509.554
-158.561	45.9355	-4.25412		-525.483	-1349.64	-1141.53	88.4371			1012.11	665.844
-15.12	-172.286	17.9103		158.73	-960.085	-853.395	93.2023			169.69	169.69
-1.03976	-168.469	5.30249		904.471	-148.977	1160.45	128.321			2153.27	374.538
286.585	-57.8902	-348.333		1112.68	-166.611	1011.56	147.249			549.504	549.504
34.3874	1.21099	-16.9276		-735.731	-626.152	1161.09	40.6262			976.415	157.931
-341.097	343.226	1.74007		862.895	356.147	226.555	88.1714			793.171	642.791
-667.031	258.513	-674.668		883.509	-642.661	-74.7602	72.8951			2021.93	406.578
[truncated: 8,001 more rows]
